# Supplementary material for: Impact of elevated CO2 level and egg quiescence duration on gene expression in the peripheral olfactory system of Aedes aegypti
Source: Sci Rep. 2025 Apr 24;15:14318. doi: 10.1038/s41598-025-98159-w (PMC12022256; doi:10.1038/s41598-025-98159-w)
Supplement: Supplementary file 2 — Supplementary Information 2. [file 41598_2025_98159_MOESM2_ESM.xlsx]

## Sheet: Dataset 1 (TPM)
		Antennae															Maxillary palps
		New eggs								Older eggs							New eggs						Older eggs
Name	Identifier	ambient Antennae 1	ambient Antennae 2	ambient Antennae 3	ambient Antennae 4	eCO2 Antennae 1	eCO2 Antennae 2	eCO2 Antennae 3	eCO2 Antennae 4	ambient Antennae 1	ambient Antennae 2	ambient Antennae 3	eCO2 Antennae 1	eCO2 Antennae 2	eCO2 Antennae 3	eCO2 Antennae 4	ambient Maxillary palp 2	ambient Maxillary palp 3	eCO2 Maxillary palp 1	eCO2 Maxillary palp 2	eCO2 Maxillary palp 3	eCO2 Maxillary palp 4	ambient Maxillary palp 1	ambient Maxillary palp 2	ambient Maxillary palp 3	ambient Maxillary palp 4	eCO2 Maxillary palp 1	eCO2 Maxillary palp 2	eCO2 Maxillary palp 3	eCO2 Maxillary palp 4
		TPM	TPM	TPM	TPM	TPM	TPM	TPM	TPM	TPM	TPM	TPM	TPM	TPM	TPM	TPM	TPM	TPM	TPM	TPM	TPM	TPM	TPM	TPM	TPM	TPM	TPM	TPM	TPM	TPM
AAEL020532		0	0	0	0	0	0	0	0	0	0	0	0	0	0	0	0	0	0	0	0	0	0	0	0	0	0	0	0	0
AAEL027741		0	0	0	0	0	0	0	0	0	0	0	0	0	0	0	0	0	0	0	0	0	0	0	0	0	0	0	0	0
AAEL012102		16.47	16.58	10.39	16.45	14.24	13.47	18.99	17.29	13.65	18.38	19.04	13.76	14.4	18.37	13.02	8.84	9.93	8.25	9.01	11.55	9.84	8.86	10.03	8.45	8.18	10.57	10.04	11.12	10.42
AAEL012106		0.96	0.97	0.14	1.09	1.53	0.65	1.15	1.48	0.76	1.29	0.86	0.53	0.75	0.73	0.46	0.71	0.36	0.21	0.45	0.74	0.86	0.22	0.43	0.31	0.4	0.2	0.36	0.61	0.66
AAEL012094		83.53	81.24	75.99	77.31	52.2	91.52	79.59	90.74	75.52	85.87	89.57	61.18	79.96	71.64	74.65	87.08	99.13	79.74	89.7	91.28	83.87	81.06	88.02	92.04	95.1	79.4	82.66	90.07	93.37
AAEL021681		0	0	0	0	0	0	0	0	0	0	0	0	0	0	0	0	0	0	0	0	0	0	0	0	0	0	0	0	0
AAEL012098		0	0.02	0.22	0	0	0	0	0.19	0.03	0.1	0.05	0	0	0.04	0.05	0.37	1.32	0.22	0.4	0.12	0.76	0.56	1.11	1.29	1.14	1.41	1.81	3.04	1.46
AAEL012109		0.65	1.03	0.89	1.55	1.12	1.14	0.62	1	0.48	0.41	0.26	0.4	0.91	0.19	0.27	0.09	0.74	0.05	0.31	0.11	0.12	0.33	0.12	0.08	0	0.04	0.19	0.02	0.46
AAEL012104		9.02	9.81	6.25	9.82	10.3	8.99	9.9	9.75	8.58	9.37	9.37	5.97	7.73	9.34	4.95	1.75	1.44	0.57	2.49	2.64	2.23	1.07	1	1.66	1.25	1.11	1.07	2	2.16
AAEL026799		0	0	0	0	0	0	0	0	0	0	0	0	0	0	0	0	0	0	0	0	0	0	0	0	0	0	0	0	0
AAEL012103		2.18	5.79	1.96	4.59	7.96	2.39	4.68	3.54	4.99	8.94	6.02	3.96	6.19	7.09	2.71	4.71	7.62	2.6	6.36	9.12	5.38	6.17	9.22	7.49	7.62	4.22	8.63	12.59	9.33
GPRHE6		0.05	0.06	0.03	0.01	0	0.04	0.03	0.06	0.1	0.07	0.09	0.00839	0.07	0.05	0.06	0.00986	0.02	0	0.05	0	0	0.04	0.1	0	0.03	0	0.04	0.1	0.04
AAEL012110		1.26	3.28	1.67	0.94	5.17	1.06	2.23	1.8	1.99	9.89	3.62	3.84	5.48	5.26	2.43	2.04	4.25	2.15	2.7	1.59	1.95	2.34	2.86	2.36	4.18	3.95	4.01	5.51	7.19
AAEL012101		11.35	15.15	6.86	10.49	19.27	7.25	8.39	8.34	9.78	14.27	9.24	13.3	6.46	8.4	7.57	1.79	0.93	2.99	2.03	2.68	1.43	1.16	1.99	1.01	1.17	0.72	0.88	1.6	1.91
NOS		0.08	0.12	0.05	0.19	0.45	0.13	0.21	0.21	0.21	0.42	0.15	0.37	0.37	0.23	0.28	0.13	0.21	0	0	0.18	0.04	0.24	0.08	0.12	0	0	0	0.04	0
AAEL012095		249.69	263.64	207.32	220.71	223.88	253.39	263.55	275.86	227.44	277.12	281.82	182.52	249.97	277.39	243.27	108.44	118.67	111.37	124.55	126.69	128.08	123.94	129.21	114.66	115.28	130.26	111.9	122.09	122
AAEL012105		27.49	27.06	25.37	31.93	46.17	25.58	30.26	23.33	28.53	31.04	29.52	25.3	28.4	26.85	26.05	11.51	14.11	12.1	11.92	15.09	11.29	13.17	9.88	12.02	9.96	13.99	13.55	15.38	12.93
AAEL012096		0.65	1.4	0.58	0.43	1.34	0.98	0.3	0.34	0.22	1.64	0.92	0.27	0.33	0.99	1.06	0.16	0	0.08	0.07	0.04	0.11	0.07	0.43	0.14	1.17	0.03	0.07	0.26	0.11
AAEL012099		2.34	2.73	1.45	1.72	2.83	1.56	1.92	2.58	2.07	2.55	1.55	2.11	1.39	1.91	1.1	14.52	19.97	12.34	15.61	10.77	21.67	17.58	18.34	14.42	17.34	19.57	15.95	15.06	14.16
AAEL027035		0.05	0.05	0.11	0.05	0.14	0	0.09	0.05	0.19	0.05	0.06	0	0.09	0.05	0	0	0.05	0.15	0	0	0	0	0.04	0	0.05	0	0	0	0
AAEL012100		11.62	12.12	9.16	14.36	10.24	8.29	13.85	8.93	9.87	12.71	14.81	11.3	8.92	12.27	11.6	10.77	18.18	10.91	16.59	16.24	11.62	15.4	17.42	19.94	13.96	17.19	10.47	13.74	15.7
AAEL022538		57.3	58.75	30.49	50.92	74.34	51.09	65.72	72.82	55.93	71.26	66.51	60.7	65.05	72.01	48.9	16.15	15.85	16.38	23.88	38.56	23.61	13.61	14.62	13.75	15.99	12.99	15.53	24.01	21.33
AAEL014130		29.58	31.19	21.59	29.72	37.69	28.93	31.34	34.6	24.75	29.56	28.13	23.8	26.74	29.32	22.69	17.84	19.34	17.69	17.25	25.53	20.26	13.7	16.87	15.35	17.09	14.77	16.19	23.04	17.17
AAEL014134		9.1	11.84	5.23	10.95	11.13	8.67	10.57	12.74	7.82	9.95	10.06	9.47	10.08	11.76	5.98	23.02	23.02	15.82	27.13	42.18	27.58	17.27	17.94	21.39	19.49	13.09	16.94	36.28	23.96
AAEL025548		0	0	0	0	0	0	0	0	0	0	0	0	0	0	0	0	0	0	0	0	0	0	0	0	0	0	0	0	0
AAEL021855		0	0	0	0	0	0	0	0	0	0	0	0	0	0	0	0	0	0	0	0	0	0	0	0	0	0	0	0	0
AAEL026394		0	0	0	0	0	0	0	0	0	0	0	0	0	0	0	0	0	0	0	0	0	0	0	0	0	0	0	0	0
AAEL025713		0.5	0.22	0.64	0.51	1.86	0.49	1.02	1.63	0.67	0.8	0.38	0.47	0.4	0.68	0.26	0.46	0.31	0.44	0.17	0.19	0.21	0.21	0.21	0.21	0.19	0.18	0.17	0.11	0.13
GPRGHP4		0.11	0.34	0.27	0.1	0.01	0.09	0.07	0.01	0.06	0.28	0	0.15	0.22	0.08	0.06	0	0.04	0	0.06	0.03	0.08	0.04	0	0	0.06	0	0.01	0	0
AAEL023318		0	0	0	0	0	0	0	0	0	0	0	0	0	0	0	0	0	0	0	0	0	0	0	0	0	0	0	0	0
GPRGHP3		3.61	5.78	3.64	6.88	5.86	4.41	4.39	6.38	4.76	7.34	6.31	1.84	4.27	5.14	3.55	7.96	9.62	6.03	9.66	9.13	10	5.7	7.39	6.69	8.54	5.5	7.59	8.72	6.68
AAEL011388		18.37	19.02	18.45	16.88	27.64	17.68	21.32	18.27	15.74	16.63	16.53	18.07	15.53	18.39	14.9	14.5	11.94	12.77	13.78	11.61	10.32	11.66	12.88	12.19	12.46	10.42	12.35	12.07	13.53
AAEL020295		0	0	0	0	0	0	0	0	0	0	0	0	0	0	0	0	0	0	0	0	0	0	0	0	0	0	0	0	0
mRPL9		32.51	34.56	31.27	34.28	26.15	34.45	28.86	26.03	27.85	30.12	27.09	20.73	31.57	29.72	30.91	40.46	41.79	48.85	45.29	36.86	49.71	50.34	51.35	39.99	40.32	52.72	42.65	39.86	43.04
AAEL011377		5.14	6.44	7.19	2.97	8.85	4.62	5.86	3.75	6.58	3.32	4.86	7.76	5.16	4.92	5.42	4.89	5.28	5.41	5.89	4.67	4.37	4.58	4.3	3.7	4.36	5.1	4.93	5.47	4.18
AAEL011381		320.8	291.23	219.5	286.04	275.46	319.25	312.67	343.07	322.07	313.44	332.35	220.6	303.69	320.01	252.72	733.9	969.35	549.95	702.32	497.32	724.88	794.8	960.84	905.73	922.97	922.23	884.28	869.09	881.5
AAEL011389		9.79	11.65	6.36	11.99	11.43	12.11	13.61	13.24	10.19	11.39	11.11	11.28	10.38	11.78	8.55	8	8.83	6.25	9.09	8.8	9.84	6.28	5.4	8.15	6.75	7.32	7.28	9.33	7.36
AAEL011382		7.7	9.3	4.46	8.1	7.07	6.76	9.69	9.18	6.05	9.36	7.67	5.38	7.9	8.77	4.83	3.89	6.19	4	5.7	8.12	5.61	3.77	5.32	5.63	5.31	5.2	4.08	5.9	5.12
AAEL025124		0	0	0	0	0	0	0	0	0	0	0	0	0	0	0	0	0	0	0	0	0	0	0	0	0	0	0	0	0
AAEL013369		56.92	55.97	65.99	49.58	62.2	59.34	54.12	43.99	52.43	52.91	57.89	58.59	50.34	52.88	71.63	46.75	41.3	57.69	51.05	59.51	37.48	45.16	44.5	43.9	48.26	40.66	48.64	44.58	50.68
AAEL011386		7.59	6.97	4.69	7.5	10.65	7.23	5.72	8.06	8.69	6.1	6.04	6.2	5.73	7.2	4.34	17.54	19.05	13.67	19.14	13.53	19.67	22.74	19.66	15.25	15.82	21.1	16.37	18.13	14.71
AAEL011383		22.78	23.71	24.14	26.59	25.22	25.88	24.48	24.06	23.9	24.19	24.76	25.25	21.03	26.15	22.97	13.63	15.39	15.36	17.15	22.41	13.52	10.77	12.63	12.29	11.54	10.97	13.3	13.77	12.51
AAEL011379		46.76	48.72	57.33	42.45	47.13	51.48	48.09	43.42	46.07	46.04	54.18	44.5	46.28	47.93	55.21	61.16	64.4	67.72	60.46	46.29	52.51	60.21	67.74	70.18	70.76	55.58	61.59	60.73	73.13
AAEL011385		2.69	2.82	1.93	3.76	4.65	3.5	4.33	3.69	2.62	2.61	3.17	2.45	3.56	3.48	2.27	3.7	4.36	4.92	2.54	3.18	4.34	4.2	4.59	4.77	3.68	3.8	4.52	3.24	3.09
AAEL012233		2.72	4.43	7.15	4.88	2.15	4.41	4.52	6.16	3.65	4.49	5.77	2.8	4.01	6.48	3.07	7.61	18.08	6.4	7.7	9.52	6.18	8.78	12.51	11.99	24.93	8.9	5.05	9.66	8.32
AAEL019446		5.66	4.94	4.27	4.54	3.76	3.93	4.52	3.7	3.28	3.67	3.82	3.7	4.17	3.66	3.64	6.78	8.45	9.82	9.11	9.01	6.62	10.36	8.68	11.53	9.14	8.18	7.34	7.55	8.15
AAEL018922		0	0	0	0	0	0	0	0	0	0	0	0	0	0	0	0	0	0	0	0	0	0	0	0	0	0	0	0	0
AAEL024873		0	0	0	0	0	0	0	0	0	0	0	0	0	0	0	0	0	0	0	0	0	0	0	0	0	0	0	0	0
AAEL005278		0.51	0.43	0.36	0.34	0.54	0.47	0.55	0.83	0.55	0.37	0.54	0.4	0.43	0.61	0.29	0.17	0.05	0.25	0.04	0.1	0.06	0.1	0.07	0.14	0.03	0.09	0.09	0.03	0.12
AAEL005279		5.12	4.19	3.82	4.46	6.46	3.72	4.55	4.2	4.31	3.98	4.7	4.67	2.99	4.57	3.02	5.3	3.5	5.74	5.62	4.86	4.74	5.25	4.98	4.6	3.97	5.74	5.61	3.54	5.19
AAEL005281		0.86	1.37	0.87	1.53	5.32	1.69	1.49	2.39	1.19	0.89	1.38	1.06	1.01	1.78	0.39	0.78	1.31	0.68	0.48	1.47	1.05	1.51	1.09	0.56	1.21	0.88	0.74	0.87	0.63
AAEL005271		13.55	13.52	9.42	13.08	13.16	10.85	14.78	17.91	13.91	14.84	14.42	7.92	14.39	14.81	8.11	10.69	13.9	9.39	12.07	14.58	12.54	10.61	11.92	10.41	12.08	10.66	10.92	14.81	12.39
AAEL023272		0	0	0	0	0	0	0	0	0	0	0	0	0	0	0	0	0	0	0	0	0	0	0	0	0	0	0	0	0
AAEL023010		0	0	0	0	0	0	0	0	0	0	0	0	0	0	0	0	0	0	0	0	0	0	0	0	0	0	0	0	0
RpS14		187.03	179.19	400.48	183.54	152.33	191.62	194.64	128.44	187.92	160.57	184.25	145.9	149.32	180.49	243.71	557.79	550.82	523.8	485.69	526.82	331.71	508.07	505.61	623.79	631.61	456.5	492.73	460	580.24
AAEL005254		22.2	23.92	15.2	21.17	24.87	22.83	25.01	23.21	20.44	20.51	18.24	21.08	19.97	22.06	16.84	16.69	19.07	16.51	17.97	20.61	20.14	17.82	16.57	18.04	15.26	19.57	18.8	23.91	19.8
AAEL025726		0	0	0	0	0	0	0	0	0	0	0	0	0	0	0	0	0	0	0	0	0	0	0	0	0	0	0	0	0
AAEL005261		32.53	38.15	18.14	32.04	36.09	30.26	39.02	36.89	33.71	39.25	35.25	24.31	35.16	43.12	25.74	36.31	49.24	27.81	34.94	44.23	32.99	34.48	43.12	41.8	40.59	35.74	41.39	55.27	50.02
AAEL011201		1.55	1.91	1.11	2.49	1.14	1.52	1.81	2.22	1.28	1.89	2	0.73	1.91	2.49	1.09	1.92	4.58	2.46	3.22	3.59	1.89	4.04	5.51	5.15	4.18	3.15	3.93	3.42	4.3
AAEL019866		4.39	4.67	3.23	5.75	5.13	5.14	6.66	7.17	5.45	6.44	5.23	2.81	4.4	6.43	3.27	2.83	1.99	1.89	2.33	4.31	2.5	2.7	1.8	2.09	1.98	2.31	2.11	2.75	1.98
AAEL011196		8.42	8.19	2.7	8.86	7.26	7.93	12.7	10.16	7.73	6.83	8.31	5.72	5.89	8.54	4.89	7.91	9.08	5.08	6.09	10.88	5.17	6.98	6.48	4.6	6.48	5.59	8.31	11.57	9.88
AAEL011206		16.41	13.87	13.82	12.99	14.79	15.61	16.53	17.18	13.94	15.58	14.62	11.72	13.72	14.81	15.9	50.98	86.4	49.97	55.48	32.18	31.23	98.38	74.64	85.65	76.6	75.33	63.93	59.82	83.53
AAEL022464		0	0	0	0	0	0	0	0	0	0	0	0	0	0	0	0	0	0	0	0	0	0	0	0	0	0	0	0	0
AAEL011200		3.04	4.63	3.56	4.35	3.24	5.24	3.62	2.27	3.74	2.72	0.77	4.01	3.84	3.64	5.66	4.64	1.52	2.73	5.48	5	2.91	2.73	2.39	1.59	2.39	3.99	4.07	2.02	4.81
AAEL027070		0	0	0	0	0	0	0	0	0	0	0	0	0	0	0	0	0	0	0	0	0	0	0	0	0	0	0	0	0
AAEL023568		0	0	0	0	0	0	0	0	0	0	0	0	0	0	0	0	0	0	0	0	0	0	0	0	0	0	0	0	0
AAEL011199		9.1	11.96	9.58	11.69	17.21	9.33	12.83	11.1	10.19	9.62	11.63	8.52	11.97	12.65	11.69	11.29	12.88	8.89	10.1	14.95	10.56	12.42	13.29	19.52	15.88	12.28	15.34	19.69	16.6
AAEL011202		76.66	83.71	76.08	71.06	85.89	77.15	82.04	75.59	70.59	75.97	77.56	61.05	67.76	82.55	70.67	60.15	57.5	58.93	54.09	65.67	51.12	56.07	57.06	58.17	52.4	51.51	50.96	57.55	62.51
AAEL028222		0	0	0	0	0	0	0	0	0	0	0	0	0	0	0	0	0	0	0	0	0	0	0	0	0	0	0	0	0
AAEL011197		602.77	714.8	878.02	724.76	572.29	918.45	709.67	1488.89	633.97	743.86	768.18	497.15	712.77	830.11	507.61	655.49	1101.43	504.9	748.34	641.67	1054.55	738.51	682.34	585.3	866	720.87	671.94	783.53	612
AAEL023161		0.28	0.08	0.09	0.18	0.08	0.32	0.35	0	0.17	0.22	0.24	0.45	0.16	0.3	0.42	0.04	0.04	0.04	0	0	0.04	0.11	0.08	0	0.08	0.29	0.04	0.17	0.12
AAEL026435		0	0	0	0	0	0	0	0	0	0	0	0	0	0	0	0	0	0	0	0	0	0	0	0	0	0	0	0	0
AAEL023562		0	0	0	0	0	0	0	0	0	0	0	0	0	0	0	0	0	0	0	0	0	0	0	0	0	0	0	0	0
mRpL38		43.07	33.94	28.07	30.6	29.27	34.88	32.66	31.83	31.4	34.82	30.44	23.71	28.16	27.03	23.02	39.83	39.63	40.74	44.88	38.8	44.07	46.28	47.11	39.42	40.87	45.86	35.21	36.98	36.28
AAEL011204		10.71	12.64	8.08	13.5	10.67	12.42	17.18	19.58	14.61	18.49	13.25	8.23	12.39	18.54	7.59	6.89	8.11	4.49	5.77	7.92	5.7	7.42	8.07	7.51	6.66	7.47	7.81	9.96	7.85
AAEL011203		0	0.19	0.06	0.15	0	0.14	0.11	0.08	0.14	0.03	0.03	0	0.03	0.06	0.05	0.2	0.19	0.65	0.37	0	0.21	0.23	0.03	0.08	0.09	0.16	0.16	0	0.32
AAEL028219		0	0	0	0	0	0	0	0	0	0	0	0	0	0	0	0	0	0	0	0	0	0	0	0	0	0	0	0	0
CYP307A1		0.02	0.04	0.02	0	0	0.07	0.02	0.12	0.06	0.04	0	0.06	0.04	0.02	0.02	0.02	0	0	0.03	0	0.02	0.02	0	0	0.06	0.09	0.04	0	0
AAEL009764		20.88	23.9	12.89	20.16	17.43	21.6	24.2	23.72	18.76	20.73	21.18	19.12	21.78	21.51	15.8	11.86	20.19	12.25	18.7	15.33	15.99	16.03	16.19	15.6	13.35	15.72	15.35	17.34	15.89
AAEL009767		26.78	25.74	19.51	23.62	28.54	28	25.75	25.52	22.76	24.1	28.1	21.17	27.96	27.32	22.94	15.53	18.05	13.19	16.35	22.25	15.48	17.33	17.5	16.39	17.51	16.45	19.49	24.97	17.02
AAEL009769		4.53	5.63	4	4.19	2.96	4.81	6.21	5.27	6.05	5.23	5.94	4.66	5.5	6.6	4.54	8.48	7.19	7.93	7.06	9.77	6.56	8.18	9.87	10.35	8.06	7.82	10.86	10.85	10.76
AAEL009765		9.17	13.54	12.52	9.87	7.85	9.39	7.89	10.64	12.51	12.75	13.09	8.02	13.49	13.62	7.57	4.55	16.36	3.84	6.19	5.52	4.53	6.89	7.29	11.28	17.86	6.84	6.04	10.82	6.11
AAEL009766		2.1	2.26	3.11	2.62	3.12	2.17	1.92	2.2	3.15	2.14	3.64	1.2	2.72	3.47	3.75	35.2	77.91	22.92	33.27	33.22	15.32	63.54	75.5	77.91	86.56	38	63.99	92.92	59.57
AAEL009763		0.78	1.42	0.6	1.69	2.33	0.89	2.47	3.04	1.32	2.62	1.14	0.98	1.02	1.55	0.66	0.17	0.05	0.07	0.11	0.3	0.22	0.46	0.11	0.08	0.16	0.05	0	0.06	0.07
AAEL000250		0.03	0.27	0.03	0.23	0.42	0.05	0.02	0.1	0.02	0.11	0	0.02	0.1	0.05	0	0.18	0	0	0	0.03	0	0	0	0	0	0.02	0	0	0.27
AAEL000254		0.27	0.58	0.2	0.41	2.04	0.37	0.36	0.46	0.5	0.89	0.53	0.38	0.29	0.58	0.39	0.97	1.09	1.48	0.92	1.33	1.82	1.46	1.01	1.39	1.03	1.28	1.75	1.16	1.05
AAEL000230		35.65	39.99	37.9	37.38	36.76	36.19	33.72	30.28	33.72	31.97	31.81	42.06	34.37	37.29	35.85	35.49	35.27	33.16	38.81	28.83	32.39	39.1	40.99	35.15	33.24	43.21	37.03	37.37	33.61
AAEL019737		17.82	19.6	13.89	20.4	22.83	16.81	24.1	27.73	19.83	22.32	19.18	14.68	17.15	22.29	12.08	28.46	27.04	20.74	22.88	24.67	30.63	29.73	31.18	24.44	25.9	34.56	25.59	29.62	22.59
AAEL000223		0	0	0	0.06	0	0	0	0	0	0	0	0.02	0	0	0.03	0	0	0	0	0	0	0	0	0	0	0	0	0	0
AAEL000241		9.73	9.37	7.61	10.07	11.1	10.29	9.42	9.59	7.91	11.45	9.32	8.48	9.83	10.84	8.19	8.39	10.19	7.17	8.84	11.14	8	9.65	10.02	10.94	9.16	8.48	10.78	12.25	11.05
AAEL024733		0	0	0	0	0	0	0	0	0	0	0	0	0	0	0	0	0	0	0	0	0	0	0	0	0	0	0	0	0
AAEL000242		1.94	2.33	1.96	3.05	3.55	2.05	3	4.03	2.87	2.61	3.06	2.87	2.36	3.42	1.98	1.29	0.8	1.34	0.79	1.6	0.96	0.85	0.92	0.7	0.78	0.75	0.75	1.06	0.78
AAEL024531		0	0	0	0	0	0	0	0	0	0	0	0	0	0	0	0	0	0	0	0	0	0	0	0	0	0	0	0	0
AAEL021157		0	0	0	0	0	0	0	0	0	0	0	0	0	0	0	0	0	0	0	0	0	0	0	0	0	0	0	0	0
AAEL000249		17	19.82	13.39	18.2	31.19	17.42	16.98	17.56	15.11	17.11	16.52	20.51	17.25	19.85	16.1	28.71	26.74	26.44	28.39	21.56	35.83	28.43	32.23	24.97	27.14	33.05	30.72	26.36	25.17
AAEL000247		0.29	0.52	0.34	0.05	0.12	0	0.12	0.2	0.1	0.45	0.4	0.07	0.24	0.35	0.39	0.08	0.12	0.18	0	0.13	0.08	0.08	0.08	0.16	0.48	0.37	0.2	0.17	0
AAEL000231		28.17	35.48	24.07	30.63	28.99	29.21	37.2	33.53	25.56	33.53	30.92	21.41	31.52	41.99	20.44	34.95	59.55	24.88	38.22	57.65	37.14	39.27	50.37	52.41	52.86	34.72	51.04	69.58	53.69
AAEL000219		484.29	428.38	376.11	400.71	464.53	512.83	462.64	465.02	409.62	407.34	385.41	383.41	355.99	328.72	348.45	92.68	82.5	105.69	110.83	141.55	99.79	87.59	78.24	80.69	72.2	79.1	83.32	93.07	91.53
AAEL000244		5.93	7.82	5.95	7.56	5.34	6.43	5.7	7.7	8.77	8.24	9.87	7.26	8.04	9.69	8.14	2.79	1.93	2.12	2.48	1.95	1.15	1.92	2.55	3.07	2.56	1.91	1.77	2.5	2.61
AAEL000251		1.8	1.86	1.31	1.16	2.31	1.93	2.02	3.59	1.42	1.42	1.45	0.39	1.01	1.55	1.13	0.5	0.6	0.48	0.36	0.62	0.55	0.22	0.42	0.24	0.34	0.55	0.43	0.62	0.39
AAEL000239		13.03	13.64	10	12.78	14.66	11.63	12.14	16.46	10.21	10.63	10.09	9.96	10.6	12.51	5.93	4.22	2.74	2.81	3.78	5.84	4.26	2.26	1.89	2.24	2.52	1.73	2.12	3.1	2.36
AAEL022677		0	0	0	0	0	0	0	0	0	0	0	0	0	0	0	0	0	0	0	0	0	0	0	0	0	0	0	0	0
AAEL000229		0.68	0.92	1.44	1.99	0	1.22	0.13	0.27	1.47	0.75	0.82	0.36	1.46	0.88	0	0	0	0	0.91	0	0	0.13	0	0.13	0	0	0	0	0
AAEL026268		0	0	0	0	0	0	0	0	0	0	0	0	0	0	0	0	0	0	0	0	0	0	0	0	0	0	0	0	0
AAEL000243		0.04	0.00633	0.02	0	0	0.01	0	0	0.00543	0.03	0.02	0.00573	0	0.04	0	0.00674	0	0	0	0	0	0	0.00617	0.01	0.02	0	0.00631	0.01	0.02
AAEL000252		0.88	0.13	0.62	0.3	1.12	0.39	0.22	0.69	0.66	0.24	0.16	0.85	0.81	0.19	4.92	64.51	127.11	42.12	57.54	41.01	26.95	88.72	91.41	122.46	126.21	75.54	69.58	115.2	154.17
AAEL029073		2.72	5.68	1.41	6.77	0.25	3.67	0.31	1.98	21.08	5.61	10.88	11.02	3.09	8.4	1.04	9.47	11.37	4.2	8.29	2.99	6.58	18.88	13.53	17.41	33.19	14.32	10.92	12.64	13.48
AAEL029072		0.22	0.42	0.19	0.43	0	0.27	0.05	0.11	3.41	0.24	1.13	0.67	0.21	1.01	0.21	4.58	7.37	2.84	5.16	2.47	10.5	25.95	16.1	12.89	39.82	21.25	6.72	9.36	9.85
AAEL023861		0	0.16	0	0	0	0	0	0.07	0	0	0	0.06	0	0	0.06	0	0.07	0.04	0	0	0.06	0	0.1	0.1	0	0	0	0	0
AAEL005530		25.5	16.9	8.5	18.09	15.65	17.43	27.69	36.6	24.69	22.12	14.58	21.94	14.64	12.15	11.75	123.79	84.01	111.36	107.09	166.52	256.97	132.7	97.75	60.49	64.24	122.73	90.02	80.64	64.82
AAEL029035		265.88	249.2	276.23	215.89	222.37	236.4	241.93	230.09	250.76	227.37	231.54	217.29	242.91	277.57	233.9	300.68	287.89	296.66	273.59	323.44	230.77	259.35	257.9	283.76	263.66	242.5	289.31	350.29	303.9
AAEL023500		0	0	0	0	0	0	0	0	0	0	0	0	0	0	0	0	0	0	0	0	0	0	0	0	0	0	0	0	0
AAEL005531		4.87	2.97	4.27	4.78	9.9	4.3	2.89	4.5	4.36	3.14	3.5	4.44	4	4.07	2.98	9.8	9.15	11.09	8.02	7.47	7.19	7.46	11.91	8.53	17.29	9.27	8.42	11.6	7.62
AAEL005527		23.59	26.67	10.86	22.39	23.4	20.87	28.36	32.27	22.92	26.49	21.86	16.61	23.58	29.32	13.11	17.39	21.25	14.35	18.73	21.59	18.02	16.58	22.55	21.66	18.04	16.73	20.32	25.94	23.13
AAEL005515		376.18	411.49	303.71	378.88	352.92	370.42	437.53	452.2	340.48	391.8	405.03	284.34	391.23	443.37	314.92	352.81	526.65	274.8	362.86	511.79	331.4	327.55	362.53	417.07	423.55	303.87	368.33	464.04	468.3
AAEL005528		13.79	17.51	6.74	15.07	14.77	14.24	20.78	23.42	16.19	18.21	14.98	13.26	14.48	16.91	7.94	9.21	16.87	9.29	11.57	18.33	15.31	13.32	14.27	13.89	12.07	13.45	11.6	16.22	12.95
AAEL025436		0	0	0	0	0	0	0	0	0	0	0	0	0	0	0	0	0	0	0	0	0	0	0	0	0	0	0	0	0
AAEL018059		0.82	1.43	0.68	1.08	1.91	1.15	1.68	1.9	1.7	1.72	1.88	1.04	1.39	1.62	0.75	1.19	1.2	0.84	0.57	1.32	0.99	1.06	1.16	1.14	1.15	0.76	0.97	1.37	1.1
AAEL005520		110.08	113.6	93	108.44	122.68	111.21	110.71	120.56	90.36	99.84	104.63	89.93	113.8	119.74	83.94	76.01	87.17	84.25	126.68	135.45	90.16	62.02	63.14	75.97	87.35	64.78	83.74	111.74	94.56
AAEL022943		0	0	0	0	0	0	0	0	0	0	0	0	0	0	0	0	0	0	0	0	0	0	0	0	0	0	0	0	0
AAEL005522		24.44	30.63	18.85	26.76	28.66	22.96	28.89	27.96	24.06	24.07	27.4	19.9	24.32	28.58	19.39	19.94	27.17	16.73	24.02	28.11	19.18	22.77	24.34	27.67	26.81	20.98	25.34	32.98	30.79
AAEL005524		135.87	145.09	116.94	153.85	130.87	132.8	164.6	167.56	135.98	138.48	131.15	114.58	121.92	137.05	102.78	52.04	57.91	48.89	59.7	91.08	56.42	38.99	36.64	37.77	43.93	35.23	39.82	52.88	44.59
AAEL005521		28.6	27.13	23.02	28.13	32.71	30.64	34.71	33.05	27.27	33.8	36.65	22.74	28.95	33.81	27.16	63.39	89.85	67.22	73.14	66.78	56.99	89.76	88.35	94.62	91.64	91.01	64.81	83.29	105.43
AAEL025076		0.87	0.65	0.74	0.78	3.14	0.77	1.41	1.06	0.98	0.89	0.8	0.4	1.14	1.23	0.95	0.44	0.17	0.21	0.23	0.34	0.26	0.22	0.28	0.29	0.18	0.16	0.14	0.18	0.24
AAEL027790		1.09	0.8	0.61	0.76	0.58	0.46	0.48	1.64	0.82	0.6	0.41	1.05	0.62	0.49	0.48	7.6	5.13	4.23	4.77	4.46	7.51	5.44	5.1	3.28	4.1	4.77	4.47	3.63	3.95
AAEL026500		0	0	0	0	0	0	0	0	0	0	0	0	0	0	0	0	0	0	0	0	0	0	0	0	0	0	0	0	0
AAEL027456		0	0	0	0	0	0	0	0	0	0	0	0	0	0	0	0	0	0	0	0	0	0	0	0	0	0	0	0	0
AAEL020837		0	0.07	0	0	0	0	0	0	0	0	0	0	0	0	0	0	0	0	0	0	0.06	0	0	0	0	0	0	0	0
AAEL020980		0	0	0	0	0	0	0	0	0	0	0	0	0	0	0	0	0	0	0	0	0	0	0	0	0	0	0	0	0
AAEL005526		1.63	2.42	1.94	2.88	2.69	2.26	3.83	3.69	2.58	2.13	2.45	1.65	2.69	3.07	1.16	2.06	2.7	1.27	1.77	2.65	2.2	1.99	2.08	2.18	2.15	2.2	1.4	2.25	1.84
AAEL024086		0	0	0	0	0	0.04	0	0	0.07	0	0.1	0	0.33	0	0	0	0.04	0	0	0	0	0	0	0	0	0.03	0.04	0.04	0.38
AAEL005518		1.29	1.66	0.69	1.63	0.44	1.4	1.95	1.61	1.04	1.3	1.15	0.83	0.96	1.54	1.16	5.34	8.86	4.11	5.63	8.85	4.99	6.45	7.92	7.57	7.46	7.37	7.42	9.08	9.71
AAEL027542		0	0	0	0	0	0	0	0	0	0	0	0	0	0	0	0	0	0	0	0	0	0	0	0	0	0	0	0	0
AAEL002357		2.6	3.23	2.11	2.76	5.25	2.03	2.89	3.49	2.12	2.37	2.66	2.44	2.25	2.77	1.41	0.65	0.48	0.51	0.53	0.92	0.68	0.21	0.28	0.44	0.4	0.37	0.49	0.62	0.59
AAEL022760		0	0	0	0	0	0	0	0	0	0	0	0	0	0	0	0	0	0	0	0	0	0	0	0	0	0	0	0	0
plexA		11	11.46	7.68	11.11	8.06	11.07	16.14	18.91	10.82	10.77	11.32	6.76	9.1	12.58	4.69	10.96	13.35	8.37	10.01	13.4	13.64	12.6	12.83	11.03	11.88	11.88	9.38	12.48	11.82
AAEL002321		0.61	0.81	0.22	0.65	0	0.6	0.87	0.64	0.4	0.54	1.1	0.47	0.81	0.63	0.62	0.6	1.32	1.25	0.62	1.21	0.52	0.15	1.27	1.25	1.06	0.43	1.3	1.08	1.2
AAEL024855		0	0	0	0	0	0	0	0	0	0	0	0	0	0	0	0	0	0	0	0	0	0	0	0	0	0	0	0	0
AAEL027240		2.3	4.19	2.59	4.5	6.16	3.64	4.44	4.68	3.5	3.11	3.96	2.93	4.49	4.53	2.68	8.3	12.58	4.85	7.65	11.78	5.52	7.97	9.2	12.18	9.14	6.22	11.23	16.64	11.97
AAEL023649		0	0	0	0	0	0	0	0	0	0	0	0	0	0	0	0	0	0	0	0	0	0	0	0	0	0	0	0	0
AAEL020042		27.58	33.49	20.25	33.87	47.74	29.16	34.72	37.08	26.44	28.75	33.49	22.69	30.22	36.02	18.95	9.76	11.92	8.62	11.64	16.39	11.02	9.48	8.91	11.05	8.29	7.48	10.62	12.9	13.88
AAEL002335		2.66	3.84	2.73	3.72	5.38	2.59	4.65	5.43	3.9	3.17	4.26	3.39	3.54	4.6	2.32	0.82	0.61	0.81	0.62	1.43	0.77	0.46	0.68	0.43	0.48	0.36	0.59	0.84	0.65
AAEL002348		1.94	2.08	1.26	2.14	5.49	1.6	3.1	1.71	1.65	2.45	2.43	2.42	1.99	1.94	1.82	1.55	2.05	2.37	1.45	1.91	0.78	0.86	0.99	1.52	1.2	0.8	1.29	0.86	1.33
AAEL028030		0	0	0	0	0	0	0	0	0	0	0	0	0	0	0	0	0	0	0	0	0	0	0	0	0	0	0	0	0
AAEL018057		23.63	30	13.23	26.15	35.29	23.99	28.74	35.79	24.01	24.46	24.54	22.07	24.95	28.03	15.57	14.76	18.51	12.51	15.54	19.95	17.15	14.75	17.81	15.02	16.73	12.2	14.59	18.57	19.02
AAEL022777		0	0	0	0	0	0	0	0	0	0	0	0	0	0	0	0	0	0	0	0	0	0	0	0	0	0	0	0	0
AAEL002343		0.11	0.29	0.22	0.17	0	0.22	0.3	0.31	0.17	0.14	0.07	0.16	0.16	0.06	0.09	0.23	0.28	0.32	0.02	0.45	0.37	0.25	0.21	0.3	0.18	0.59	0.67	0.4	0.44
AAEL019424		3.75	4.87	4.87	5.03	3.04	3.84	5.85	6.51	4.09	4.59	4.5	2.96	3.75	5.56	2.97	4.38	4.36	3.02	3.38	4.52	3.48	2.82	3.37	3.14	3.49	2.93	3.07	3.49	2.78
AAEL002331		30.75	23.04	19.07	21.07	26.88	23.58	27.36	31.01	21.29	22.25	20	16.72	20.02	22.57	17.86	40.12	44.77	34.16	36.67	34.11	36.85	38.97	37.99	39.05	38.2	43.1	45.2	47.96	41.5
HPX5		4.29	4.01	0.72	2.63	3.95	2.76	4.15	6.36	4.07	4.96	2.41	3.65	2.12	1.72	1.21	2.92	2.35	4.28	3.66	5.57	4.6	2.79	2.14	1.25	1.81	1.85	2.02	2.6	2.81
AAEL018821		0	0	0	0	0	0	0	0	0	0	0	0	0	0	0	0	0	0	0	0	0	0	0	0	0	0	0	0	0
AAEL024537		0	0	0	0	0	0	0	0	0	0	0	0	0	0	0	0	0	0	0	0	0	0	0	0	0	0	0	0	0
AAEL004167		7.89	8.95	12.11	11.2	10.88	8.72	10.14	8.58	9.01	8.83	8.7	6.07	10.52	13.36	7.22	7.25	8.01	5.1	6.89	9.81	4.9	4.6	6.7	9.08	7.54	5.72	7.79	10.22	9.11
AAEL019821		0.12	0.28	0.46	0.28	0	0.32	0.22	0.46	0.16	0.1	0.2	0.01	0.17	0.31	0.18	0.92	1.04	0.64	0.45	1.45	0.6	0.42	0.56	0.36	0.67	0.23	0.57	0.67	0.56
AAEL007657		0.06	0	0	0	0	0	0	0.03	0.02	0	0	0.00774	0.05	0.02	0.02	0	0	0	0	0	0	0	0	0	0.03	0	0	0	0.02
AAEL020425		0.14	0.22	0.05	0.35	0.43	0.03	0.2	0.17	0.12	0.33	0.28	0.02	0.18	0.1	0.01	0.04	0.05	0.3	0.03	0.01	0.18	0.01	0.1	0.18	0.1	0.01	0.01	0.03	0.08
AAEL021777		0	0	0	0	0	0	0	0	0	0	0	0	0	0	0	0	0	0	0	0	0	0	0	0	0	0	0	0	0
AAEL007661		0.42	0.53	0.31	0.79	0.49	0.63	0.75	0.51	0.74	0.58	0.63	0.28	0.77	0.93	0.4	0.22	0.49	0.2	0.07	0.49	0.62	0.22	0.27	0.17	0.31	0.23	0.3	0.24	0.49
AAEL007662		44.45	57.57	40.9	60.2	67.06	49.57	61.63	64.64	46.47	52.71	47.18	50.2	50.61	62.2	37.37	59.91	78.35	51.99	62.05	97.42	68.79	62.14	71.88	73.08	69.76	55.95	78.98	114.97	68.05
AAEL007652		11.49	10.64	10.22	15.43	15.15	11.2	10.71	11.01	11.67	10.23	12.16	10.13	10.87	9.5	8.85	5.25	4.54	4.81	5.19	5.67	5.91	3.88	4.85	5.34	4.48	4.1	5.19	5.25	5.09
AAEL027128		0.09	0.09	0	0	0	0.09	0.22	0.43	0.11	0.44	0.11	0	0.13	0	0.08	0	0.13	0.14	0.04	0	0.21	0	0	0.21	0.05	0.11	0	0.07	0.04
AAEL017987		0.77	0.86	0.79	0.54	1.53	0.69	0.76	0.96	0.6	0.48	0.46	0.19	0.37	0.72	0.8	8.6	3.62	14.24	6.68	10.98	10.19	14.43	6.7	3.53	2.72	9.95	7.77	3.75	3.04
AAEL007648		0.05	0	0	0	0	0	0	0.02	0	0	0	0	0.07	0	0.05	0	0	0	0	0	0	0	0	0	0	0	0	0.14	0.02
AAEL025616		0	0	0	0	0	0	0	0	0	0	0	0	0	0	0	0	0	0	0	0	0	0	0	0	0	0	0	0	0
AAEL007651		20	22.19	11.43	19.43	22	19.82	29.46	34.88	20.12	22.57	19.58	10.63	18.2	26.05	10.32	21.95	34.16	15.22	19.97	28	22.01	21.69	25.51	26.8	27.73	23.45	26.13	36.63	26.7
AAEL020058		0	0	0	0	0	0	0	0	0	0	0	0	0	0	0	0	0	0	0	0	0	0	0	0	0	0	0	0	0
AAEL007660		112.6	116.89	67.3	98.56	124.96	109.29	134.41	126.46	119.57	130.8	133.37	84.16	126.82	135.31	82.45	76.74	107.05	64.4	73.17	123.95	69.6	77.73	85.13	98.15	89.56	63.25	88.42	121.82	106.45
AAEL007656		15.24	19.2	10.27	17.13	14.77	17.75	19.8	20.45	15.55	17.3	15.81	12.6	16.49	22.01	13.71	15.91	23.17	12.62	19.78	21.9	14.38	17.68	24.18	26.47	20.56	16.98	16.17	21.61	22.03
AAEL007650		94.17	96.53	68.29	94.42	90.79	91.86	99.43	105.94	82.47	86.88	92.67	59.87	79.11	88.76	63.04	81.56	111.01	65.69	82.64	110.46	68.53	83.15	97.12	103.24	102.35	69.8	69.75	96.77	88.85
AAEL017515		29	38.18	14.82	32.39	42.85	28.19	40.85	49.59	34.93	35.39	33.3	25.33	33.02	40.21	18.07	22.2	29.46	17.17	22.7	29.63	26.68	23.11	23.1	23.09	23.29	22.99	26.1	34.89	25.46
AAEL028085		0	0	0	0	0	0	0	0	0	0	0	0	0	0	0	0	0	0	0	0	0	0	0	0	0	0	0	0	0
AAEL007659		135.66	135.88	85.34	156.61	115.1	126.91	161.63	169.93	136.57	150.96	134.34	99.01	114.44	132.38	99.27	216.74	259.46	164.96	201.2	274.33	245.59	203.76	213.85	185.76	199.17	201.72	206	283.22	232.09
AAEL007653		0.03	0.09	0.11	0.07	0.79	0.06	0.03	0.03	0.21	0.07	0.04	0	0.09	0.1	0.09	5.05	10.79	4.35	2.68	10.7	4.72	1.4	1.57	2.88	2.93	4.37	19.33	15.82	1.97
AAEL007658		4.34	4.75	4.1	5.6	4.77	3.92	6.7	8.6	5.28	5.09	4.66	2.52	4.15	5.91	2.73	3.91	5.76	3.38	3.14	5.03	4.28	3.86	3.78	4.21	4.03	3.45	4.51	5.19	3.19
AAEL007655		8.41	8.45	6.71	7.83	21.03	8.73	8.09	5.94	7.9	8.15	7.93	7.54	9.27	9.02	9.34	7.56	9.75	8.3	9.62	14.2	8.76	10.84	9.61	9.67	10.87	9.68	8.83	11.88	9.05
AAEL007654		5.8	7.14	1.89	5.81	5.28	4.2	7.53	4.78	5.21	7.09	6.38	5.69	7.77	7.38	6.13	3.49	4.26	1.92	4.61	5.91	3.69	4.03	3.31	4.13	4.04	3.74	5.11	6.21	4.15
AAEL023139		0	0	0	0	0	0	0	0	0	0	0	0	0	0	0	0	0	0	0	0	0	0	0	0	0	0	0	0	0
AAEL027380		3.15	3.38	2.35	3.55	2.37	2.76	3.87	3.1	2.56	2.42	3.02	3.19	2.54	2.18	2.28	1.49	2.01	1.23	1.21	2.44	2.24	1.58	1.49	1.23	1.38	1.44	1.74	1.12	1.92
AAEL022586		0	0	0	0	0	0	0	0	0	0	0	0	0	0	0	0	0	0	0	0	0	0	0	0	0	0	0	0	0
AAEL021365		1.54	1.92	2.37	2.79	3.7	1.57	2.64	2.9	2.12	2.2	1.97	1.89	1.94	2.51	1.73	1.42	1.47	1.27	1.09	1.86	1.34	1.03	1.15	1.05	1.09	0.76	0.85	0.75	1.02
AAEL011293		89.41	111.71	114.13	111.28	74.53	93.87	85.7	99.35	110.67	96.15	99.77	87.54	94.21	97.39	99.95	49.64	50.72	48.79	53.86	63.01	38.53	53.25	50.46	52.95	53.92	37.14	45.61	53.45	57.34
AAEL027190		31.89	32.47	22.27	30.06	33.78	33.76	34.81	37.34	35.34	31.34	33.61	19.97	31.55	36.4	23.62	30.29	38.61	24.88	29.3	33.02	30.31	30.14	31.67	34.39	30.33	28.39	35.2	40.96	34.29
AAEL020939		0	0	0	0	0	0	0	0	0	0	0	0	0	0	0	0	0	0	0	0	0	0	0	0	0	0	0	0	0
AAEL011289		4.96	5.45	3.61	5.29	4.14	4.67	7.19	7.08	4.83	6.45	6.26	2.66	5.18	5.87	2.63	7.9	21.6	5.33	7.57	8.39	6.66	9.81	13.36	16.07	17.12	8.92	12.07	15.16	14.29
AAEL011288		126.31	137.35	123.13	139.12	101.88	118.97	154.31	118.51	128.96	124.39	137.9	65.41	106.21	128.3	134.68	621.96	979.47	455.58	538.37	704.44	432.74	617.13	787.23	947.34	920.42	608.81	610.79	696.67	939.94
AAEL021597		0	0	0	0	0	0	0	0	0	0	0	0	0	0	0	0	0	0	0	0	0	0	0	0	0	0	0	0	0
AAEL011287		3.05	4.04	2.55	5.25	2.55	3.34	6.5	7.11	4.12	3.95	3.52	1.97	2.99	5.07	1.94	1.88	2.07	1.73	1.9	3.16	2.22	1.98	1.35	1.38	1.28	1.63	1.05	1.87	1.56
AAEL024194		0	0	0	0	0	0	0	0	0	0	0	0	0	0	0	0	0	0	0	0	0	0	0	0	0	0	0	0	0
AAEL011292		616.88	336.65	123.88	392.12	505.52	482.28	566.68	875.77	484.99	458.65	319.86	270.88	295.04	285.28	143.62	0.4	0.27	0.75	0.27	0.75	0.49	0.18	0.21	0.06	0.18	0.69	0.26	0.34	0.15
AAEL012217		19.05	10.27	5.28	10.3	11.07	11.42	16.24	28.27	13.38	10.13	10.29	11.06	7.87	8.16	4.59	10.8	12.37	10.58	11.41	16.39	11.24	10.19	10.19	9.06	8.55	3.91	7.06	10.43	11.67
AAEL021530		0	0	0	0	0	0	0	0	0	0	0	0	0	0	0	0	0	0	0	0	0	0	0	0	0	0	0	0	0
AAEL022631		72.72	87.63	46.62	86.23	69.98	67.51	97.66	95.59	87.7	91.17	84.12	63.17	83.42	98.91	59.1	39.89	39.4	31.74	33.22	62.2	37.85	36.06	31.36	32.05	31.02	29.89	33.98	55.49	36.48
AAEL026084		0	0	0	0	0	0	0	0	0	0	0	0	0	0	0	0	0	0	0	0	0	0	0	0	0	0	0	0	0
AAEL004193		13.94	17.98	9.28	16.96	23.54	15.85	21.3	26.3	16.58	17.75	16.27	10.34	14.66	17.57	8.44	11.05	15.63	9.29	11.02	17.73	13.6	11.61	12.91	10.59	10.32	11.14	10.94	18.82	12.16
AAEL026599		0	0	0	0	0	0	0	0	0	0	0	0	0	0	0	0	0	0	0	0	0	0	0	0	0	0	0	0	0
AAEL004195		165.89	183.39	77.87	181.52	122.71	153.17	207.39	250.99	184.77	206.82	194.07	114.94	161.69	196.32	109.83	98.78	134.25	75.94	93.6	117.73	108.02	82.91	102.86	94.37	95.19	93.62	90.95	124.48	114.41
AAEL004163		6.61	10.3	5.94	8.2	8.58	5.26	9.26	6.69	5.92	8.39	6.72	7.4	6.66	7.21	6.35	4.31	4.76	5.62	4.9	5.95	3.98	4.59	5.37	5.95	5.92	5.29	4.19	5.91	6.42
AAEL004155		0.15	0.53	0.7	0.95	0	0.49	0.79	0.68	0.5	1.32	0.96	1.74	0.48	0.7	0.95	0.56	0.05	0.97	0.09	0.21	0.28	1.41	0.09	0	0	0.2	0.29	0.08	0.15
AAEL020868		0	0	0	0	0	0	0	0	0	0	0	0	0	0	0	0	0	0	0	0	0	0	0	0	0	0	0	0	0
AAEL022285		0	0	0	0	0	0	0	0	0	0	0	0	0	0	0	0	0	0	0	0	0	0	0	0	0	0	0	0	0
AAEL004169		17.91	20.99	11.54	19.84	22.93	18.96	23.54	17.27	20.1	20.17	22.51	10.58	16.38	28.7	14.02	12.48	10.61	9.6	8.11	12.35	6.89	11.43	11.57	12.03	11.31	8.73	12.18	15.96	11.24
AAEL004180		16.55	16.12	9.02	14.77	21.14	14.18	18.51	18.66	12.99	13.03	14.11	9.46	11.81	13.3	10.07	16.97	22.51	12.21	16.53	18.44	19.13	15.48	18.34	20.52	20.31	20.29	15.38	19.65	19.78
AAEL004179		0.49	0.46	0.31	0.18	0.06	0.45	1.4	0.13	0.35	0.76	0.61	0.29	0.6	0.58	0.3	0.54	0.8	0.04	0.28	0.27	0.51	0.51	0.45	0.39	0.59	0.24	0.49	0.62	0.3
AAEL027428		0.07	0.18	0	0.08	0.3	0.09	0	0.02	0.04	0.08	0.06	0	0.02	0	0.09	0.24	0.09	0.08	0.04	0.02	0.07	0.07	0.18	0.07	0.07	0	0.04	0.06	0.02
AAEL027919		1.16	1.92	3.02	2.52	2.07	3.44	2.09	1.95	2.34	1.27	1.55	3.65	2.87	3.52	2.45	0.66	0.63	0.62	1.1	0.8	0.54	0.42	0.6	0.73	0.75	0.68	0.8	0.76	0.69
AAEL011361		16.8	17.55	17.07	15.48	22.48	17.91	16.2	19.72	14.34	14.96	15.36	17.83	17.46	17.48	15.76	8.63	10.63	9.02	9.85	12.52	9.66	10.89	8.34	11.87	9	9.42	9.69	10.65	12.65
AAEL011359		1.54	2.14	3.25	2.08	1.94	2.01	3.21	3.41	1.63	1.46	1.93	0.96	1.83	2.78	1.32	1.59	2.34	1.29	1.27	2.65	1.4	0.94	1	1.1	1.24	0.74	0.89	1.88	1.02
AAEL024248		0	0	0	0	0	0	0	1.84	0.92	0	0	0	0.95	0	0	0	0	0	0	0	0.85	0	0	0	0	0	0	0	0
AAEL011355		30.58	29.09	14.44	28.56	29.41	25.83	30.18	33.14	26.53	27.49	27.06	20.1	25.69	26.68	18.44	23.09	25.58	17.47	18.68	32.35	30.56	27.44	27.79	21.71	27.07	23.95	25.12	24.09	28.16
AAEL023136		0	0	0	0	0	0	0	0	0	0	0	0	0	0	0	0	0	0	0	0	0	0	0	0	0	0	0	0	0
AAEL026699		0	0	0	0	0	0	0	0	0	0	0	0	0	0	0	0	0	0	0	0	0	0	0	0	0	0	0	0	0
AAEL020364		0	0	0	0	0	0	0	0	0	0	0	0	0	0	0	0	0	0	0	0	0	0	0	0	0	0	0	0	0
AAEL011353		0	0	0.13	0	0	0	0.14	0	0	0	0	0	0	0	0	0	0	0	0	0	0	0	0	0.03	0	0	0	0	0
AAEL011354		0	0	0	0	0	0	0	0	0	0	0	0	0	0	0	0	0	0	0	0	0	0	0	0	0	0	0	0	0
AAEL021866		1.29	2.51	1.35	2.99	3.64	2.25	2.67	4.22	2.73	1.16	1.99	1.61	1.95	3.16	1.89	1.8	2.32	1.24	2.44	2.41	2.38	1.49	1.49	0.68	1.78	2.24	2.54	1.47	1.25
AAEL011352		18.24	15.37	12.96	17.73	24.01	17.6	16.8	16.95	15.93	17.4	17.57	13.29	14.75	17.46	14.17	15.91	15.43	12.8	15.56	16.45	15.63	14.82	17.33	14.11	15.37	15.67	16.66	16.24	15.53
AAEL011362		8.44	9.21	5.73	6.44	12.61	6.73	7.98	7.03	8.61	8.66	9.47	9.1	10.29	12.01	7.42	5.68	5.77	4.24	5.79	7.8	4.4	5.19	5.61	5.04	5.66	5.41	6.81	8.16	7.56
AAEL011356		5.14	5.6	4.15	5.7	7.85	5.25	5.06	5.55	5.36	5.87	4.67	7.28	4.58	5.79	3.57	7.69	7.2	6.64	8.73	6.1	6.85	7.1	8.23	8.59	7.17	6.9	6.51	6.87	6.38
AAEL011357		18.54	18.5	17.53	17.38	17.76	18.72	20.61	19.54	15.89	18.07	16.69	15.51	16.59	21.72	16.68	26.08	46.51	25.88	29.84	40.93	21.54	31.84	41.78	55.52	45.02	31.99	29.21	37.06	43.51
AAEL021736		15.08	16.68	18.98	17.3	17.29	15.8	17.44	15.71	13.86	14.61	16.75	17.51	17.89	19.9	18.14	10.7	11.47	9.31	10	12.6	10.47	12.21	10.27	12.64	14.92	12.13	11.1	11.01	13.2
AAEL013847		5.05	6	4.58	6.3	8.96	4.9	7.58	10.4	5.51	5.74	5.44	3.41	4.98	6.25	2.9	2.35	2.29	1.94	1.52	2.14	1.78	1.48	1.59	1.6	1.75	1.45	1.52	2	1.6
AAEL022710		0	0	0	0	0	0	0	0	0	0	0	0	0	0	0	0	0	0	0	0	0	0	0	0	0	0	0	0	0
AAEL004824		0.3	0.05	0.03	0.21	0	0.05	0	0.21	0.24	0.12	0.08	0.01	0.01	0.17	1.54	42.81	55.37	26.54	26.89	21.67	42.83	43.22	43.91	38.69	40.67	52.19	43.89	39.47	42.27
AAEL013894		39.17	36.55	19.82	52.18	40.05	35.32	50.54	47.81	45.47	46.11	44.95	34.72	40.4	38.32	27.17	59.82	77.42	53.7	77.46	90.92	93.31	57.13	69.68	63.69	59.29	53.16	59.26	80.25	67.41
AAEL004809		12.27	7.85	7.13	5.4	3.32	12.84	5.64	10.65	13.38	9.24	8.42	10.78	9.9	6.82	16.73	310.62	254.05	618.77	424.29	387.72	272.6	272.42	423.8	407.99	504.27	310.84	279.84	240.81	327.25
AAEL018005		1.34	0.35	0.63	1.05	1.14	2.18	0.89	2.22	1.88	0.62	0.6	0.88	0.68	0.86	0.54	0.45	0	0.04	0.66	0.17	0.41	0.09	0.09	0.35	0.35	0.16	0.51	0.48	0.39
AAEL015150		0	0.02	0	0.02	0	0	0	0	0.05	0	0	0	0	0	0	0.02	0	0	0	0	0	0	0	0	0.02	0.07	0.02	0	0
AAEL015149		0.02	0	0	0.03	0	0	0	0	0	0	0	0	0.02	0	0	0	0	0	0	0	0	0	0	0	0	0	0	0	0
AAEL025000		0	0	0	0	0	0	0	0	0	0	0	0	0	0	0	0	0	0	0	0	0	0	0	0	0	0	0	0	0
AAEL014686		0	0	0	0	0	0	0.03	0	0	0.03	0	0	0.03	0.03	0.03	0	0.11	0	0	0	0	0	0	0	0	0	0	0	0
AAEL003353		0	0	0	0.03	0	0	0	0	0	0	0	0	0	0	0	0	0	0	0	0.03	0	0.05	0	0	0	0	0	0	0
AAEL027719		0.03	0	0	0.03	0	0	0	0	0	0	0	0	0.06	0	0	0	0	0	0.06	0	0	0	0	0	0	0	0	0	0
AAEL003340		0	0	0	0	0	0	0	0	0	0	0	0	0	0	0	0	0	0	0	0	0	0	0.1	0	0	0	0.05	0	0
AAEL003329		0.16	0.13	0.06	0	0	0.05	0.11	0.03	0.09	0.12	0	0.02	0.03	0.03	0	0	0	0	0	0	0	0	0	0	0	0	0	0	0
AAEL003341		0.83	0.4	0.31	0.23	2.78	0.79	0.79	0.35	1.1	0.49	0.79	0.7	1.96	1.18	1.95	0	0	0	0	0	0	0	0	0	0	0	0.03	0	0
AAEL023867		0.11	0	0	0	0	0	0	0	0	0	0	0	0	0	0	0	0	0	0	0	0	0	0	0	0	0	0	0	0
AAEL023424		0	0	0	0	0	0	0	0	0	0	0	0	0	0.36	0	0	0	0	0	0	0	0	0	0	0	0	0	0	0
AAEL023326		0.1	0.09	0	0	0	0	0	0	0	0	0	0	0	0	0	0	0	0	0	0	0	0	0	0	0	0	0	0	0
AAEL028203		0	0	0	0	0	0	0	0	0	0	0	0	0	0	0	0	0	0	0	0	0	0	0	0	0	0	0	0	0
AAEL028238		1.84	1.69	1.73	1.78	0.79	2.01	2.17	2.23	2.63	2.63	2.93	2.73	2.82	2.61	2.29	0	0	0	0	0	0	0	0.05	0	0	0	0	0	0.03
AAEL016969		7.14	6.53	6.19	5.98	5.85	7.48	7.44	4.31	5.01	5.25	5.24	4.42	5.05	6.89	7.55	5.19	5.85	4.36	6.07	7.35	4.73	5.98	5.9	9.12	4.82	4.55	7.26	7.38	7.83
AAEL025363		372.54	418.36	226.96	435.61	327.86	387.34	485.69	462.34	430.97	493.13	439.25	279.62	413.2	492.67	276.7	112.81	151.39	76.71	108.05	191.07	108.11	112.49	117.9	119.46	107.49	98.99	130.37	192.19	149
AAEL024049		0	0	0	0	0	0	0	0	0	0	0	0	0	0	0	0	0	0	0	0	0	0	0	0	0	0	0	0	0
AAEL013844		35.33	28.79	36.63	31.88	38.72	39.46	25.03	34.3	24.29	28.36	25.86	22.01	24.34	20.9	30.19	37.26	30.34	45.01	36.32	32.26	39.9	40.88	38.25	32.09	36.07	45.59	31.13	22.88	28.7
AAEL013842		7.42	8.32	8.47	8.93	10.89	7.31	8.5	8.58	6.75	9.33	8.18	5.76	7.38	7.61	7.82	4.87	6.55	5.54	4.91	8.17	4.19	3.74	5	4.52	5.8	3.97	4.64	7.51	4.99
AAEL013839		7.59	5.61	3.88	9.83	9.17	6.64	7.38	5.99	5.31	6.8	5.56	4.45	6.69	9.38	5.74	3.93	4.2	2.17	3.6	6.63	3.37	3.15	4.41	3.9	3.44	4.05	6.56	5.6	6.58
AAEL013840		42.74	53.27	37.92	41.71	43.83	41.88	54.92	58.91	49.79	44.91	52.09	32.83	66.15	81.11	36.57	20.39	25.57	11.57	15.51	27.19	22.85	18.6	14.9	17.98	18.36	13.53	22.21	37.94	21.72
AAEL026649		0	0	0.05	0	0	0.02	0.04	0.16	0.07	0.02	0.07	0.05	0.21	0.11	0	0	0	0	0.02	0.12	0	0	0	0.02	0.02	0	0	0	0
AAEL024429		5.33	6.85	3.78	7.62	7.08	5.25	10.11	14.48	7.72	8.06	7.41	4.52	7.84	11.4	3.49	4.99	4.7	2.71	3.24	4.64	5.34	4.28	3.54	2.99	4.51	4.2	3.65	5.42	4.65
AAEL024616		25.84	29.94	11.15	26.41	30.54	17.87	26.39	14.41	23.39	26.84	25.06	23.34	22.05	21.86	22.1	15.39	15.05	15.71	15.71	23.31	9.85	16.33	20.07	19.01	11.92	17.96	17.44	17.82	19.81
AAEL013841		26.71	31.32	17.81	30.12	34.67	26.71	30.23	35.64	26.11	27.34	27.59	16.71	26.4	30.92	17.61	28	32.18	22.36	26.22	26.25	32.73	28.9	32.63	31.87	30.3	30.9	28.54	33.5	29.29
AAEL012718		0.08	0.42	0.13	0.29	0.64	0.27	0.39	0.24	0.18	0.37	0.16	0.14	0.17	0.17	0.21	0.46	0.21	0.26	0.42	0.58	0.38	0.27	0.24	0.26	0.42	0.3	0.31	0.35	0.34
AAEL027538		0	0	0	0	0	0	0	0	0	0	0	0	0	0	0	0	0	0	0	0	0	0	0	0	0	0	0	0	0
AAEL025291		0	0	0	0	0	0	0	0	0	0	0	0	0	0	0	0	0	0	0	0	0	0	0	0	0	0	0	0	0
AAEL021719		0	0	0	0	0	0	0	0	0	0	0	0	0	0	0	0	0	0	0	0	0	0	0	0	0	0	0	0	0
AAEL014201		47.6	54.44	51.38	46.53	52.39	53.03	56.18	50.91	52.98	56.29	51.45	40.79	53.51	63	53.13	63.86	70.12	52.95	65.25	63.66	66.44	63.21	69.35	64.79	61.44	67.3	66.87	71.86	70.06
AAEL014198		37.98	35.15	28.17	27.16	41.39	31.48	32.39	33.53	39.15	30.92	34.87	36.3	37.04	36.55	30.84	72.65	76.39	73.05	65.01	70.92	57.99	77.72	83.79	81.07	85.81	75.72	72.48	75.34	76.74
AAEL022275		0	0	0	0	0	0	0	0	0	0	0	0	0	0	0	0	0	0	0	0	0	0	0	0	0	0	0	0	0
AAEL012717		0.09	0.04	0.07	0.01	0.2	0.00989	0.04	0.15	0.12	0.09	0.06	0.03	0.03	0.11	0.04	0.03	0.03	0	0.02	0.03	0.00935	0	0.03	0.05	0.01	0.02	0	0.02	0.03
AAEL026743		0.06	0.17	0.1	0.27	0.03	0	0.09	0.12	0.1	0.1	0.04	0.34	0	0.19	0.09	0.15	0.2	0.13	0.03	0.03	0	0.03	0.28	0.11	0.09	0.05	0.09	0.13	0.12
CTL11		4.44	1.69	1.47	1.87	3.51	4.47	1.65	3.84	3.74	1.19	0.81	3.58	3.33	1.26	0.96	0.77	1.72	1.08	0	3.05	0	0.08	0	0.08	0.27	0.2	0	0.14	0.98
AAEL021318		10.67	12.8	5.86	12.71	12.49	10.29	17.67	18.25	13.79	12.95	12.42	6.73	10.92	16.47	6.05	7.73	11.63	5.44	7.58	11	8.43	7.84	8.55	7.31	8.15	8.22	8.07	10.92	9.79
AAEL020454		0	0	0	0	0	0	0	0	0	0	0	0	0	0	0	0	0	0	0	0	0	0	0	0	0	0	0	0	0
AAEL025198		3.63	3.9	2.66	2.79	0.92	3.13	4.9	4.74	3.6	4.08	2.81	2.49	3.39	4.28	2.32	2.28	2.28	1.66	2.14	3.16	2.45	2.65	1.7	1.37	1.83	2.61	2.11	2.87	2.65
AAEL021032		0	0	0	0	0	0	0	0	0	0	0	0	0	0	0	0	0	0	0	0	0	0	0	0	0	0	0	0	0
AAEL015411		9.04	10.79	4.87	9.86	8.8	7.33	12.16	12.28	8.91	11.64	9.14	6.24	8.37	10.9	4.39	6.31	8.63	4.15	7.28	9.34	7.03	5.85	7.61	7.41	8.6	6.16	7.01	8.64	7.81
AAEL020941		0.07	0.03	0	0.01	0.01	0.03	0.05	0.06	0.00946	0.1	0.03	0.04	0.17	0.05	0.11	0.43	0.74	0.45	0.35	0.13	0.71	0.47	0.76	0.45	0.23	0.62	0.56	0.44	0.42
AAEL026955		0.79	0.69	3.46	0.24	0	1.21	0.14	0.7	22.09	1.03	0.43	2.33	2.1	0.85	43.71	427.74	684.54	434.71	496.15	510.08	184.16	487.12	581.52	826.84	857.58	409.23	512.18	594.13	899.21
AAEL022315		0	0	0	0	0	0	0	0	0	0	0	0	0	0	0	0	0	0	0	0	0	0	0	0	0	0	0	0	0
AAEL027848		0	0	0	0	0	0	0	0	0	0	0	0	0	0	0	0	0	0	0	0	0	0	0	0	0	0	0	0	0
AAEL019787		0.93	0.64	0.53	0.8	2.1	0.96	1.29	0.79	0.77	1.25	1.27	0.27	0.63	0.72	0.22	0.89	0.39	0.62	0.87	1.44	0.49	0.56	0.74	0.57	0.34	0.76	0.72	0.67	0.54
AAEL023238		0	0	0	0	0	0	0	0	0	0	0	0	0	0	0	0	0	0	0	0	0	0	0	0	0	0	0	0	0
AAEL019786		0.98	1.37	0.93	0.25	0	0.57	0.52	0.04	0.11	0.05	0.27	0.04	0.17	0.05	0.42	3.32	4.15	3.75	2.68	2.9	0.99	0.33	0.33	1.08	0.84	0.04	0.6	0.67	0.95
AAEL020407		0	0	0	0	0	0	0	0	0	0	0	0	0	0	0	0	0	0	0	0	0	0	0	0	0	0	0	0	0
AAEL025204		0	0	0	0	0	0	0	0	0	0	0	0	0	0	0	0	0	0	0	0	0	0	0	0	0	0	0	0	0
AAEL010711		2.4	2.34	2.64	2.83	5.23	2.15	3.03	4.76	2.6	2.36	2.36	1.66	2.5	3.11	1.83	2.51	2.08	1.99	2.35	1.91	2.22	1.45	1.93	1.71	1.88	1.39	1.13	1.59	1.21
AAEL027739		0	0	0	0	0	0	0	0	0	0	0	0	0.13	0	0	0.07	0	0	0	0	0	0.18	0	0	0	0	0	0	0
AAEL004404		230.73	232.24	282.59	221.16	244.33	256.49	228.45	196.58	233.47	196.45	238.77	264.2	257.14	243.44	290.11	216.89	258.06	246.08	250.39	247.64	220.78	289.36	235.69	301.8	271.32	235.56	292.87	273.36	319.27
AAEL022199		0	0	0.17	0	0	0.29	0.29	0	0.24	0	0.18	0.13	0	0	0.14	0	0	0.16	0	0	0	0.28	0	0	0.16	0	0	0	0.14
AAEL026875		0	0	0	0	0	0	0	0	0	0	0	0	0	0	0	0	0	0	0	0	0	0	0	0	0	0	0	0	0
AAEL022108		0	0	0	0	0	0	0	0	0	0	0	0	0	0	0	0	0	0	0	0	0	0	0	0	0	0	0	0	0
AAEL004410		2.28	2.21	3.01	3.14	2.64	2.14	2.8	3.33	2.48	2.44	2.46	1.99	2.27	2.86	1.48	2.02	2.28	1.48	1.54	1.96	1.71	1.74	1.8	1.82	1.71	2.04	1.82	2.33	1.64
AAEL025130		2.25	3.28	1.93	2.27	2.97	2.25	3.09	3.51	2.84	3.32	2.47	1.92	2.74	2.91	1.3	2.69	3.78	2.23	2.18	3.66	2.81	3.17	3.31	2.86	2.95	2.71	2.55	3.09	2.49
AAEL024472		0	0	0	0	0	0	0	0	0	0	0	0	0	0	0	0	0	0	0	0	0	0	0	0	0	0	0	0	0
AAEL025637		0	0	0	0	0	0	0	0	0	0	0	0	0	0	0	0	0	0	0	0	0	0	0	0	0	0	0	0	0
AAEL024887		0	0	0	0	0	0	0	0	0	0	0	0	0	0	0	0	0	0	0	0	0	0	0	0	0	0	0	0	0
AAEL015586		0.54	0.58	0.55	0	0	0.63	0.43	0.49	0.42	0.26	0.49	0.2	0.36	0.29	0.26	0	0.07	0	0.1	0.31	0	0.28	0	0.28	0	0.03	0.16	0.03	0.26
AAEL012595		7.65	8.83	8.43	11.41	24.08	6.78	7.57	8.16	9.26	8.37	6.73	8.35	9.42	10.35	7.94	7.49	7.62	7.62	4.29	7.04	6.89	5.15	7.38	5.93	7.86	6.59	5.6	5.76	6.37
AAEL023629		17.71	16.18	9.75	17.99	21.29	15.98	22.72	23.44	18.37	19.93	19.3	17.43	17.66	22.43	12.66	10.06	14.94	12.05	13.97	21.25	13.69	14.54	16.06	14.8	15.03	13.88	17.25	19.83	17.68
AAEL028743		0	0	0	0	0	0	0	0	0	0	0	0	0	0	0	0	0	0	0	0	0	0	0	0	0	0	0	0	0
AAEL028854		0	0	0	0	0	0	0	0	0	0	0	0	0	0	0	0	0	0	0	0	0	0	0	0	0	0	0	0	0
AAEL027209		4.26	4.73	2.38	4.23	7.74	4.48	5.61	7.98	4.43	5.79	4.59	2.24	3.96	6.1	2.79	2.33	1.78	1.35	1.88	2.86	1.26	1.85	2.48	1.38	2.74	1.86	1.67	2.07	1.75
AAEL023705		0	0	0	0	0	0	0	0	0	0	0	0	0	0	0	0	0	0	0	0	0	0	0	0	0	0	0	0	0
AAEL020236		4.01	5.97	6.89	6.61	4.56	4.66	5.87	7.3	5.26	5.64	5.08	5.17	5.09	6.79	4.14	3.62	5.37	3.16	3.8	5.08	3.67	3.29	3.98	3.75	4.31	3.39	3.09	4.28	3.42
AAEL028021		192.96	167.34	111.06	179.09	173.41	172.37	216.38	224.12	159.36	169.17	163.94	111.49	133.35	154.23	104.34	89.12	93.05	74.48	89.13	109.32	99.94	95.35	84.1	77.63	80.5	97.67	74.65	89.61	89.14
AAEL022589		2.77	1.12	1.33	1.25	3.19	3.37	2.96	3.36	2.67	2.87	4.1	2.38	1.94	2.71	1.79	1.01	1.58	0.93	1.79	1.47	1.92	1.65	1.42	1.38	1.9	0.77	0.74	1.04	1.37
AAEL023940		0	0	0	0	0	0	0	0	0	0	0	0	0	0	0	0	0	0	0	0	0	0	0	0	0	0	0	0	0
AAEL027257		1.05	0.55	1.42	0.9	0.39	0.48	1.19	0.71	0.8	0.62	0.88	1.83	1.26	1.04	1.08	0.5	0	0.35	0.23	0.42	0.08	0.23	0.23	0.08	0.34	0.46	0.23	0.2	0.47
AAEL026246		0	0	0.1	0.28	0	0	0	0	0	0	0	0	0	0.09	0	0	0	0	0	0	0	0	0	0	0	0	0	0	0
AAEL026973		0	0	0.05	0.05	0	0	0.04	0.04	0	0	0	0.24	0.04	0.05	0.04	0	0	0	0	0	0.09	0	0	0.04	0	0	0	0.04	0
AAEL025814		0.03	0	0.04	0	0	0	0	0	0	0	0	0	0.03	0.03	0	0	0	0	0.06	0	0	0	0	0.06	0	0	0	0	0
AAEL024606		0	0	0	0	0	0	0	0	0	0	0	0	0	0	0	0	0	0	0	0	0	0	0	0	0	0	0	0	0
AAEL021277		0	0	0	0	0	0	0	0	0	0	0	0	0	0	0	0	0	0	0	0	0	0	0	0	0	0	0	0	0
AAEL021649		0	0	0	0	0	0	0	0	0	0	0	0	0	0	0	0	0	0	0	0	0	0	0	0	0	0	0	0	0
AAEL021022		1.99	2.36	1.17	0.98	1.72	1.44	1.81	0.64	2.18	2.23	1.94	2.44	2.08	3.17	1.42	4.6	4.53	7.32	5.62	8.37	3.51	3.28	4.21	5.18	4.65	3.25	6.03	8.6	7.48
AAEL024421		255.93	150.78	71.67	143.35	247.75	221.01	241.25	352.6	223.11	171.55	110.65	260.93	160.29	128.17	75.3	6.03	3.71	5.43	4.52	8.41	7.01	11.8	6.06	1.61	3.19	4.25	4.11	1.92	3.57
AAEL024497		13.59	17.15	8.44	14.96	12.28	13.71	17.16	19.67	17	17.29	14.98	10.05	13	16.43	8.42	36.03	52.39	22.37	39.3	59.16	30.68	44.81	54.21	48.61	51.17	35.72	50.78	82.65	50.54
AAEL025863		0	0	0	0	0	0	0	0	0	0	0	0	0	0	0	0	0	0	0	0	0	0	0	0	0	0	0	0	0
AAEL005832		21.74	28.39	17.43	26.24	16.19	19.91	33.88	27.61	20.73	23.09	23.13	13.91	21.07	27.22	13.69	22.28	29.51	17.69	21.96	33.53	16.81	23.84	28.5	27.82	28.23	19.19	21.11	29.39	28.85
Tf1		9.62	14.54	15.5	18.88	8.33	14.39	12.58	8.97	7.55	20.33	29.25	5.52	6.42	9.84	23.63	451.68	1173.35	552.45	660.55	721.18	379.11	427.83	1027.33	1237.76	1395.49	730.44	435.96	566.82	726.7
AAEL005826		0.1	0.2	0.25	0.06	0	0.21	0.15	0.15	0.04	0.09	0	0.39	0.03	0.23	0.1	0	0.77	0.48	0.32	0.46	0.07	0.12	0.22	0.39	0.14	0.21	0.28	0.15	0.84
AAEL005825		27.15	29.45	22.9	27.92	26.74	29.49	29.89	26.07	27.99	27.63	33.28	21.58	30.17	33.94	24.19	25.66	33.53	24.87	23.63	32.37	21.96	29.4	27.71	35.16	32.26	28.32	29.85	35.35	33.62
AAEL005839		33.28	39.36	14.59	34.69	36.59	30.8	35.27	46.26	35.87	36.49	31.33	20.44	31.42	36.17	16.89	16.66	22.37	12.38	19.99	32.17	23.65	18.02	16.86	16.91	19.75	18.57	22.43	37.18	18.48
AAEL024997		2.49	1.34	1.05	1.89	1.75	1.68	2.06	1.75	1.89	1.97	2.52	0.52	0.58	1.61	1.43	1.12	0.78	0.43	0.28	1.14	1.3	0.66	0.47	0.37	0.21	0.16	0.77	0.75	2.03
AAEL028091		0	0	0	0	0	0	0	0	0	0	0	0	0	0	0	0	0	0	0	0	0	0	0	0	0	0	0	0	0
AAEL020998		83.85	90.25	51.79	88.21	86.9	85.91	99.24	104.77	88.6	93.61	87.84	73.28	86.28	98.25	61.36	75.1	106.51	78.25	95.8	98.98	75.81	98.08	106.9	112.95	117.15	104.18	96.17	111.7	104.79
AAEL020642		0.59	0.91	0.69	0.91	0.45	0.54	1.11	1.1	0.57	0.85	0.58	0.67	0.65	1.3	0.54	1.59	1.12	1.52	1.09	1.52	1.48	1	1.2	1.37	1.48	1.45	1.38	1.9	1.14
AAEL022930		50.1	49.49	36.9	52.65	57.52	50.32	58.22	73.57	51.37	55.76	48.38	34.72	45.84	55.24	33.03	23.26	25.64	19.37	28.01	43.44	27.95	14.82	15.46	13.48	19.17	13.43	18.96	29.4	16.09
AAEL021024		2.16	2.3	0.83	1.94	1.13	1.69	2.59	2.94	1.43	2.07	1.79	1.36	1.88	1.96	0.81	0.88	1.48	1.12	1.81	1.98	2.03	0.96	1.58	0.71	1.51	1.19	1.33	1.15	1.67
AAEL015265		0	0.03	0	0	0	0	0	0	0	0	0	0.1	0	0	0	0	0	0	0	0	0	0	0	0	0	0	0	0	0
AAEL020714		0.18	0.3	0.06	0.09	0	0.08	0.31	0.15	0.15	0.2	0.09	0.07	0.15	0.17	0.18	0.3	0.41	0.37	0.07	0.52	0.25	0.12	0.12	0.1	0.22	0.55	0.2	0.37	0.56
AAEL015267		0	0.05	0	0	0	0	0.12	0	0.02	0	0.03	0	0	0	0	0	0	0	0.02	0	0	0	0	0	0	0	0	0	0
AAEL015079		0	0	0	0	0	0	0	0	0	0	0	0.04	0	0	0	0.51	0.8	0.53	0.11	0.07	0.22	0.04	0.35	0.22	0.3	0.09	0.27	0.08	0.16
AAEL015077		4.83	7.19	3.48	7.92	3.46	5.08	7.42	6.46	4.46	6.64	4.63	4.23	4.59	7.05	3.96	9.25	10.95	5.46	6	8.64	7.01	9.7	12.1	9.24	10.27	11.01	9.64	9.32	11.57
AAEL012964		319.51	358.81	217.17	358.22	338.65	310.74	387.37	325.12	298.55	313.98	339.23	205.33	313.43	354.87	294.65	157.89	207.09	113.74	148.96	243.74	138.9	137.35	156.93	187.69	176.78	111.23	157.93	227.91	233.67
AAEL020862		0	0	0	0	0	0	0	0	0	0	0	0	0	0	0	0	0	0	0	0	0	0	0	0	0	0	0	0	0
AAEL025329		0	0	0	0	0	0	0	0	0	0	0	0	0	0	0	0	0	0	0	0	0	0	0	0	0	0	0	0	0
AAEL021816		0	0	0	0	0	0	0	0	0	0	0	0	0	0	0	0	0	0	0	0	0	0	0	0	0	0	0	0	0
AAEL026256		6.68	6.43	5.56	6.12	9.61	5.07	7.11	6.71	6.71	5.58	6.55	5.66	6.77	6.6	4.97	4.74	4.63	5.11	4.06	6.36	4.3	4.96	5.18	5.28	4.21	4.27	4.24	5.2	4.94
AAEL011387		31.23	32.68	15.29	35.51	27.75	33.67	38.5	38.54	31.11	35.69	36.12	24.11	32.73	35.72	19.06	24.57	25.56	18.64	22.31	27.69	26.12	21.74	26.03	27.09	25.24	23.93	20.97	28.97	28.54
AAEL012962		8.79	9	4.8	11.67	9.42	9.55	10.41	10.7	7.07	8.65	10.11	7.54	10.18	12.2	6.28	5.01	12.28	6.95	9.74	12.33	8	7.67	9.15	8.89	6.7	8.33	8.16	11.91	9.46
AAEL021162		0	0.01	0	0.02	0	0	0.02	0	0	0	0	0	0	0.02	0	0	0	0	0	0	0.01	0	0	0	0	0	0	0	0
AAEL019990		80.74	96.46	69.6	92.62	109.45	84.56	108.72	119.67	81.72	94.06	93.52	69.51	86.56	106.87	55.9	47.39	67.15	33.86	46.19	59.42	52.17	38.06	45.94	46.72	47.99	39.12	41.92	62.84	48.25
AAEL023598		0.02	0.02	0.14	0.15	0.24	0.2	0.02	0	0.01	0.06	0.02	0.08	0.05	0.02	0	0.12	0.08	0.02	0	0.02	0.03	0.02	0.02	0.08	0	0.01	0	0	0.02
AAEL014720		20.57	23.95	16.17	20.24	28.62	21.97	21.92	27.06	20.68	21.37	24.74	15.9	21.61	29.48	17.72	12.63	16.1	9.33	12.19	14.75	11.3	10.48	11.95	14.6	13.11	9.23	14.23	19.73	14.37
AAEL022712		122.74	141.21	153.15	121.38	129.4	134.57	122.01	118.67	131.79	117.57	132.46	155.85	144.91	140.99	145.01	144.36	157.82	164.93	167.26	167.4	136.18	167.56	176.14	190.09	184.04	146.68	159.9	168.26	170.75
AAEL027287		8.46	9.06	8.37	10.19	7.09	9.19	9.67	7.72	9.49	12.09	11.99	10.81	9.94	9.08	10.9	13.25	14.08	15.14	14.99	10.11	13.3	17.9	17.06	17.69	17.12	19.61	15.15	11.62	13.77
AAEL014719		25.45	17.1	14.02	14.93	24.51	23.55	25.54	32.61	22.18	16.64	18.63	18.87	23.1	20.88	18.07	44.1	41.19	45.61	43.95	47.9	52.4	41.85	35.62	38.32	31.84	37.92	41.13	45.32	49.11
AAEL026758		6	7.33	5.36	6.61	6.62	5.15	7.49	8.62	5.83	6.84	7.42	5.75	9.49	10.63	5.6	5.66	6.13	5.04	5.41	8.83	4.61	4.05	5.74	6.34	6.75	5.48	7.23	9.82	6.13
AAEL023069		170.61	189.27	156.37	175.46	184.49	179.83	188.57	199.52	172.34	186.07	188.04	168.11	194.1	212.85	165.13	102.65	113.53	111.03	114.5	122.78	123.66	111.62	114.16	107.81	100.76	117.09	99.49	117.22	116.05
AAEL026639		0	0	0	0	0	0	0	0	0	0	0	0	0	0	0	0	0	0	0	0	0	0	0	0	0	0	0	0	0
AAEL013679		44.98	45.23	48.65	42.53	47.45	40.76	39.88	37	42.48	44.93	42.04	40.27	35.48	45.2	49.07	41.5	41.49	44.78	38.88	49.26	31.95	41.25	37.18	40.26	40.31	36.36	34.75	42.53	47.19
AAEL023023		0	0	0	0	0	0	0	0	0	0	0	0	0	0	0	0	0	0	0	0	0	0	0	0	0	0	0	0	0
AAEL011728		27.25	25.25	15.61	28.17	26.23	25.24	36.04	42.95	22.33	26.35	23.83	14.95	20.67	22.58	12.12	16.03	18.03	13.96	13.36	24.6	17.05	13.74	17.4	17.35	15.9	16.79	15.78	22.46	15.19
AAEL011730		5.06	5.13	6.13	5.45	1.23	4.46	2.67	5.63	12.9	6.84	8.38	5.51	3.94	6.01	5.68	54.81	60.67	27.51	42.18	70.48	37.36	47.37	45.37	39.7	54.75	20.98	34.58	56.85	55.24
AAEL011727		1.05	0.46	0.42	0.99	0.17	0.88	0.99	0.96	0.91	0.65	0.48	0.47	0.86	0.81	0.58	3.95	2.3	2.67	2.49	7.28	5.82	4.13	2.64	3.01	2.78	1.26	2.43	4.04	1.5
AAEL011718		31.12	33.28	51.28	41.47	40.64	33.62	32.8	26.54	39.73	32.43	31.6	44.68	30.07	36.25	47.86	72.34	96.79	83.43	74.29	65.8	58.54	84.04	77.95	97.93	108.33	70.38	88.94	85.74	98.84
AAEL022615		38.54	45.84	32.02	40.14	42.45	38.72	55.87	38.16	41.1	50.97	42.62	28.65	61.24	69.92	32.53	2.65	6.22	1.78	2.73	3.22	1.67	4.19	4.83	6.7	6.26	1.52	3.99	5.17	4.24
AAEL011719		15.09	16.56	14.56	15.78	15.46	17.62	16.2	14.78	14.93	15.49	12.8	12.08	15.38	17.63	11.92	16.61	21.08	14.2	18.01	19.38	14.41	16.24	16.48	17.97	20.89	12.51	17.32	18.21	17.56
AAEL014389		10.83	12.4	6.69	10.98	13.98	11.18	10.98	11.58	11.98	10.45	8.78	8.36	9.12	12.33	7.72	7.44	8.3	5.51	6.55	7.43	6.13	5.58	8.23	6.99	6.8	6.71	6.09	8.36	9.31
AAEL023366		0	0	0	0	0	0	0	0	0	0	0	0	0	0	0	0	0	0	0	0	0	0	0	0	0	0	0	0	0
AAEL019539		4.77	5.6	3.83	5.81	3.56	5.08	7.06	6.9	6.58	5.91	5.49	4.04	4.85	7.45	3.6	9.13	9.88	5.59	6.06	13.39	7.05	8.54	8.32	8.1	7.91	7.22	8.38	14.79	10.33
AAEL025601		0	0	0	0	0	0	0	0	0	0	0	0	0	0	0	0	0	0	0	0	0	0	0	0	0	0	0	0	0
AAEL025449		0	0	0	0	0	0	0	0	0	0	0	0	0	0	0	0	0	0	0	0	0	0	0	0	0	0	0	0	0
AAEL021676		2.08	2.18	1.31	2.35	4.48	2.24	2.46	2.92	1.62	2.46	1.94	1.34	1.99	2.48	1.29	0.87	0.73	0.5	0.79	1.14	0.99	0.63	0.69	0.88	0.98	0.48	0.88	1	0.91
AAEL015559		1.49	3.47	1.12	1.07	4.33	2.19	2.44	1.58	0.44	0.36	0.52	0.03	0.45	0.46	0.73	6.31	7.43	11.96	11.27	11.37	5.47	1.78	0.96	5.35	3.46	0.24	0.89	2.2	3.15
AAEL022060		0	0	0	0	0	0	0	0	0	0	0	0	0	0	0	0	0	0	0	0	0	0	0	0	0	0	0	0	0
AAEL022855		13.06	18.6	14.68	13.6	12.17	19.67	17.61	20.53	15.51	15.39	16.73	11.05	18.68	19.95	11.23	8.23	10.92	7.36	9.05	12.18	9.64	7.3	7.95	9.36	10.67	7.55	9.27	12.4	8.92
AAEL015095		0.23	0.48	0.13	0.63	0	0.56	0.85	0.53	0.21	0.44	0.59	0.27	0.33	0.35	0.23	3.21	4.83	2.88	2.98	2.74	3.08	3.14	3.59	2.79	3.16	3.7	4.11	2.59	3.18
AAEL027829		0.02	0.16	0.06	0	0	0.17	0.07	0.19	1.2	0.05	0.06	0.13	0.4	0.29	3.73	45.54	36.38	24.35	35.42	61.12	16.6	62.12	51.57	67.4	44.28	25.16	51.7	60.97	94.74
AAEL014551		0.16	0.08	0.19	0	0	0.08	0	0.05	0.2	0.03	0	0.24	0.08	0.03	0.47	10.13	27.76	9.74	14.77	9.54	10.54	23.21	18.3	21.09	21.89	16.87	14.72	19.98	17.16
AAEL020599		0	0	0.06	0	0	0.03	0.05	0	0.05	0.03	0	0.12	0.16	0	0.31	13.74	22.5	13.55	16.38	22.13	9.47	8.96	22.29	33.91	26.28	15.94	18.99	25.18	26.26
AAEL026728		0	0	0	0	0	0	0	0	0	0	0	0	0	0	0	0	0	0	0	0	0	0	0	0	0	0	0	0	0
AAEL022233		0.06	0	0	0.06	0	0	0.05	0.08	0	0	0.03	0	0.09	0.1	0.01	0	0	0.14	0.02	0	0.04	0.01	0	0	0	0	0	0.05	0.03
AAEL008118		3.95	5.33	2.52	4.15	5.61	3.4	4.55	4.14	3.2	4.04	3.6	2.53	3.39	4.47	2.66	3.58	2.68	2.31	2.47	4.81	2.21	1.98	2.6	1.97	2.56	2.49	2.55	3.96	2.58
AAEL008109		3.51	4.16	2.58	4.01	3.55	3.6	3.72	4.53	2.78	2.95	3.73	3.08	2.66	3.44	2.49	5.77	2.71	4.34	6.04	7.13	4.32	3.02	3.04	3.55	3.07	3.66	3.39	4.2	2.88
AAEL008101		1.76	1.97	1.54	1.92	1.72	2.25	2.07	3.37	1.49	1.8	2.4	1.28	1.73	2.32	1.2	1.32	2.11	1.25	1.53	1.88	2.16	1.51	1.38	1.63	1.58	1.47	1.43	1.89	1.13
AAEL001008		9.15	10.39	7.27	7.45	11.35	9.08	10.9	8.03	9.63	10.36	9.18	7.75	9.51	12.24	9.5	4.56	7.4	4.42	4.64	5.85	4.91	7.23	6.51	6.45	5.8	4.83	5.71	9.51	6.19
AAEL002153		1.15	1.8	0.88	0.64	2.7	1.17	2.19	1.61	3.27	2.41	2.73	1.35	2.16	1.97	1.51	0.26	0.28	0.19	0.48	1.01	0.34	0.37	0.3	0.34	0.38	0.15	0.62	1.3	0.8
AAEL027812		0.07	0.05	0.06	0.13	0.14	0	0.07	0.02	0.08	0.03	0.03	0.04	0.14	0.13	0.07	0.02	0	0.03	0.02	0.05	0.04	0	0	0.11	0.03	0.06	0	0.08	0.07
AAEL002159		5.59	6.89	6.79	7.72	6.66	7.54	9.04	8.57	5.51	7.19	7.65	6.55	7.83	8.49	6.01	4.46	7.88	5.06	5.86	9.65	4.51	4.36	5.93	7.43	7.55	4.09	7.48	8.46	6.36
AAEL002139		21.44	24.58	18.9	23.9	26.3	16.51	22.14	16.77	17.28	20.66	20.73	13.63	17.86	19.96	17.77	11.01	12.12	10.02	11.7	13.4	12.86	9.68	11.57	13.46	12.33	10.2	11.78	12.82	15.17
AAEL002175		122.72	117.14	70.64	120.55	145.45	113.49	129.69	194.02	119.36	112.24	103.61	114.16	105.2	111.79	61.72	85.6	96.17	93.92	98.44	76.29	146.33	104.37	113.66	81.88	88.29	134.06	92.85	84.69	66.28
AAEL020161		0	0	0	0	0	0	0	0	0	0	0	0	0	0	0	0	0	0	0	0	0	0	0	0	0	0	0	0	0
AAEL024933		0	0	0	0	0	0	0	0	0	0	0	0	0	0	0	0	0	0	0	0	0	0	0	0	0	0	0	0	0
AAEL002170		70.13	65.99	46.88	70.89	62.93	73.94	74.91	77.07	48.76	58.43	61.25	72.66	54.1	47.92	41.08	49.81	49.81	59.57	68.92	65.03	65.51	41.46	54.93	40.96	55.81	55.52	38.27	39.19	39.78
AAEL022090		0	0	0	0	0	0	0	0	0	0	0	0	0	0	0	0	0	0	0	0	0	0	0	0	0	0	0	0	0
AAEL025780		0	0	0	0	0	0	0	0	0	0	0	0	0	0	0	0	0	0	0	0	0	0	0	0	0	0	0	0	0
AAEL021078		0	0	0	0	0	0	0	0	0	0	0	0	0	0	0	0	0	0	0	0	0	0	0	0	0	0	0	0	0
AAEL002158		767.27	912.75	937.18	880.23	699.38	813.85	968.38	753.85	878.83	883.99	929.68	725.05	964.38	1 129,30	946.99	1053.76	1398.53	972.91	1074.6	1343.03	907.05	1012.83	1095.49	1225.21	1175.62	900.2	1247.81	1678.91	1480.08
AAEL024183		0	0	0	0	0	0	0	0	0	0	0	0	0	0	0	0	0	0	0	0	0	0	0	0	0	0	0	0	0
AAEL002152		20.26	27.28	17.43	22.97	33.12	23.59	27.46	30.37	23.55	26.93	22.99	18.14	22.58	26.92	13.71	14.75	16.36	8.92	12.47	14.86	12.25	12.45	12.66	12.01	13.54	11.64	13.08	15.85	14.09
AAEL002176		5.24	5	4.88	3.72	3.39	5.42	6.94	6.44	3.96	5.53	5.49	3.29	4.56	4.83	4.99	12.2	13.1	17.8	15.6	16.46	12.03	16.14	18.44	17.53	15	16.67	16.02	18.19	14.84
AAEL002161		276.89	271.3	321.45	235.65	256.27	274.26	240.26	240.49	261.86	219.41	228.3	251.67	243.2	233.54	293.25	144.27	102.92	163.52	191.46	205.97	162.03	114.42	104.05	111.21	108.52	100.01	110.87	122.82	123.13
AAEL002157		2.76	2.91	1.55	2.73	2.57	1.68	3.1	2.17	1.99	2.31	2	2.14	2.26	3.21	3.22	33.22	59.25	18.36	17.64	19.23	20.5	32.28	44.01	47.58	48.36	29.51	40.24	46.94	60.05
AAEL002135		40.32	48.58	45.08	40.03	41.86	45.39	40.12	36.79	41.65	41.52	44.19	42.56	39.4	39.24	40.39	41.76	45.87	51.41	47.65	51.5	41.08	46.4	44.02	39.72	43.13	43.07	34.94	37.51	45.72
AAEL002148		54.89	53.45	51.64	59.49	70.44	52.8	58.43	50.11	50.43	46.52	52.04	48.36	47.61	55.27	53.34	64.35	90.06	60.37	71.09	67.4	65.4	75.11	80.23	79.18	75.4	71.27	77.65	84.33	76.94
AAEL002163		270.7	275.22	157.16	281.64	267.41	266.75	308.74	326.37	270.88	321.04	277.15	194.4	248.25	275.68	185.56	126.85	120.36	96.08	122.23	166.11	131.15	101.86	108.46	100.64	98.97	104.17	103.37	140.82	120.56
AAEL022440		0	0	0	0	0	0	0	0	0	0	0	0	0	0	0	0	0	0	0	0	0	0	0	0	0	0	0	0	0
AAEL020697		0	0	0	0	0	0	0	0	0	0	0	0	0	0	0	0	0	0	0	0	0	0	0	0	0	0	0	0	0
AAEL002287		6.36	7.52	3.84	7.32	7.86	6.4	10.11	13.37	7.79	8.39	6.8	4.98	5.69	8.45	3.75	9.22	14.75	6.94	9.24	12.7	12.54	13.68	12.45	10.1	10.38	10.72	11.01	12.61	9.36
AAEL023630		0	0	0	0	0	0	0	0	0	0	0	0	0	0	0	0	0	0	0	0	0	0	0	0	0	0	0	0	0
AAEL021698		1.07	3.04	0.3	0.77	4.96	0.4	2.23	2.28	1.13	3.77	2.44	0.85	1.91	2.37	1.12	0.02	0	0.05	0.03	0.08	0	0	0.21	0.1	0.25	0.02	0.01	0.09	0.09
AAEL028126		0	0	0	0	0	0	0	0	0	0	0	0	0	0	0	0	0	0	0	0	0	0	0	0	0	0	0	0	0
AAEL027370		0	0	0	0	0	0	0	0	0	0	0	0	0	0	0	0	0	0	0	0	0	0	0	0	0	0	0	0	0
AAEL014655		0.04	0.49	0.14	0.28	0	0.28	0.28	0.26	0.29	0.64	0.42	0.57	0.58	0.6	0.15	0.72	0.57	0.28	0.6	1.63	1.95	0.89	0.58	0.36	0.52	0.92	1.01	1.85	0.51
AAEL026744		0.05	0.09	0.02	0.02	0	0	0	0	0.01	0	0	0.03	0.06	0	0	0.07	0.03	0.07	0	0	0	0.01	0.03	0	0	0.03	0	0	0.03
AAEL020841		0	0	0	0	0	0	0	0	0	0	0	0	0	0	0	0	0	0	0	0	0	0	0	0	0	0	0	0	0
AAEL014656		0	0.54	0.46	0.06	0	0	0.11	0.11	0.23	0.25	0.94	0	0.22	0.06	0.27	0.17	0.11	0	0.21	0	0	0	0.21	0.1	0.12	0	0.11	0	0
AAEL014657		55.03	60.16	68.66	58.97	59.04	66.69	57.91	49.45	60.05	57.69	60.14	51.07	57.51	62.11	65.21	66.53	66.65	71.67	70.59	69.48	45.17	64.63	69.76	80.3	69.07	62.64	66.51	72.99	80.52
AAEL024769		0	0	0	0	0	0	0	0	0	0	0	0	0	0	0	0	0	0	0	0	0	0	0	0	0	0	0	0	0
AAEL024484		0.6	1.26	0.34	0.99	0	1.16	1.39	1.4	0.91	1.75	2.05	0.62	2.31	0.42	0.75	0.4	0.69	1.12	0.69	0.22	0	0.27	0.29	1.33	0.8	0.46	0.93	0.79	0.53
AAEL015128		0	0	0	0	0	0	0.05	0	0	0	0.06	0	0.02	0	0.02	0.05	0.08	0	0	0	0	0	0	0	0	0	0.02	0.04	0
AAEL015127		0	0.08	0	0.09	0	0	0	0.08	0	0.06	0	0	0.1	0	0	0	0	0	0	0.08	0	0	0	0	0	0	0	0	0.05
AAEL021103		10.69	13.63	9.28	14.17	13.21	13.38	15.43	16.78	10.44	13.01	12.83	5.98	11.19	13.81	7.4	5.15	8.45	3.93	5.9	8.33	6.42	4.81	5.11	5.81	5.76	4.34	5	8.23	6.19
AAEL023395		0	0	0	0	0	0	0	0	0	0	0	0	0	0	0	0	0	0	0	0	0	0	0	0	0	0	0	0	0
AAEL013823		7.79	13.52	6.96	13.63	18.17	7.5	17.47	18.35	11.46	11.66	14.88	8.45	9.54	13.03	6.88	8.98	7.87	6.91	7.54	12.35	7.78	6.75	8.99	6.66	7.21	5.34	5.34	7.09	5.89
AAEL017391		3.87	5.56	6.57	5.85	8.27	4.35	6.52	7.37	4.74	4.47	5.09	3.41	4	5.38	3.16	3.46	3.46	2.96	3.24	5.55	2.84	2.69	3.08	3.04	2.93	2.35	2.41	3.78	2.5
AAEL013600		3.24	2.39	1.36	3.97	2.42	3.01	3.83	5.88	2.92	2.9	1.86	2.92	2.01	2.08	1.22	9.52	11.53	6.73	7.41	7.74	9.44	9.77	10.8	8.46	9.09	10.85	8.98	8.19	6.75
AAEL023829		3.47	3.92	3.28	3.14	5.45	3.94	4.65	7.11	4.11	4.65	3.82	2.83	2.81	4.02	1.95	2.53	2.79	1.71	2.43	2.44	2.24	1.95	2.46	2.31	2.78	1.97	2.27	2.28	1.66
AAEL026819		19.53	20.8	16.37	20.1	23.96	21.31	19.79	21.87	24.31	23.34	19.82	17.67	20.25	20.74	15.53	20.57	27.93	17.41	22.97	30.77	24.28	24.67	18.28	16.69	23.2	18.46	20.01	29.67	19.15
AAEL025035		0	0	0	0	0	0	0	0	0	0	0	0	0	0	0	0	0	0	0	0	0	0	0	0	0	0	0	0	0
AAEL020508		5.1	6.39	5.3	7.56	6.68	5.34	8.13	8.59	5.96	6.51	6.58	4.61	4.79	6.89	2.9	5.89	9.83	3.7	5.23	6.27	6.14	5.37	6.76	7.26	6.76	4.9	6.28	9.48	7.13
AAEL022743		0.09	0.06	0	0	0	0.04	0	0	0.17	0	0	0.08	0.01	0	0.01	4.12	3.9	4.37	3.47	4.84	4.38	3.72	4.67	4.81	4.46	4.42	2.38	3.51	2.48
AAEL010712		0.01	0.03	0.00554	0.03	0	0	0	0.00921	0.02	0.06	0	0.02	0.12	0.02	0	0.07	0.06	0.00507	0.04	0.04	0.00441	0.02	0.00444	0.03	0.03	0.04	0.00454	0	0.42
AAEL020321		0	0	0	0	0	0	0	0	0	0	0	0	0	0	0	0	0	0	0	0	0	0	0	0	0	0	0	0	0
AAEL010710		0.01	0.14	0.03	0.06	0	0.03	0.08	0.18	0	0.06	0.02	0.03	0.31	0.07	0	0.01	0	0.06	0.04	0	0.02	0.01	0	0.07	0.07	0	0	0.06	0.32
AAEL021121		0	0.07	0	0	0	0	0	0	0	0	0	0	0	0	0	0	0	0	0	0	0	0	0.07	0	0	0	0	0.06	0
AAEL020100		0	0	0	0	0	0	0	0	0	0	0	0	0	0	0	0	0	0	0	0	0	0	0	0	0	0	0	0	0
AAEL027520		7.91	9.09	7.36	8.88	8.61	8.16	9.51	9.6	8.72	9.06	8.11	7.21	7.69	8.97	8.28	35.48	43.77	28.26	32.15	23.02	35.14	44.72	45.66	39.19	37.77	48.2	38.81	33.96	35.92
AAEL001094		173.73	182.67	98.31	181.57	159.47	172.02	190.34	214.35	166.15	200.78	179.09	134.28	152.19	167.38	148.16	719.52	960.94	553.49	667.75	458.09	821.46	931.43	967.64	838.17	830.67	1057.91	806.01	742.47	774.66
AAEL001099		4.7	4.67	3.92	5.45	5.9	4.68	5.8	7.87	4.56	5.13	5.64	2.98	4.01	6.8	2.77	4.32	4.03	2.45	3.12	4.28	3.27	3.44	4.03	3.95	3.44	3.81	3.74	4.44	4
AAEL001086		5.71	5.17	3.89	5.33	10.59	4.34	5.03	3.49	4.04	4.39	5.95	5.79	5.37	5.94	4.62	3.36	2.99	2.83	3.18	4.56	2.15	2.65	3.28	3.48	3.19	2.51	3.23	4.44	3.06
AAEL025612		0	0	0	0	0	0	0	0	0	0	0	0	0	0	0	0	0	0	0	0	0	0	0	0	0	0	0	0	0
AAEL022505		47.32	45.76	38.87	49.11	32.36	40.27	39.85	40.48	39.97	45.99	43.38	36.52	36.72	38.03	36.66	38.45	46.36	38.66	43.19	44.41	42.86	44.55	44.84	42.37	43.72	42.72	40.91	44.17	41.22
AAEL001080		11.09	11.12	9.38	9.27	8.82	10.1	12.1	10.2	10.12	12.53	8.94	10.07	10.07	12.39	8.78	12.18	13.19	10.11	13.21	14.28	8.41	12.25	14.6	12.89	10.48	12.61	11.2	11.18	11.3
AAEL021491		8.53	8.13	6.68	7.77	8.53	8.21	9.99	12.9	7.98	10.16	9.08	5.15	7.81	10.22	4.84	4.52	4.09	2.93	3.35	5.32	4.56	3.73	3.83	3.7	3.95	4.28	4.08	4.87	4.14
AAEL020806		0	0	0	0	0	0	0	0	0	0	0	0	0	0	0	0	0	0	0	0	0	0	0	0	0	0	0	0	0
AAEL027383		0	0	0	0	0	0	0	0	0	0	0	0	0	0	0	0	0	0	0	0	0	0	0	0	0	0	0	0	0
mRpL22		52.19	52.76	57.42	46.83	58.53	58.22	50.47	49.42	49.61	47.16	47.75	43.22	50.6	46.92	50.09	93.57	92.79	101.55	93.41	63.79	112.67	89.42	98.37	75.41	88.18	99.01	82.5	72.03	73.13
AAEL001433		5.74	7.53	5.24	6.63	7.28	5.93	6.86	9.99	6.28	6.79	6.52	5.5	7.83	8.35	4.16	7.73	10.98	5.95	8.49	13.32	8.95	6.64	7.98	8.87	9.9	6.6	10.63	11.63	10.13
AAEL024862		0	0	0	0	0	0	0	0	0	0	0	0	0	0	0	0	0	0	0	0	0	0	0	0	0	0	0	0	0
AAEL024804		0	0	0	0	0	0	0	0	0	0	0	0	0	0	0	0	0	0	0	0	0	0	0	0	0	0	0	0	0
AAEL024396		5.46	7.1	5.85	9.27	5.38	5.72	11.01	11.06	7.46	6.46	6.18	2.66	4.85	8.24	3.81	7.23	5.37	4.28	3.76	6.75	5.56	5.36	4.49	3.55	4.79	3.72	3.35	5.59	3.86
AAEL025892		0	0	0	0	0	0	0	0	0	0	0	0	0	0	0	0.13	0	0	0	0	0	0	0	0	0	0	0	0	0
AAEL001427		1.31	0.6	0.92	1.34	0	0.46	0.56	0.76	1.59	1.15	0.63	1.46	1.22	0.9	2.29	10.7	13.36	14.73	11.9	12.28	7.36	13.62	16.47	19.47	17.04	11.37	13.18	15.71	16.68
AAEL020190		0	0	0	0	0	0	0	0	0	0	0	0	0	0	0	0.06	0	0	0	0	0	0	0	0	0	0	0	0	0
AAEL021728		14.86	16.64	13.01	14.17	13.88	12.07	11.94	14.16	11.93	16.38	12.67	13.85	12.2	11.8	8.69	16.66	12.39	14.83	14.36	12.4	14.25	15.41	14.09	14.47	15.46	17.2	14.61	14.74	12.82
AAEL026142		13.82	10.3	9.04	9.33	16.34	12.72	11.06	11.27	11.11	13.08	16.05	12.68	10.51	11.24	10.8	10.23	12.61	12.4	12.68	8.5	12.61	12.16	11.28	8.14	9.44	10.96	11.79	11.04	12.54
AAEL021179		3.09	3.18	2.75	1.91	0.62	3.06	3.14	2.7	3.96	2.57	3.85	4.09	3	2.52	6.09	27.97	24.56	69.03	32.55	25.62	22.79	39.74	37.93	44.75	38.15	37.83	28.22	22.75	32.28
AAEL014518		34.66	37.09	18.47	34.16	34.36	32.35	42.95	42.11	35.38	37.33	36.96	28.89	33.01	38.26	20.86	12.53	11.62	10.3	11.3	18.2	11.33	8.42	8.87	10.47	8.62	8.93	11.35	14.07	12.38
AAEL027083		3.76	4.38	5.89	4.78	5.22	4.73	4.77	4.64	4.87	4	4.79	4.96	4.85	5.72	4.22	1.94	1.47	2.39	2.16	3.48	1.69	2.13	1.7	1.7	2.16	1.65	1.59	2.07	1.43
AAEL028194		0	0.06	0.08	0.22	0	0.07	0.2	0	0.11	0.15	0	0.06	0.39	0.14	0.06	0	0.13	0	0	0	0.12	0.06	0.25	0	0	0	0	0.06	0.06
GSTT2		4.28	4.93	5.5	5.66	3.51	7.07	4.57	7.13	4.22	5.33	5.98	5.46	5.42	5.66	6.02	6.85	6.37	5.82	6.91	7.33	5.75	5.41	7.01	6.52	6.23	6.19	6.76	9	7.4
GSTT1		63.61	52.31	58.35	52.57	53.16	55.75	58.06	61.74	56.81	51.33	58.7	68.66	53.18	58.16	66.23	60.18	55.62	81.73	77.97	61.02	55.67	72.31	66.97	74.38	67.23	69.12	64.49	75.31	79.44
AAEL025929		19.24	15.81	21.24	16.63	18.04	18.83	19.58	19.35	18.31	17.54	18.67	17.63	17.35	16.89	16.46	26.88	29.43	29.76	29.37	31.04	19.34	27.46	22.55	26.53	29.56	20.56	23.39	26.98	27.36
AAEL017081		218.84	233.86	293.64	211.96	232.73	239.25	223.09	175.39	236.14	226	231.37	204.42	219.31	258.89	270.42	302.73	316.11	301.36	285.95	237.68	226.21	315.21	310.53	343.6	363.16	290.05	329.2	342.58	359.45
AAEL014295		64.25	73.11	71.64	66.14	79.2	74.04	69.3	72.64	61.17	57.58	61.08	55.92	60.27	63.06	61.09	42.14	46.38	43.88	45.21	54.81	36.95	42.07	43.05	35.78	36.39	34.05	34.78	40.8	37.64
AAEL022448		0	0	0	0	0	0	0	0	0	0	0	0	0	0	0	0	0	0	0	0	0	0	0	0	0	0	0	0	0
AAEL012552		208.52	215.58	124.79	195.39	200.9	211.58	233.17	241.64	193.83	209.66	197.07	116.99	181.85	202.47	129.91	348.32	525.76	239.8	330.08	270.2	370.61	362.76	452.84	403.43	426.82	437.29	421.17	434.19	420.75
AAEL018212		1	1.7	0.34	1.22	0.64	1.23	1.87	2.19	2.8	2.32	1.58	0.41	1.83	2.95	1.01	0.71	1.01	0.17	0.56	1.3	0.76	1.7	1.87	1.95	1.9	1.87	1.68	3.24	2.42
AAEL012551		4.79	5.05	4.41	3.43	3.83	3.04	4.83	3.67	2.91	3.55	5.08	2.89	5.52	4.04	3.94	2.39	3.96	2.42	2.28	1.15	2.49	3.05	3.77	2.54	2.9	2.31	2.87	2.92	2.35
AAEL028232		0	0	0	0	0	0	0	0	0	0	0	0	0	0	0	0	0	0	0	0	0	0	0	0	0	0	0	0	0
AAEL012549		0.21	0.39	0.29	0.48	0	0.34	0.31	0.38	0.32	0.27	0.16	0.17	0.15	0.28	0.14	3.04	3.42	2.42	3.31	5.79	2.58	3.02	3.13	3.12	3.32	2.57	2.28	3.3	3.78
AAEL014853		1.24	1.31	0.75	1.18	1.44	1.03	1.96	2.39	1.22	1.59	1.2	0.62	0.99	1.56	0.47	0.26	0.24	0.16	0.32	0.41	0.34	0.2	0.27	0.25	0.06	0.23	0.14	0.31	0.41
AAEL026305		0	0	0	0	0	0	0	0	0	0	0	0	0	0	0	0	0	0	0	0	0	0	0	0	0	0	0	0	0
AAEL022862		0	0	0	0	0	0	0	0	0	0	0	0	0	0	0	0	0	0	0	0	0	0	0	0	0	0	0	0	0
AAEL028236		0.69	1.04	1.67	0.55	0.86	0.39	0.72	0.91	0.69	0.65	1.06	0.34	0.76	0.84	0.51	0.55	0.86	0.32	0.46	0.2	0.6	0.32	0.37	1.01	0.47	1.03	0.42	0.12	0.57
AAEL021231		0.14	0.25	0	0.32	0	0.09	0.14	0.08	0.05	0.16	0.28	0.4	0.08	0.25	0.14	1.54	1.35	1.39	0.95	0.72	1.02	1.87	1.54	1.14	2.13	2.44	2.27	1.02	1.2
AAEL025093		0	0	0	0.14	0	0	0.12	0	0	0	0.3	0.11	0.12	0	0	0	0	0	0	0	0	0	0.12	0	0	0	0	0	0
AAEL026915		0	0.19	0.04	0.11	0	0.06	0.03	0.06	0.14	0.18	0.32	0.43	0	0.07	0.09	0.07	0.06	0.07	0.09	0	0.03	0	0	0.12	0.1	0	0	0.03	0.03
AAEL028087		0	0	0	0	0	0	0	0	0	0	0	0	0	0	0	0	0	0	0	0	0	0	0	0	0	0	0	0	0
AAEL027088		6.5	5.92	6.08	6.78	5.48	4.36	5.49	5.61	5.06	4.97	4.42	4.26	4.58	5.17	4.31	2.48	2.57	2.28	2.47	3.49	1.91	2.55	2.33	3.1	2.23	1.91	1.82	2.41	2.98
AAEL022244		0	0	0	0	0	0	0	0	0	0	0	0	0	0	0	0	0	0	0	0	0	0	0	0	0	0	0	0	0
AAEL028176		0	0	0	0	0	0	0	0	0	0	0	0	0	0	0	0	0	0	0	0	0	0	0	0	0	0	0	0	0
AAEL027809		5.49	7.06	3.49	7.36	5.03	6.33	8.84	4.7	5.5	5.74	6.52	4.34	6.43	6.05	7.05	13.55	14.67	13.62	12.81	17.85	8.42	12.24	13.69	15.12	13.45	9.92	10.95	12.9	19.05
RpLP2		484.09	535.24	1049.74	557.57	462.33	485.32	542.94	346.65	519.03	409.95	540.7	432.33	473.8	502.95	747.32	1889.5	1979.87	1870.98	1632.03	1983.98	1066.8	1620.3	1717.13	2254.56	2188.96	1454.19	1592.22	1616.64	2032.07
snoMe28S-Am982		0	0	0	0	0	0	0	0	0	0	0	0	0	0	0	0	0	0	0	0	0	0	0	0	0	0	0	0	0
AAEL020909		0.39	1.44	1.39	1.06	2.39	0.94	0.7	0.77	0.59	0.43	0.29	0.41	2.37	1.02	0.98	0.89	1.08	0.76	1.64	1.07	2.21	1.26	0.52	0.74	0.92	0.89	1.14	1.06	0.54
AAEL015640		13.07	14.12	10.2	14.09	2.45	9.85	14.7	10.02	14.76	14.14	15.32	9.69	13.45	13.65	11.32	9.86	10.1	6.91	6.52	11.6	4.26	8.63	6.87	9.26	9.05	6.24	10.26	13.67	13.33
AAEL021566		0	0	0	0	0	0	0	0	0	0	0	0	0	0	0	0	0	0	0	0	0	0	0	0	0	0	0	0	0
AAEL023617		14.47	13.44	11.46	13.76	12.95	12.95	17.44	14.5	11.3	13.03	13.37	10.06	11.84	14.95	9.14	9.61	13.1	6.59	7.01	11.69	7.6	7.76	8.93	11.24	9.36	7.52	9	12.25	12.09
AAEL021570		0	0.02	0	0	0	0	0	0	0	0	0	0.02	0.02	0	0	0	0	0.47	0.21	0	0	0	0	0.09	0	0	0	0	0.1
AAEL019733		0.47	0.62	0.58	0.59	1.01	0.38	0.82	0.72	0.86	0.68	0.69	0.44	0.6	1.08	0.61	0.56	0.5	0.47	0.3	0.59	0.37	0.57	0.36	0.32	0.38	0.43	0.42	0.44	0.52
AAEL020482		0	2.7	2.63	0.34	0	0.33	0.22	0.27	0.02	1.66	0.3	0.13	0.31	0.99	1.03	0.02	0.09	0	0	0	0.04	0	0.03	0.04	1.16	0.04	0	0.41	0
AAEL028129		6.92	8.22	3.51	7.51	3.48	7.12	11.35	6.03	7.66	7.58	7.49	7.64	6.55	8.41	6.74	3.95	3.27	3.69	4.58	4.64	2.86	2.07	2.06	3.11	1.65	3.01	3.24	3.96	3.53
AAEL023628		0	0	0	0	0	0	0	0	0	0	0	0	0	0	0	0	0	0	0	0	0	0	0	0	0	0	0	0	0
AAEL020033		5.32	6.19	4.99	6.24	7.35	4.77	7.41	8.21	5.63	5.61	5.35	3.22	4.5	6.92	2.95	0.96	0.5	0.67	0.87	1.49	0.61	0.46	0.6	0.7	0.54	0.45	0.69	0.85	0.72
AAEL013076		58.33	59.68	43.19	60.01	74.84	57.79	67.36	75.49	52.41	61.71	60.17	50.95	58.86	58.77	40.32	34.37	38.32	32.89	38.43	41.65	41.66	33.37	39.91	39.78	29.89	37.57	30.74	34.53	34.31
AAEL013075		34.53	36.03	24.04	33.07	38.61	32.1	40.42	35.81	28.43	33.88	32.86	29.41	27.61	30.1	27.63	53.32	83.79	68.29	85.94	74.24	73.43	80.19	101.63	89.03	72.67	96.62	54.03	65.83	72.17
AAEL013077		57.57	68.13	37.22	58.28	90.7	57.54	61.04	76.03	61.1	65.23	58.36	50.14	67.3	73.3	44.65	10.41	10.47	8.43	12.47	18.24	11.67	7.68	10.74	7.06	7.65	8.51	8.78	14.32	13.19
AAEL013078		15.45	16.58	9.34	17.99	22.13	14.82	15.68	17.84	15.88	16.86	16.78	11.84	18.73	20.36	12.85	17.27	20.26	15.1	15.87	14.89	19.97	21.39	19.21	18.88	19.91	24.42	18.13	20.84	20.17
AAEL028002		0.2	0.04	0	0.02	0	0.15	0.15	0.11	0.1	0.02	0.16	0	0.04	0.1	0.07	0.22	0.13	0	0.07	0	0.11	0	0.18	0.06	0.12	0.11	0.04	0.11	0.04
AAEL019087		0	0	0	0	0	0	0	0	0	0	0	0	0	0	0	0	0	0	0	0	0	0	0	0	0	0	0	0	0
AAEL019086		0	0	0	0	0	0	0	0	0	0	0	0	0	0	0	0	0	0	0	0	0	0	0	0	0	0	0	0	0
AAEL026089		78.16	83.74	80.2	76.73	74.89	80.93	80.72	71.63	68.77	75.39	69.13	53.67	71.84	94.38	92.25	87.22	93.33	93.47	88.13	98.33	78.34	68.92	83.24	92.35	89.38	55.68	75.03	96.07	113.35
AAEL013263		0	0	0	0	0	0	0	0.04	0	0.05	0	0	0	0	0	0	0	0.19	0	0.05	0	0.08	0	0.08	0	0	0	0	0.04
AAEL013265		30.65	35.45	29.88	35.27	39.52	27.06	31.48	31.31	31.52	28.7	27.77	35.06	35.97	36.22	32.21	24.97	26.99	19.33	20.19	33.7	20.35	25.2	28.26	30.58	26.25	21.02	30.5	38.84	32.56
AAEL013262		25.47	29.31	35.57	30.38	28.55	38.65	25.75	20.39	25.19	22.71	26.42	21.64	21.12	18.58	31.68	11.24	17.89	20.88	15.55	6.98	8.69	24.86	17.54	17.01	15.62	24.15	10.73	12.85	21.78
AAEL027043		0	0	0	0	0	0	0	0	0	0	0	0	0	0	0	0	0	0	0	0	0	0	0	0	0	0	0	0	0
STAT		9.92	12.09	9.71	12.41	16.11	8.89	14.08	15.43	11.62	11.55	12.34	6.43	9.66	11.82	7.33	9.04	12.82	6.65	8.22	11.28	9.3	8.79	10.42	9.6	9.58	8.48	8.81	12.52	10.67
AAEL024179		18.94	23.15	11.82	21.49	25.58	17.91	27.95	21.43	21.14	23.21	23.61	17.44	21.2	27.96	12.4	42.1	62.83	31.21	41.85	50.74	39.16	45.6	55.62	55.81	54.36	44.08	50.31	65.38	63.6
AAEL026769		0	0	0	0	0	0	0	0	0	0	0	0	0	0	0	0	0	0	0	0	0	0	0	0	0	0	0	0	0
AAEL022443		34.32	37.21	22.65	33.94	44.81	30.32	30.76	34.04	31.67	30.88	30.33	28.61	31.9	32.32	26.52	17.54	14.62	15.37	15.25	21.3	13.98	11.35	14.14	13.79	13.55	13.48	14.62	18.66	15.04
AAEL014000		6.66	6.57	4.54	8.99	4.71	5.79	7.85	5.49	4.45	7.52	7.3	4.33	6.55	8.06	5.8	2.95	5.17	3.16	3.19	6.79	3.4	3.43	4.45	5.1	4.61	3.98	5.11	5.87	5.37
AAEL024205		0	0	0	0	0	0	0	0	0	0	0	0	0	0	0	0	0	0	0	0	0	0	0	0	0	0	0	0	0
AAEL021100		0.25	0.23	0.2	0.24	0.14	0.15	0.39	0.45	0.3	0.25	0.24	0.19	0.31	0.22	0.12	0.08	0.05	0.07	0.1	0.05	0.06	0.05	0.02	0.03	0.00863	0.05	0.02	0.1	0.02
AAEL025315		0	0	0	0	0	0	0	0	0	0	0	0	0	0	0	0	0	0	0	0	0	0	0	0	0	0	0	0	0
AAEL027112		0	0	0	0	0	0	0	0	0	0	0	0	0	0	0	0	0	0	0	0	0	0	0	0	0	0	0	0	0
AAEL021654		0	0.12	0.15	0.21	0	0.06	0	0	0	0	0.07	0	0.12	0	0	0	0	0	0	0	0.12	0.06	0	0	0.07	0	0	0	0
AAEL022178		0	0	0	0	0	0	0	0	0	0	0	0	0	0	0	0	0	0	0	0	0	0	0	0	0	0	0	0	0
AAEL020619		0	0	0.08	0.03	0.07	0.02	0.04	0.02	0.87	0.18	0	0.08	0	0.17	1.13	27.13	32.34	32.76	41.06	22.27	33.53	36.34	28.94	19.21	26.89	36.56	24.85	33.07	29.02
AAEL022603		0	0	0	0	0	0	0	0	0	0	0	0	0	0	0	0	0	0	0	0	0	0	0	0	0	0	0	0	0
AAEL022481		0	0	0	0	0	0	0	0	0	0	0	0	0	0	0	0	0	0	0	0	0	0	0	0	0	0	0	0	0
AAEL028024		0	0	0	0	0	0	0	0	0	0	0	0	0	0	0	0	0	0	0	0	0	0	0	0	0	0	0	0	0
AAEL025107		0	0	0	0	0	0	0	0	0	0	0	0	0	0	0	0	0	0	0	0	0	0	0	0	0	0	0	0	0
AAEL023663		0.24	0.03	0.04	0.15	0.1	0.07	0.2	0.13	0	0.08	0	0	0.1	0	0.03	0.18	0.27	0	0.13	0.21	0.06	0	0	0	0.07	0	0.07	0	0.1
AAEL024777		0.07	0.15	0.16	0.31	0.38	0.23	0.13	0.32	0.19	0.29	0.04	0.19	0.19	0.28	0.1	0.59	0.47	0.25	0.55	0.2	0.54	0.68	0.46	0.14	0.48	0.57	0.38	0.84	0.58
AAEL020094		0	0	0	0	0	0	0	0	0	0	0	0	0	0	0	0	0	0	0	0	0	0	0	0	0	0	0	0	0
AAEL023728		0.27	0.22	0.14	0.17	0	0.1	0.22	0.64	0.38	0.24	0.13	0.18	0.46	0.4	0.32	1	0.86	0.48	0.58	0.65	0.58	0.68	0.51	0.34	0.78	0.69	0.65	1.05	1.05
AAEL021101		0.87	0	0.7	0.4	0	0.71	0	0.46	0.29	0	0	0.07	0.58	0	0.57	0.45	0.58	0.72	0.49	0	1	0.41	0.11	0.52	0.92	0.74	0.08	0.17	0
AAEL027338		0.07	0.11	0.11	0.07	0	0.11	0.1	0.26	0.09	0.02	0.06	0.08	0.11	0.08	0.08	0.5	0.31	0.36	0.22	0.12	0.28	0.54	0.42	0.12	0.23	0.2	0.28	0.59	0.4
AAEL021467		0.0087	0	0	0	0	0	0	0	0	0	0	0	0.00843	0	0	0.00891	0	0.00932	0.00822	0	0	0.00819	0.02	0.00817	0.03	0.02	0.00834	0.02	0
AAEL025085		0	0	0	0	0	0	0.03	0	0	0	0	0	0	0.03	0	0	0	0	0	0	0	0	0	0	0.03	0	0	0	0
AAEL024103		0	0	0	0	0	0	0	0	0	0	0	0	0	0	0	0	0	0	0	0	0	0	0	0	0	0	0	0	0
AAEL026630		0.08	0.12	0.02	0.04	0	0.13	0.06	0.21	0.16	0.07	0.02	0.17	0.14	0.24	0.09	0.39	0.37	0.21	0.22	0.08	0.4	0.34	0.34	0.28	0.26	0.43	0.28	0.46	0.5
AAEL024231		0.03	0.09	0.07	0.05	0.29	0.02	0.07	0.27	0.18	0.05	0.04	0.01	0.06	0.15	0.09	0.07	0.1	0.07	0.14	0.13	0.14	0.35	0.23	0.08	0.13	0.24	0.15	0.35	0.36
AAEL021310		0	0.03	0	0.04	0	0.03	0	0.1	0.19	0	0.08	0.06	0.1	0.11	0	0.2	0	0.07	0.16	0.1	0.03	0.06	0.09	0.06	0.04	0.21	0.25	0.11	0.23
AAEL024822		0	0	0	0	0	0	0	0	0	0	0	0	0	0	0	0	0	0	0	0	0	0	0	0	0	0	0	0	0
AAEL021747		0	0	0	0	0	0	0	0	0	0	0	0	0	0	0	0	0	0	0	0	0	0	0	0	0	0	0	0	0
AAEL020086		0	0	0	0	0	0	0	0	0	0	0	0	0	0	0	0	0	0	0	0	0	0	0	0	0	0	0	0	0
AAEL024403		0	0	0	0	0	0	0	0	0	0	0	0	0	0	0	0	0	0	0	0	0	0	0	0	0	0	0	0	0
AAEL024749		0	0	0	0	0	0	0	0	0	0	0	0.00913	0	0	0	0.01	0	0	0	0	0	0.00986	0.00983	0	0	0	0.01	0	0
AAEL027800		0	0	0	0	0	0	0	0	0	0	0	0	0	0	0	0	0	0	0	0	0	0	0	0	0	0	0	0	0
AAEL021791		100.59	44.44	3.2	25.01	85.2	64.33	60.15	143.95	155.9	21.22	6.16	101.22	31.07	9.12	13.78	20.26	4.54	18.48	16.18	27.53	28.41	97.24	14.05	2.75	2.36	5.77	5.72	6.37	10.75
AAEL024123		0	0	0	0	0	0	0	0	0	0	0	0	0	0	0	0	0	0	0	0	0	0	0	0	0	0	0	0	0
AAEL027311		2010.27	963.2	20.7	385.72	1641.71	584.08	1222.39	3297.85	1 727,25	346.17	28.88	1 926,61	660.34	115.05	37.25	2556.59	84.2	2313.35	1195.89	3932.02	5366.23	3586.15	1080.96	39.75	25.13	1909.39	1186.81	344.68	52.44
AAEL001290		36.62	27.64	22.15	27.03	33.92	41.29	25.77	55.92	30.86	19.67	15.78	20.71	28.1	26.82	27.77	3.94	1.83	4.03	2.41	6.47	3.59	4.97	1.51	0.59	0.33	0.47	0.6	1.58	5.95
AAEL022681		1.14	0.89	0.78	1.24	0.14	0.8	1.2	2.16	2.53	0.36	0.22	1.45	0.64	0.63	0.7	7.03	5.98	6.76	2.48	2	4.89	1.15	6.23	3.26	3.85	3.18	1.27	6.2	9.09
AAEL001319		6052.31	2599.33	41.48	1144.65	4170.8	1613.92	5461.7	10209.9	3 264,39	838.1	108.1	3 991,85	2 375,57	266.01	123.8	6858.99	148.21	6537.46	5228.07	13156.8	17905.8	4411.5	2546.07	252.63	166.03	5775.49	4351.51	1213.21	88.12
AAEL020899		0	0	0	0	0	0	0	0	0	0	0	0	0	0	0	0	0	0	0	0	0	0	0	0	0	0	0	0	0
AAEL021370		0	0	0	0	0	0	0	0	0	0	0	0	0	0	0	0	0	0	0	0	0	0	0	0	0	0	0	0	0
AAEL020203		2.3	2.32	2.58	2.8	3.1	2.17	2.49	3.21	1.91	2.64	2.31	1.56	1.74	2.63	1.18	1.32	1.97	1.37	1.49	1.77	1.42	1.31	1.76	1.69	1.67	1.34	1.4	1.48	1.78
AAEL023806		0	0	0	0	0	0	0	0	0	0	0	0	0	0	0	0	0	0	0	0	0	0	0	0	0	0	0	0	0
AAEL010987		1.02	0.71	1.09	0.41	0	0.55	0.46	0.54	0.61	0.2	0.11	0.32	0.9	0.3	1.41	0.38	0.36	0.3	0.35	0.19	0.26	0.17	0.26	0.35	0	0.82	0.45	0	0.18
AAEL020864		0	0	0	0	0	0	0	0	0	0	0	0	0	0	0	0	0	0	0	0	0	0	0	0	0	0	0	0	0
AAEL009250		1.82	2.08	0.96	2.16	3.22	1.38	2.2	1.69	1.85	2.14	2.04	1.25	1.23	1.61	1.82	10.29	14.36	8.99	12.16	13.51	9.69	11.55	14.61	13.59	11.64	12.41	15.78	18.39	13.98
AAEL024431		0	0	0	0	0	0	0	0	0	0	0	0	0	0	0	0	0	0	0	0	0	0	0	0	0	0	0	0	0
AAEL009249		2.56	3.52	3.19	3.04	1.49	2.71	3.29	5.32	3.17	2.91	3.46	1.77	2.22	2.63	1.37	4.7	6.6	3.85	4.72	4.88	7.02	5.55	5.56	3.77	4.54	5.57	4.43	5.25	4.49
AAEL020359		4.36	3.77	3.88	4.47	5.3	4.05	5.22	4.74	3.85	4.15	3.23	2.7	3.64	4.54	3.05	2.69	3.09	1.98	2.16	3.28	1.8	2.18	2.81	3.14	2.71	1.75	3.7	3.87	3.2
AAEL022389		0	0	0.25	0	0	0.21	0.34	0	0.14	0.43	0.16	0.04	0.13	0.19	0	0	0	0	0.04	0	0	0	0	0	0.09	0.17	0.17	0.29	0
AAEL015238		131.23	141.73	191.01	144.18	159.12	137.25	136.18	124.5	143.65	130.2	145.6	138.38	144.29	134.84	166.58	105.67	97.25	101.57	105.38	127.62	76.68	93.88	88.85	94.18	95.36	74.81	94.67	113.43	114.79
AAEL027002		2.41	4.16	2.84	4.3	1.64	3.14	5.88	5.29	3.52	4.08	3.98	1.54	3.38	4.32	1.89	3.17	3.71	2.4	2.98	4.31	3.39	2.73	3.31	2.71	2.81	2.96	3.7	4.43	2.91
AAEL025506		0	0	0	0	0	0	0	0	0	0	0	0	0	0	0	0	0	0	0	0	0	0	0	0	0	0	0	0	0
AAEL025090		0	0	0	0	0	0	0	0	0	0	0	0	0	0	0	0	0	0	0	0	0	0	0	0	0	0	0	0	0
AAEL021061		11.8	8.59	10.68	9.3	3.43	10.04	8.33	9.27	7.65	7.99	8.6	8.56	6.97	6.59	9.73	8.28	6.29	8.61	6.09	9.8	5.23	7.23	8.24	6.1	8.16	6.08	7.75	5.71	7.51
AAEL010206		7.21	6.99	5.83	7.42	6.91	5.34	7.81	7.97	9.41	7.39	6.6	5.79	6.21	7.84	10.62	109.97	192.99	97.93	130.84	93.15	82.89	124.3	132.39	191.8	229.3	127.03	131.97	150.41	164.65
AAEL013818		5.11	3.33	4.97	5.11	4.66	3.79	3.53	4.1	2.77	3.73	3.68	4.06	4.02	3.43	3.02	2.68	3.02	2.03	2.79	4.01	1.58	2.17	2.09	2.17	2.83	1.6	2.31	2.18	2.38
AAEL013816		39.18	45.54	41.41	40.66	47.57	40.38	41.67	39.02	36.14	38.01	38.21	45.91	46.98	44.27	34	32.89	36.08	30.27	36.16	43.81	28.79	26.72	33.82	39.24	34.95	27.65	34.14	42.24	34.54
AAEL013814		13.53	9.62	10.31	14.94	16.49	10.68	14.18	13.6	13.14	13.53	14.4	16.66	13.3	11.84	10.87	6.3	6.49	6.97	7.27	11.68	7	6.37	5.09	6.75	6.17	6.26	5.94	7.98	6.64
AAEL023635		0.03	0.03	0	0.03	0	0.06	0	0	0	0.07	0	0.1	0.03	0	0	0	0	0	0	0	0	0	0	0	0	0	0	0	0
AAEL020503		0	0	0	0	0	0	0	0	0	0	0	0	0	0	0	0	0	0	0	0	0	0	0	0	0	0	0	0	0
AAEL024896		0.26	0.9	0.3	0.29	0	0	0.25	0.1	0.43	0.23	0	0.45	0.6	0.55	0	0.53	0	1.05	0	0.38	0.05	0.05	0.29	0.34	0.49	0	0.25	0.74	0.75
AAEL013822		0	0	0.03	0	0	0	0.02	0.05	0	0.08	0.08	0.02	0.05	0	0.04	0	0.02	0	0	0	0	0	0	0	0	0	0	0	0
AAEL024989		0	0	0	0	0	0	0	0	0	0	0	0	0.39	0	0	0	0	0	0	0	0	0	0	0	0	0	0	0	0
AAEL026489		0	0	0	0	0	0	0	0	0	0	0	0	0	0	0	0	0	0	0	0	0	0	0	0	0	0	0	0	0
AAEL013813		0.14	0.24	0.16	0.28	0	0.11	0.07	0.04	0.04	0.08	0.19	0.14	0.09	0.15	0.15	0.23	0.16	0.07	0.24	0.12	0.06	0.04	0.11	0.28	0.12	0.15	0.02	0.1	0.11
AAEL014749		30.74	32.41	22.81	30.35	25.56	30.59	32.6	35.01	26.28	28.82	25.61	25.46	27.57	27.93	21.87	17.83	19.96	15.69	18.17	24.57	19.8	18.44	14.3	13.59	15.49	16.51	15.26	17.95	16.25
AAEL025184		0	0	0	0	0	0	0	0	0	0	0	0	0	0	0	0	0	0	0	0	0	0	0	0	0	0	0	0	0
AAEL014752		7.79	8.82	5.6	8.64	10.09	10.65	11.73	11.39	8.36	10.11	9.22	6.12	9.46	8.53	6.5	3.91	6.11	4.09	5.69	6.37	5.9	3.9	4.84	5.25	4.26	3.36	4.05	6.03	4.67
AAEL025907		11.21	0.15	0.09	0	0.03	8.67	6.23	7.68	8.06	14.99	8.23	0.02	7.46	0.08	6.44	10.04	18.18	9.91	9.04	6.35	9	4.76	9.88	12.89	15.59	0.25	0.15	0.09	21.07
AAEL025820		0	0	0	0	0	0	0	0	0	0	0	0	0	0	0	0	0	0	0	0	0	0	0	0	0	0	0	0	0
AAEL023228		0	0	0	0	0.04	0	0	0.15	0.13	0.09	0	0.2	0.04	0.04	0.18	0.12	0	0	0.07	0	0	0.04	0	0	0.04	0.03	0.04	0.07	0.15
AAEL020854		0	0	0	0	0	0	0	0	0	0	0	0	0	0	0	0	0	0	0	0	0	0	0	0	0	0	0	0	0
AAEL024519		9.93	7.55	4.13	6.19	9.8	6.86	9.26	12.29	7.42	8.31	7.2	4.51	7.74	8.35	4.11	3.84	3.49	2.07	3.28	4.3	3.25	2.3	2.95	1.36	1.62	2.14	2.42	2.87	2.56
AAEL024661		0	0	0	0	0	0	0	0	0	0	0	0	0	0	0	0	0	0	0	0	0	0	0	0	0	0	0	0	0
AAEL020641		3.16	3.91	2.01	2.92	2.11	2.14	3.9	3.69	1.41	2.57	1.74	2.52	2.1	2.13	1.2	1.02	1.14	0.58	1.7	1.88	0.93	0.34	0.93	0.42	0.67	0.15	0.69	0.91	0.61
AAEL002211		0	0	0	0	0	0	0	0.09	0	0	0	0.08	0	0	0	0.89	0	2.49	1	1.21	2.34	2.45	1.18	0.27	0	2.34	1.58	0.08	0
AAEL022024		0	0	0	0	0	0	0	0	0	0	0	0	0	0	0	0	0	0	0	0	0	0	0	0	0	0	0	0	0
AAEL019626		2.4	2.77	0.82	1.81	2.04	2.19	4.13	4.39	3.05	3.91	3.66	0.76	2.15	3.71	1.27	2.13	2.53	2.04	2.3	4.08	2.8	2.86	4	2.05	3.26	2.82	2.78	3.33	2.54
AAEL028131		0	0	0	0	0	0	0	0	0	0	0	0	0	0	0	0	0	0	0	0	0	0	0	0	0	0	0	0	0
AAEL021514		0	0.04	0	0	0	0	0	0.19	0	0.04	0.23	0	0.07	0.12	0	0.04	0	0	0	0	0.11	0.04	0	0.04	0.04	0	0	0	0
AAEL015356		29.91	35.04	21.88	26.78	35.78	27.71	31.89	32.23	26.23	31.08	35.58	22.95	26.64	31.18	20.89	24.29	31.6	24.99	23.54	27.39	25.39	22.15	27.81	27.85	24.9	22.16	24.93	33.71	26.94
AAEL012737		9.2	13.24	11.13	10.9	1.99	8.8	11.28	12.65	11.23	13.54	14.6	10.09	7.63	8.15	6.64	0.95	0.25	0.32	0.26	0.52	0.59	0.62	0.54	0.64	0	0.24	0	0.87	0.49
AAEL012740		2200.01	2113.71	2077.65	2105.71	2404.64	2027.96	1805.52	2172.64	1 903,85	1 675,11	1 730,52	2 168,46	1 872,59	1 774,14	2 107,60	9538.69	10924.6	7765.62	8874.22	5545.53	8791.68	9068.67	10262	10372.6	10007.5	10083.3	10842.6	9317.58	8461.32
AAEL025553		757.83	948.76	1395.92	928.73	694.6	805.84	921.12	604.36	835.82	761.31	919.85	586.2	817.53	903.06	1 106,03	2283.86	2426.58	2072.57	1975.99	2335.1	1483.72	2031.71	2161.51	2607.9	2604.66	1847.99	2124.57	2093.57	2530.58
AAEL012741		0.57	0.31	0.32	0.28	0.34	0.34	1	0.39	0.49	0.71	0.3	0.37	0.48	0.32	0.31	0.43	0.02	0	0.21	0.41	0.07	0.12	0.16	0.09	0.47	0.24	0.05	0.13	0.34
AAEL024982		12.59	24.7	4.19	13.83	11.2	13.6	42.34	19.97	17.14	19.46	13.67	8.58	30.07	44.57	8.12	18.54	23.3	8.33	13.72	38.06	14.77	14.63	17.82	16.66	13.43	10.48	36.09	62.12	20.09
AAEL023750		7.51	15.21	1.39	8.41	8.5	7.45	24.38	12.3	10.98	12.07	11.26	4.02	19.03	28.7	4.92	8.55	10.7	5.59	5.74	17.46	8.07	7.04	8.47	8.12	6.62	6.48	14.74	24.81	12.4
AAEL013653		4.18	5.27	5.87	5.83	9.92	4.85	6.64	7.22	4.71	5.58	6.02	4.19	4.96	6.41	3.6	5.1	4.9	4.11	4.44	6.12	5.22	4.85	4.69	5.33	5.2	4.77	4.72	5.2	4.71
AAEL026742		0	0	0	0	0	0	0	0	0	0	0	0	0	0	0	0	0	0	0	0	0	0	0	0	0	0	0	0	0
AAEL022336		0	0	0	0	0	0	0	0	0	0	0	0	0	0	0	0	0	0	0	0	0	0	0	0	0	0	0	0	0
AAEL026894		46.26	55.35	29.81	48.44	42.81	53.91	69.74	69.87	49.6	56.54	57.73	38.5	58.09	68.6	34	30.02	55.37	22.38	31.22	40.58	33.38	32.97	39.44	39.77	45.61	29.34	36.16	62.15	46.86
AAEL013652		23.82	27.1	17.62	21.23	19.1	26.51	25.46	25.67	22.69	21.57	23.53	14.63	21.24	24.01	15.95	25.39	33.53	23.57	31.09	24.23	35.42	32.81	30.47	29.09	27.48	30.66	27.49	28.5	27.2
AAEL020982		0	0	0	0	0	0	0	0	0	0	0	0	0	0	0	0	0	0	0	0	0	0	0	0	0	0	0	0	0
AAEL026779		0	0	0	0	0	0	0	0	0	0	0	0	0	0	0	0	0	0	0	0	0	0	0	0	0	0	0	0	0
AAEL025493		0	0	0	0	0	0	0	0	0	0	0	0	0	0	0	0	0	0	0	0	0	0	0	0	0	0	0	0	0
AAEL019481		7.1	10.18	9.98	10.8	14.11	7.57	12.15	13.93	9.22	10.31	10.12	8.29	8.62	12.33	7.66	9.59	10.08	7.8	7.15	9.97	8.16	7.38	9.06	7.97	9.93	6.98	6.56	7.72	6.35
AAEL021973		0.08	2.69	1.59	0.18	0	0	0	0	0.2	1.67	0	0.14	0.62	1.03	1.83	0	0.16	0.34	0	0.58	0.22	0.38	0.15	0.15	1.44	0	0.15	0.07	0.08
AAEL009531		0	0	0	0	0	0	0	0	0	0	0	0	0.04	0.01	0	0	0	0	0	0	0	0	0	0	0	0	0	0	0.01
AAEL009530		19.89	22.54	12.85	21.56	20.49	17.01	22.55	25.01	21.7	23.56	23.68	15.04	18.78	23.56	12.07	20.55	25.75	16.94	19.16	24.5	21.46	23.67	20.9	19.35	20.64	22.74	21.82	26.62	21.48
AAEL019656		34.58	42.87	26.01	36.39	33.86	37.49	44.31	48.51	34.69	36.26	38.3	20.67	31.34	40	22.12	38.69	60.04	33.68	37.88	43.8	42.11	46.46	53.23	56.75	63.14	45.73	45.7	46.43	47.56
AAEL021412		0	0	0	0	0	0	0	0	0	0	0	0	0	0	0	0	0	0	0	0	0	0	0	0	0	0	0	0	0
AAEL025943		0	0	0	0	0	0	0	0	0	0	0	0	0	0	0	0	0	0	0	0	0	0	0	0	0	0	0	0	0
AAEL012861		3.36	4.02	2.64	4.3	3.76	3.23	4.99	6.2	3.5	4.13	4.1	2.89	4.23	4.79	1.87	3.35	5.51	1.98	3.45	4.92	2.74	3.52	4.06	4.9	4.1	4.01	4.39	5.3	4.96
AAEL024432		0	0	0	0	0	0	0	0	0	0	0	0	0	0	0	0	0	0	0	0	0	0	0	0	0	0	0	0	0
AAEL021234		0	3.57	0	0	0	3.99	0	0	0	0	0	0	0	0	0	0	0	0	9.08	0	0	0	4.09	4.47	4.77	0	0	0	0
AAEL023911		0	0	0	0	0	0	0	0	0	0	0	0	0	0	0	0	0	0	0	0	0	0	0	0	0	0	0	0	0
AAEL009538		94.69	94.63	94.2	94.82	92.16	80.49	93.51	93.16	83.86	90.68	87.06	70.21	81.76	86.94	70.83	69.42	72.82	58.53	71.6	85.57	74.78	59.44	67.31	56.68	63.64	55.14	64.27	73.6	65.98
AAEL004397		0.9	1.66	0.52	1.01	0.96	1.18	1.48	1.55	1.35	1.13	1.55	1.21	1.26	1.08	0.69	1.62	3.42	2.25	1.19	2.15	2	2.06	2.74	2.7	2.4	2.49	2.07	3.11	2.84
AAEL020065		0	0	0	0	0	0	0	0	0	0	0	0	0	0	0	0	0	0	0	0	0	0	0	0	0	0	0	0	0
AAEL026603		0.15	0.0086	0.05	0	0	0.06	0.11	0.1	0.2	0.0098	0.1	0.04	0.03	0.08	0.07	1.26	2.99	0.93	1.41	1.34	1.08	1.18	2.07	2.01	3.83	1.86	1.31	1.91	2.13
IMP		16.49	17.92	18.15	19.38	25.13	17.88	21.48	20.69	17.05	19.42	16.29	18.82	17.09	23.22	14.92	4.15	4.44	5.08	4.01	6.19	4.35	2.93	3.57	3.31	2.67	3.24	2.83	5.04	5.19
Or88		23.68	22.41	20.74	23.93	27.73	23.33	25.04	25.52	28.61	21.2	24.44	19.24	23.74	24.15	21.75	0	0	0.04	0.04	0	0	0	0	0	0	0.1	0	0	0
AAEL019038		0	0	0	0	0	0	0	0	0	0	0	0	0	0	0	0	0	0	0	0	0	0	0	0	0	0	0	0	0
AAEL019039		0	0	0	0	0	0	0	0	0	0	0	0	0	0	0	0	0	0	0	0	0	0	0	0	0	0	0	0	0
AAEL014196		1.87	1.64	2.64	2.77	2.95	1.31	2.06	1.61	1.95	2.23	1.99	2.49	1.44	1.59	2.62	6.03	4.24	6.55	2.65	3.61	3.54	5.34	4.86	4.29	3.49	4.84	5.12	4.85	5.98
AAEL026398		0	0	0	0	0	0	0	0	0	0	0	0	0	0	0	0	0	0	0	0	0	0	0	0	0	0	0	0	0
AAEL021226		0	0	0	0	0	0	0	0	0	0	0	0	0	0	0	0	0	0	0	0	0	0	0	0	0	0	0	0	0
AAEL022823		0	0	0	0	0	0	0	0	0	0	0	0	0	0	0	0	0	0	0	0	0	0	0	0	0	0	0	0	0
AAEL024438		0.6	0.63	0.51	0.59	0.87	0.47	0.82	0.59	0.74	0.44	0.56	0.46	0.42	0.3	0.23	0.45	0.69	0.58	0.23	0.56	0.3	0.59	0.49	0.29	0.61	0.71	0.54	0.25	0.37
AAEL026472		0	0	0	0	0	0	0	0	0	0	0	0	0	0	0	0	0	0	0	0	0	0	0	0	0	0	0	0	0
AAEL020983		0	0	0	0	0	0	0	0	0	0	0	0	0	0	0	0	0	0	0	0	0	0	0	0	0	0	0	0	0
AAEL023359		0	0	0	0	0	0	0	0.07	0	0.04	0	0	0.11	0	0	0	0	0.08	0	0	0.18	0	0.04	0	0	0	0	0.03	0
AAEL027294		0	0	0	0	0	0	0	0	0	0	0	0	0	0	0	0	0	0	0	0	0	0	0	0	0	0	0	0	0
TOLL5A		20.12	24.4	9.97	19.69	15.89	17.79	27.95	26.23	23.02	27.56	23.29	15.45	24.22	30.86	11.03	30.13	47.74	22.34	32.4	51.48	28.21	34.27	44.47	46.68	46.56	30.99	42.45	70.9	55.22
AAEL007607		0.24	0.45	0.22	0.12	0.05	0.43	0.32	0.56	0.31	0.27	0.26	0.28	0.26	0.41	0.23	0.22	0.5	0.09	0.26	0.11	0.28	0.21	0.15	0.28	0.2	0.18	0.63	0.57	0.26
AAEL021909		0	0	0	0	0	0	0	0	0	0	0	0	0	0	0	0	0	0	0	0	0	0	0	0	0	0	0	0	0
AAEL027869		0	0	0.19	0.09	0.39	0	0	0	0	0	0	0	0	0.09	0	0	0	0.26	0	0.17	0.08	0	0	0	0	0	0	0	0
AAEL026004		0	0	0.17	0	0	0	0.1	0	0	0	0	0	0	0	0	0	0	0	0	0	0.09	0.05	0	0	0	0	0	0.08	0.05
AAEL010620		47.95	59.16	46.01	46.97	81.25	44.94	48.42	33.25	42.41	45	48.05	45.03	46.56	44.75	49.2	43.64	49.76	58.11	53.59	54.5	49.92	48.88	57.31	59.48	63.33	44.74	52.9	64.05	60.24
AAEL019521		8.8	10.38	6.52	9.88	9.64	9.26	13.06	13.97	8.32	9.33	10.18	7.63	10.23	12.8	5.99	5.31	8.02	2.93	5.47	7.99	7.09	4.96	6.63	6.31	6.5	5.17	6.32	8.23	7.71
AAEL010609		0.21	0.1	0.12	0	0	0	0	0	0	0	0	0	0.1	0	0	0	0	0	0	0	0.2	0.1	0	0	0	0	0	0	0.1
AAEL007615		0.15	0.05	0	0	0	0	0	0	0	0	0	0.09	0	0	0	0.05	0	0.05	0.48	0.11	0.09	0	0	0	0	0	0	0	0
AAEL019520		0.08	0.08	0.09	0.09	0	0.08	0	0	0	0	0	0	0	0	0.15	0.65	0	0.09	0.38	0.58	0.22	0	0	0	0.17	0	0	0.34	0.31
AAEL026297		2.46	2.87	2.62	2.84	2.6	2.96	3.08	3.26	2.45	3.21	2.57	2.17	2.22	3.06	1.51	1.79	2.84	1.45	1.83	2.86	1.98	2.36	1.96	1.6	2.31	1.7	1.52	2.45	1.81
AAEL026478		13.35	14.83	6.04	17.07	13.57	14.39	16.5	14.01	12.67	14.23	16.21	12.99	14.55	18.93	9.11	10.01	18.62	9.62	17.2	23.95	14.15	11.66	17.1	22.82	20.57	13.08	14.31	19.22	19.38
AAEL023603		82.05	74.06	83.47	75.42	78.11	70.2	74.28	78.81	64.91	67.99	62.55	65.51	58.97	61.87	61.77	64.62	48.38	78.12	70.36	73.48	80.86	60.55	58.08	53.99	49.14	71.58	57.13	42.64	47.77
AAEL023377		0	0	0	0	0	0	0	0	0	0	0	0	0	0	0	0	0	0	0	0	0	0	0	0	0	0	0	0	0
AAEL015216		16.78	17.95	11.66	17.18	23.19	18.22	19.69	20.65	10.94	15.25	14.47	12.2	12.75	16.14	11.53	12.14	15.97	10.52	11.75	18.23	11.41	12.74	16.01	17.36	15.12	11.04	11.14	15.12	15.65
AAEL013656		253.77	172.03	130.83	151.14	137.78	202.81	177.59	243.61	206.27	170.32	141.42	198.48	155.8	142.82	106.64	479.03	511.93	498.01	544.57	471.44	526.82	612.16	548.02	479.72	519.88	612.33	510.38	461.25	418.75
AAEL023748		0	0	0	0	0	0	0	0	0	0	0	0	0	0	0	0	0	0	0	0	0	0	0	0	0	0	0	0	0
AAEL023745		0.82	0.92	0.34	0.78	0.11	0.7	0.93	1.49	0.8	0.78	0.71	0.31	0.53	0.8	0.24	1.11	0.89	0.74	0.91	1.47	1.37	1.32	0.89	0.84	1.01	0.61	0.6	0.99	0.56
AAEL010214		0.21	0.18	0.31	0.15	0	0.1	0.03	0.03	0	0.23	0.13	0	0.05	0.23	0.08	0.19	0.18	0	0.05	0.33	0.07	0	0.07	0.35	0.22	0	0.03	0.13	0.03
AAEL021387		0.13	0.06	0.08	0.07	0.14	0.3	0.27	0.18	0.31	0.27	0.16	0.11	0.29	0.28	0.05	0.05	0.15	0.03	0.12	0.18	0.02	0.06	0.16	0.07	0.14	0.07	0.05	0.2	0.1
AAEL025993		51.7	88.2	36.14	60.88	73.6	66.88	116.16	85.87	74.59	84.2	84.66	48.18	104.66	132.35	40.95	29.38	45.59	23.22	30.1	49.76	28.04	36.74	35.28	38.98	33.21	28.33	50.2	88.61	32.59
AAEL020588		0	0	0	0	0	0	0	0	0	0	0	0	0	0	0	0	0	0	0	0	0	0	0	0	0	0	0	0	0
GPRCCK1_3		0	0	0.08	0	0	0	0.02	0	0.07	0.11	0	0.01	0	0.03	0	0	0.13	0	0	0	0	0	0	0.02	0	0	0	0.04	0
AAEL023752		0	0	0	0	0	0	0	0	0	0	0	0	0	0	0	0	0	0	0	0	0	0	0	0	0	0	0	0	0
AAEL010205		10.45	1.64	9.26	2.49	3.61	1.09	0.59	6.32	4.23	11.87	1.27	10.83	8.45	7.8	114.85	2266.88	3562.46	1517.77	1757.36	1294.58	2071.84	2124.61	2778.96	2685.99	2733.71	2528.42	2882.92	2955.3	2749.92
AAEL022184		6.99	7.05	5.83	5.74	6.81	6.55	6.92	5.36	8.48	6.87	6.22	7.95	7.69	7.58	9.91	54.17	94.61	27.18	31.78	36.31	24.43	47.68	58.32	74.7	56.7	37.88	87.29	108.97	91.66
AAEL020960		48.49	42.87	31.83	51.33	42.66	45.77	57.46	42.99	42.45	46.01	48.36	37.97	38.01	41.07	42.25	80.53	97.68	95.39	99.07	92.78	89.4	94.61	101.74	111.04	105.51	101.29	83.35	93.79	103.21
AAEL023198		0	0	0	0	0	0	0	0	0	0	0	0	0	0	0	0	0	0	0	0	0	0	0	0	0	0	0	0	0
AAEL003781		10.63	8.16	7.43	8.88	6.57	6.76	8.43	11.29	6.18	6.92	7.09	7.84	7.1	8.14	7.32	4.73	5.97	6.28	7.39	7.73	6.38	7.08	6.63	6.39	6.36	7.1	5.93	7.26	8.57
AAEL022119		0	0	0	0	0	0	0	0	0	0	0	0	0	0	0	0	0	0	0	0	0	0	0	0	0	0	0	0	0
AAEL003809		0.03	0.08	0.07	0.09	0	0.11	0.11	0	0.07	0.09	0	0.02	0.05	0.03	0.05	0	0.03	0	0.05	0	0.05	0	0	0	0	0.02	0.08	0.07	0.03
AAEL003810		0	0	0	0	0	0.06	0	0	0	0	0	0.06	0.03	0	0	0	0	0	0	0	0.27	0.06	0	0	0	0	0	0.03	0
AAEL008232		53.21	71.15	62.18	75.88	43.15	61.3	76.31	57.24	64.56	77.83	71.47	43.31	78.62	86.66	57.18	53.18	77.81	47.12	58.73	89.1	39.95	39.79	58.11	58.68	55.32	44.35	70.52	108.45	70.96
AAEL003774		117.4	117.6	111.26	120.18	127.59	113.7	102.21	108.92	103.48	99.49	108.26	101.59	110.53	100.7	105.42	50.5	48.85	59.5	72.11	77.36	63.08	53.21	57.52	59.47	50.47	47.61	48.26	59.51	53.25
AAEL003806		1.11	1.38	1.94	1.34	1.66	0.96	1.34	1.51	1.61	1.22	1.43	0.86	1.32	1.9	1.51	0.23	0.19	0.2	0.36	0.5	0.22	0.34	0.3	0.39	0.32	0.26	0.32	0.37	0.23
AAEL026572		0	0	0	0	0	0	0	0	0	0	0	0	0	0	0	0	0	0	0	0	0	0	0	0	0	0	0	0	0
AAEL003791		24.86	27.06	16.74	27.27	24.43	25.96	33.6	35.09	26.72	31.79	29.56	22.35	22.43	29.96	20.38	12.74	19.24	12.18	15.53	17.85	19.52	15.1	18.18	15.68	15.65	15.79	15.74	18	18.35
AAEL027410		0	0	0	0	0	0	0	0	0	0	0	0	0	0	0	0	0	0	0	0	0	0	0	0	0	0	0	0	0
AAEL026062		0	0	0	0	0	0	0	0	0	0	0	0	0	0	0	0	0	0	0	0	0	0	0	0	0	0	0	0	0
AAEL024928		0	0	0	0	0	0	0	0	0	0	0	0	0	0	0	0	0	0	0	0	0	0	0	0	0	0	0	0	0
AAEL022914		0.04	0.24	0.21	0.48	1.69	0.04	0.28	0.25	0.18	0.28	0.17	0.19	0.21	0.27	0.14	0.04	0.11	0.23	0.24	0.08	0.17	0.07	0.2	0.1	0.27	0.23	0.21	0.09	0
AAEL003812		10.68	13.24	7.85	11.45	10.6	10.35	14.63	17.25	10.78	12.33	11.18	7.49	10.08	12.3	6.8	3.52	3.38	2.93	3.43	5.64	5.48	2.88	2.98	2.45	3.85	2.75	2.1	3.53	3.02
AAEL024128		0.03	0.03	0.06	0.12	0.19	0.03	0	0	0	0.03	0.03	0	0.03	0	0.05	0.08	0.11	0.03	0.36	0.03	0.03	0	0.08	0	0	0.2	0.16	0.25	0.13
AAEL003782		15.78	23.87	28.28	14.21	29.39	15.47	11.32	13.03	16.09	23.36	16.47	20.94	18.94	20.59	18.77	7.29	7.45	7.31	9.58	16.6	9.14	6.54	10.77	7.57	13.25	4.35	6.5	13.01	11.51
AAEL027894		0	0	0	0	0	0	0	0	0	0	0	0	0	0	0	0	0	0	0	0	0	0.15	0	0	0	0	0	0.14	0.16
AAEL003803		0.84	0.7	1.65	1.2	3.95	0.89	0.28	0.38	2.42	1.3	0.47	0.64	1.53	0.79	4.78	107.49	110.03	116.74	124.92	93.41	82.89	168.63	147.75	165.43	156.66	142.06	135.42	108.81	141.34
AAEL018919		0	0	0	0	0	0	0	0	0	0	0	0	0	0	0	0	0	0	0	0	0	0	0	0	0	0	0	0	0
AAEL024045		0	0.1	0	0.22	0	0.1	0	0	0	0	0.12	0.17	0.38	0.11	0.09	0.1	0	0	0	0	0.09	0	0	0	0	0	0	0	0
AAEL003789		5.14	7.72	3.77	6.31	5.02	5.06	8.55	9.22	6.63	7.41	6.08	3.6	7.7	10.64	3.4	8.95	15.83	7.32	10.76	15.14	10.74	12.94	12.15	11.67	11.65	9.34	15.95	24.66	13.99
AAEL026068		0	0	0	0	0	0	0	0	0	0	0	0	0	0	0	0	0	0	0	0	0	0	0	0	0	0	0	0	0
AAEL022774		46.51	44.2	41.3	37.9	52.74	45.53	41.35	44.16	38.45	34.68	36.12	40.55	39.39	35.84	42.17	23.41	18.23	26.97	29.19	29.65	20.7	17.16	16.77	23.2	18.62	18.36	20.27	19.69	22.9
AAEL003813		1.49	1.34	1.51	1.37	3.61	2.91	2.28	2.35	1.99	1.7	1.63	1.67	1.22	3.41	2.14	1.39	1.81	1.49	1.66	1.48	1.76	1.99	1.92	2.92	1.99	2.11	2.16	2.14	2.47
AAEL021952		7.16	8.08	15.13	7.99	4.34	7	8.4	3.63	8.02	6.73	5.36	7.38	3.26	5.87	8.69	4.49	6.63	1.88	3.45	5.09	3	3.85	4.8	3.5	5.32	3.53	1.96	2.58	5.1
AAEL023552		3.82	3.31	4.91	3.74	10.48	3.59	4.17	3.54	2.72	3.41	3.18	2.55	3.7	3.69	3.05	2.61	3.45	3.59	4.28	4.46	3.3	3.6	4.25	4.74	3.83	3.65	4.61	2.97	4.39
AAEL021175		7.65	7.36	5.17	7.28	3.6	6.34	7.02	4.85	7.59	7.94	8.29	6.76	6.67	7.82	6.6	6.21	5.06	5.06	3.93	6.14	3.88	6.43	4.87	7.04	5.42	6.21	4.28	4.44	4.09
AAEL003776		22.77	23.51	21.28	22.57	27.84	19.82	25.11	20.66	21.74	23.46	29.78	21.56	24.04	29.28	20.04	18.86	20.09	17.1	17.54	22.05	17.75	16.78	17.78	18.18	22.5	19.23	18.13	19.87	18.9
AAEL020563		0	0	0	0	0	0	0	0	0	0	0	0	0	0	0	0	0	0	0	0	0	0	0	0	0	0	0	0	0
AAEL027914		34.63	36.32	25.69	34.91	47.75	33.42	39.42	46.26	35.91	39.31	35.57	32.83	36.55	39.27	24.36	16.93	16.3	13.44	16.41	22.4	20.65	17.96	15.87	14.65	15.14	15.3	13.85	18.4	16.06
AAEL019900		0.1	0.06	0.08	0.07	0.08	0.13	0.13	0.18	0.04	0.09	0.08	0.12	0.06	0.09	0.06	0.12	0.06	0.21	0.11	0.25	0.35	0.09	0.08	0.05	0.08	0.14	0.09	0.09	0.03
AAEL014704		13.85	9.53	11.18	13.15	10.17	11.63	12.79	14.42	10.12	14.03	13.28	9.83	14.48	12.96	10.1	11.55	16.44	13.22	14.82	22.03	10.79	13.8	15.05	18.17	18.04	13.53	18.29	23.03	17.54
AAEL014702		28.2	27.39	24.84	28.46	20.87	26.45	30.87	35.12	24.34	23.43	30.3	16.39	25.68	25.59	18.37	24.07	41.25	23.27	26.7	35.18	25.19	30.16	34.84	40.89	38.46	26.22	23.09	30.16	36.88
AAEL019425		8.76	9.38	5.4	10.07	8.75	8.76	11.95	11.76	8.11	9.72	10.42	4.71	8.57	11.25	6.33	8.03	10.72	5.15	6.24	10.42	6.56	7.48	7.7	8.69	8.12	7.3	7.13	9.75	9.62
AAEL014705		21.83	25.97	19.41	24.39	27.18	19.44	23.46	21.49	22.17	21.57	23.15	23.7	24.28	24.29	19.08	13.92	16.32	14.66	13.56	17.87	12.5	14.56	15.14	17.04	14.29	11.76	15.08	20.29	19.14
AAEL020437		0	0	0	0	0	0	0	0	0	0	0	0	0	0	0	0	0	0	0	0	0	0	0	0	0	0	0	0	0
AAEL012431		67.98	49.25	15.73	38.9	56.46	55.31	73.4	71.26	37.27	31.04	22.37	32.07	36.93	36.1	16.87	0.03	0.08	0	0.25	0.19	0.12	0	0.12	0.22	0.11	0.11	0.05	0.26	0.13
AAEL023736		0	0	0	0	0	0.8	0.45	0.3	0.03	0.17	0	0	0	0	0	0	0	0.21	0	0	0	0	0	0	0.24	0	0	0	0
AAEL022545		0	0	0	0	0	0	0	0	0	0	0	0.07	0	0	0	0	0	0	0	0	0	0	0	0	0	0	0	0	0
AAEL010858		0.12	0.05	0	0	0	0	0	0.15	0.04	0.03	0.03	0	0.55	0.03	0.07	0	0	0	0	0	0	0	0	0	0	0.02	0	0	0
AAEL010853		21.73	13.59	4.63	16.87	10.81	13.66	17.11	16.82	16.69	15.09	9.95	14.31	11.23	11.55	10.17	1.7	1.08	1.78	2.34	3.21	2.25	2.38	3.47	1.58	1.44	1.57	1.87	2.69	3.05
AAEL012430		16.36	17.93	9	15.9	8.62	14.71	17.34	10.17	17.41	19.19	18.27	15.5	19.71	20.9	18.01	9.36	10.93	4.47	6.43	12.3	2.04	20.21	14.85	19.31	10.42	10.61	18.91	22.28	25.52
AAEL007465		0.86	1.43	0.19	1.48	1.72	0.98	1.81	1.98	0.85	1.66	1.27	0.46	0.56	1.29	0.4	1.79	2.22	1.04	1.15	1.44	1.63	1.81	2.12	1.57	1.79	1.87	1.73	2.15	1.75
AAEL007455		0	0	0	0	0	0	0	0	0	0	0	0	0	0	0	0	0.04	0	0	0	0	0	0	0	0	0	0	0.03	0
AAEL007461		8.32	9.44	7.91	8.1	16.41	11.33	9.46	9.68	8.16	9.62	11.1	8.16	10.41	10.95	8.57	5.87	5.72	5.23	4.02	8.29	4.35	4.97	4.45	5.67	5.62	4.76	6.44	8.8	6.86
AAEL007464		4.58	4.9	2.87	3.57	3.62	4.84	3.77	5	2.12	3.64	5.23	2	3.48	4.57	4.77	1.94	2.27	2.37	3.4	2.67	2.47	1.78	1.89	3.23	2.29	1.85	1.86	3.71	3.1
AAEL027533		2.85	4.01	1.51	3.49	3.87	2.43	3.15	3.76	2.51	2.88	3.46	2.72	2.81	3.55	2.03	1.26	2.73	1.76	1.5	2.45	1.71	1.96	2.31	1.95	2.34	1.3	1.44	2.64	1.67
AAEL007468		6.67	7.9	5.42	5.95	7.18	5.42	7.78	6.92	6.51	6.08	5.9	5.02	5.42	6.84	5.07	3.39	3.89	2.74	3.18	4.28	3.26	1.95	2.53	3.59	4.06	3.12	3.92	4.43	3.73
AAEL024905		0	0	0	0	0	0	0	0	0	0	0	0	0	0	0	0	0	0	0	0	0	0	0	0	0	0	0	0	0
AAEL007469		25.5	28.34	26.01	22.88	23.55	26.92	22.53	29.45	22.41	22.84	24.3	22.99	22.08	22.76	20.58	18.37	18.68	20.05	18.62	19.68	21.39	18.55	19.67	20.13	16.28	16.31	16.2	17.64	14.54
AAEL007456		5.95	6.72	5.29	6.42	4.72	5.52	6.62	5.6	4.37	4.86	7.32	3.94	4.34	8.5	5.28	4.5	3.89	3.74	4.58	5.42	4.52	3.28	3.74	4.51	3.16	3.34	4.73	5.79	4.78
AAEL023625		0.84	0.51	0.34	0.61	0.76	0.79	0.56	0.9	0.68	1.01	0.2	0.97	0.65	0.79	0.68	1.44	1.01	1.58	1.25	2.17	1.81	0.69	0.79	0.61	0.8	1.17	0.44	0.6	0.98
AAEL023222		0	0	0	0	0	0	0	0	0	0	0	0	0	0	0	0	0	0	0	0	0	0	0	0	0	0	0	0	0
AAEL020458		0	0	0	0	0	0	0	0	0	0	0	0	0	0	0	0	0	0	0	0	0	0	0	0	0	0	0	0	0
AAEL026054		0	0	0	0	0	0	0	0	0	0	0	0	0	0	0	0	0	0	0	0	0	0	0	0	0	0	0	0	0
AAEL024875		0	0	0	0	0	0	0	0	0	0	0	0	0	0	0	0	0	0	0	0	0	0	0	0	0	0	0	0	0
AAEL007476		32.25	43.52	13.75	34.37	37.53	28.79	45.85	41.34	35.36	39.88	37.63	25.61	36.67	44.29	19.33	17.91	23.13	13.73	18.43	32.29	18.54	18.48	24.23	19.95	18.51	17.44	23.41	33.59	23.57
AAEL020543		1.32	1.84	1.89	2.19	0	1.19	2.67	2.09	1.55	1.59	3.36	0.89	2.97	3.95	2	2.95	3.67	2.27	2.69	3.74	2.58	2.6	3.88	3.88	3.83	2.25	4.28	3.81	3.29
AAEL028710		0	0	0	0	0	0	0	0	0	0	0	0	0	0	0	0	0	0	0	0	0	0	0	0	0	0	0	0	0
AAEL007458		0.22	0	0	0	0	0.08	0	0	0	0	0	0	0.05	0	0	0.03	0.32	0.38	0.31	1.21	0.86	0.15	0.2	0.41	0.46	0.63	0.26	0.64	0.1
AAEL023976		0	0	0	0	0	0	0	0	0	0	0	0	0	0	0	0	0	0	0	0	0	0	0	0	0	0	0	0	0
AAEL028216		0	0	0	0	0	0	0	0	0	0	0	0	0	0	0	0	0	0	0	0	0	0	0	0	0	0	0	0	0
AAEL024210		4.79	7.09	4.91	5.61	6.15	5.03	8.63	8.15	5.54	6.21	6.02	3.22	5.6	7.75	3.11	11.94	19.66	7.32	9.83	12.94	10.14	9.79	12.91	12.27	13.19	9.89	12.45	15.42	13.97
AAEL027512		16.64	17.42	13.77	20.01	14.4	16.4	16.99	13.95	11.14	14.65	12.79	10.02	10.34	11.25	13.68	11.73	12.81	9.33	12.15	14.18	9.53	8.93	7.1	8.09	9.1	8.38	8.31	10.95	10.97
AAEL005638		39.43	42.03	41.27	36.82	38.06	36.82	43.21	29.21	34.83	39.19	35.58	30.68	40.7	44.69	43.71	82.82	135.92	65.62	73.36	125.65	47.97	82.26	100.59	127.3	115.14	69.95	86.17	103.81	133.21
AAEL024005		2.73	2.87	2.17	3.86	4.03	2.3	3.57	3.76	2.75	3.2	3.1	2.14	2.62	3.58	1.84	1.7	1.54	1.09	1.8	2.07	1.08	2.26	1.27	1.28	1.72	1.61	1.29	2.37	1.64
AAEL023515		0	0	0	0	0	0	0	0	0	0	0	0	0	0	0	0	0	0	0	0	0	0	0	0	0	0	0	0	0
AAEL005628		21.47	28.17	17.17	22.46	20.75	20.29	23.79	20.44	23.9	25.87	23.22	18.98	25.84	24.13	18.83	32.54	41.95	24.28	31.44	39.21	23.08	34.48	35.95	39.44	38.47	29.18	31.69	33.63	41.83
RpL7a		115.42	117.14	286.05	126.4	85.94	114.86	119.66	83.32	117.85	95.99	124.34	78.56	95.54	116.96	160.56	393.18	398.06	380.31	341.08	393.83	245.82	402.88	399.98	494.98	477.42	343.19	352	316.56	436.35
AAEL005635		26.47	25.2	19.81	26.65	22.66	28.92	27.93	24.12	19.81	24.83	25.24	21.42	19.31	23.52	22.01	14.33	22.76	14.3	20.86	23.52	19.7	18.48	20.82	20.62	18.65	21.95	15.92	16.05	20.45
AAEL005631		6.71	7.61	5.99	9.51	8.12	7.73	9.87	8.95	6.55	6.11	6.96	7.26	7.78	7.2	4.27	2.87	3.88	1.93	3.26	5.65	4.6	2.72	3.82	4.28	2.69	3.36	2.64	4.76	3.79
AAEL022407		0	0	0	0	0	0	0	0	0	0	0	0	0	0	0	0	0	0	0	0	0	0	0	0	0	0	0	0	0
AAEL019735		17.05	16.29	10.79	17.43	13.57	17.11	18.7	16.52	14.24	16.55	16.31	10.48	16.19	19.03	10.69	11.3	18.39	10.92	13.93	17.21	12.03	15.19	17.54	16.3	15.75	14.74	14.41	17.13	17.3
AAEL019736		0	0	0.03	0	0.45	0	0.24	0	0.07	0.07	0.11	0	0.06	0	0.06	0	0	0	0	0	0.02	0.04	0	0	0	0.02	0	0	0
AAEL005626		12.43	15.7	7.71	12.69	11.77	12.14	14.55	12.99	12.62	12.77	11.46	11.53	11.89	13.71	9.21	13.64	16.7	13.28	13.52	18.29	17.59	16.12	15.58	16.33	14.71	16.18	14.5	14.03	15.71
AAEL005639		9.47	10.07	8.52	10.53	9.76	8.92	12.62	11.94	11.94	12.32	14.11	8.18	11	14.18	9.27	12.29	16.08	7.99	10.85	12.86	7.9	13.28	14.73	16.1	16.12	9.55	12.21	18.52	15.9
AAEL005634		1.83	1.53	1.12	3.06	0.81	1.92	2.85	3.79	1.64	1.64	1.66	1.43	1.31	1.57	0.87	1.39	2.01	1.36	2.07	2.78	3.02	1.59	1.47	0.96	1.2	1.17	1.4	1.6	1.27
AAEL005633		0.25	0.22	0.2	0.4	0	0.14	0.37	0.35	0.23	0.29	0.29	0.29	0.28	0.22	0.33	1.46	1.48	1.48	1.17	1.67	1.57	1.78	1.89	1.13	1.71	1.56	1.31	1.25	0.98
AAEL023571		0.45	0.4	0.17	0.3	0.14	0.15	0.41	1.04	0.27	0.13	0.32	0.03	0.23	0.54	0.25	0.18	0.15	0.19	0.17	0.37	0.28	0.34	0.2	0.28	0.22	0.31	0.17	0.37	0.52
AAEL023200		0	0	0.47	0.25	0	0	0	0.57	0.47	0.8	0.49	0	0	0	0	0	0	0	0	0	0	0.04	0.04	0	0	0	0.33	0	0
AAEL022025		11.14	10.89	10.08	9.93	11.74	9.68	10.07	7.46	8.69	6.36	11.11	6.33	7.58	9.72	11.09	7.9	9.94	8.69	7.34	10.95	5.94	7.26	8.14	12.15	10.34	7.13	8.31	10.45	10.16
AAEL027455		0	0	0	0	0	0	0	0	0	0	0	0	0	0	0	0	0	0	0	0	0	0	0	0	0	0	0	0	0
AAEL005630		0.04	0.07	0	0	0	0.07	0	0	0.03	0	0	0	0	0	0.04	0	0	0	0	0	0	0	0	0	0	0	0	0	0
GPRCCK1_2		0.02	0	0.03	0	0	0	0.07	0.02	0.02	0	0	0	0	0	0	0	0	0	0	0	0	0	0	0	0	0	0	0	0.07
AAEL027901		0	0	0	0	0	0	0	0	0	0	0	0	0	0	0	0	0	0	0	0	0	0	0	0	0	0	0	0	0
AAEL024164		14.71	11.86	7.35	15.23	6.91	16.3	12.02	15.02	14.61	13.48	11.04	18.68	12.93	10.56	10.24	6.81	4.72	6.73	8	5.94	6.49	5.88	6.65	7.44	5.21	5.58	4.38	5.5	4.24
mRpS28_1		42.42	41.67	30.39	33.04	42.2	38.97	40.63	39.73	37.12	40.77	44.26	30.56	43.03	48.25	38.15	56.23	42.25	46.53	43.26	45.73	46.7	52.39	53.98	52.12	47.03	52.63	47.91	50.5	47.9
AAEL025045		7.51	11.09	5.59	8.37	5.35	7.6	11.02	10.02	9.25	8.36	10.82	3.86	8.13	9.46	5.91	4.14	6.63	1.95	2.99	5.36	3.65	2.87	4.75	4.22	3.73	4.67	4.09	6.19	5.74
AAEL007667		1.27	2.62	3.1	3.09	4.19	2.08	3.74	4.03	2.45	2.2	2.3	1.72	1.81	2.67	1.95	2.67	2.41	2.03	1.99	2.83	2.17	2.08	1.81	1.7	2.08	1.56	1.22	1.9	2.16
AAEL027760		0	0	0	0	0	0	0	0	0	0	0	0	0	0	0	0	0	0	0	0	0	0	0	0	0	0	0	0	0
AAEL007664		0.08	0.04	0.06	0.09	0	0	0.08	0	0.00864	0.01	0.03	0.13	0.08	0.07	0.02	0.02	0	0.03	0	0	0	0	0	0.00983	0.01	0	0.04	0	0.04
AAEL010564		0.08	0	0	0	0	0	0	0	0	0	0	0	0.08	0	0.16	0	0	0	0.08	0	0	0.15	0	0.15	0	0	0	0	0
AAEL023367		0.02	0	0	0	0	0	0	0	0	0	0	0	0	0	0	0	0	0.02	0	0	0	0	0	0	0	0	0	0	0.02
AAEL020958		0	0	0	0	0	0	0	0	0	0	0	0	0	0	0	0	0	0	0	0	0	0	0	0	0	0	0	0	0
AAEL010558		84.03	85.81	128.36	69.95	51.77	113.56	67.04	118.69	78.31	82.25	86.65	55.16	79.72	94.85	82.03	619.22	726.83	452.38	558.65	380.46	616.17	623.37	608.87	556.01	653.41	725.77	637.59	629.37	588.21
AAEL010567		6.11	8.77	7.19	8.98	16.66	7.19	10.24	12.58	8.52	10.35	9.64	9.16	9.48	12.38	6.5	2.84	1.84	2	2.58	4.69	3.15	1.38	1.93	2.02	2.21	1.43	1.85	3.07	3.24
AAEL010570		3.2	2.53	1.51	2.93	4.44	2.91	3.25	3.51	1.8	3.47	2.9	1.99	1.91	2.94	1.77	0.3	0.39	1.06	1.04	0.55	0.69	0.17	0.33	0.29	0.23	0.41	0.41	0.49	1.07
AAEL010563		6.46	6.8	6.66	8.63	6.54	5.76	7.67	9.31	7.33	6.62	7.66	6.55	6.95	7.27	7.09	9	11.59	7.04	10.82	12.86	13.02	11.27	11.37	10.85	11.01	11.64	9.67	8.73	9.17
AAEL010569		7.73	9.35	3.1	10.1	6.12	7.48	8.66	9.78	7.61	8.62	8.18	5.13	6.76	9.21	4.46	5.23	7.09	4.36	5.41	7.67	6.51	5.64	6.03	7.66	5.44	5.21	5.26	8.01	7.46
AAEL026067		0	0	5.38	0.13	0	0	0	4.31	0	0	0	0	0	5.32	6.03	0	0	0	0	0	0	1.52	0	0.11	0	0	3.21	0	0
AAEL020768		1.22	0.58	0.76	0.77	1.61	0.45	0.94	0.73	0.36	0.45	0.9	0.45	0.43	0.94	0.39	0.45	0.51	0.69	0.28	0.47	0.36	0.26	0.18	0.26	0.08	0.26	0.11	0.42	0.22
AAEL022011		0	0	0	0	0	0	0	0	0	0	0	0	0	0	0	0	0	0	0	0	0	0	0	0	0	0	0	0	0
AAEL021286		0	0	0	0	0	0	0	0	0	0	0	0	0	0	0	0	0	0	0	0	0	0	0	0	0	0	0	0	0
AAEL010571		33.2	32.9	27.25	30.85	37.39	31.59	30.2	26.65	29.73	27.61	33.13	28.57	32.24	26.08	23.41	16.46	15.62	15.47	19.39	23.03	13.17	11.95	13.75	13.96	14.66	11.86	14.83	16.78	17.43
AAEL022205		0	0	0	0	0	0	0	0	0	0	0	0	0	0	0	0	0	0	0	0	0	0	0	0	0	0	0	0	0
AAEL010568		0.1	0.17	0.19	0.17	0	0.3	0.34	0.47	0.32	0.22	0.28	0.19	0.19	0.47	0.16	0.36	0.27	0.23	0.54	0.78	1.11	0.36	0.49	0.44	0.38	0.33	0.47	0.39	0.42
AAEL024184		41.45	53.93	36.74	44.44	46.57	50.87	59.71	82.8	49.98	47.15	51.96	24.05	53.81	69.66	20.8	14.96	28.83	11.17	19.55	22.73	23	19.85	18.58	18.79	20.38	15.79	24.99	38.62	18.26
AAEL018781		0	0	0	0	0	0	0	0	0	0	0	0	0	0	0	0	0	0	0	0	0	0	0	0	0	0	0	0	0
AAEL010559		10.48	12.1	9.73	7.87	9.97	10.64	12.9	13	9.09	10.53	10.58	5.95	10.01	11.21	6.54	6.29	6.11	5.32	7.55	8.4	6.94	6.24	6.17	5.29	6.18	5.63	7.05	9.02	6.22
AAEL021111		0	0	0	0	0	0	0	0	0	0	0	0	0	0	0	0	0	0	0	0	0	0	0	0	0	0	0	0	0
AAEL010561		27.46	32.14	22.48	30.82	36.52	26.94	33.73	37.95	25.6	31.53	32.07	23.6	29.62	32.3	21.58	21.15	34.94	18.04	23.63	31.69	23.54	21.02	25.72	24.81	25.7	23.58	21.49	33.73	28.63
AAEL010557		1.27	1.09	0.99	1.5	2.68	1.11	2.01	1.03	2.04	1.7	0.76	2.33	1.16	0.76	0.74	14.01	18.37	13.75	13.66	16.13	8.75	14.4	11.58	15.55	10.56	12.84	13.11	17.35	15.87
AAEL008031		0.23	0.42	0.23	0.51	0	0.42	0.57	0.43	0.24	0.21	0.43	0.47	0.39	0.78	0.23	0.57	0.3	0.85	0.52	0.64	0.23	0.38	0.69	0.34	0.45	0.12	0.28	0.48	0.47
AAEL025234		0	0	0	0	0	0	0	0	0	0	0	0	0	0	0	0	0	0	0	0	0	0	0	0	0	0	0	0	0
AAEL020762		0	0	0.05	0	0	0.04	0	0	0	0	0.05	0	0	0.04	0.04	0	0	0	0	0	0	0	0.04	0.04	0	0.03	0.08	0	0
AAEL022517		0	0	0	0	0	0	0	0	0	0	0	0	0	0	0	0	0	0	0	0	0	0	0	0	0	0	0	0	0
AAEL027909		0	0	0	0	0	0	0	0	0	0	0	0	0	0	0	0	0	0	0	0	0	0	0	0	0	0	0	0	0
AAEL026005		0	0	0	0	0	0	0	0	0	0	0	0	0	0	0	0	0	0	0	0	0	0	0	0	0	0	0	0	0
AAEL008029		0	0	0	0	0	0	0	0	0	0	0	0	0	0	0	0	0	0	0	0	0.1	0	0	0	0	0	0	0	0
AAEL008025		132.94	143.45	112.18	122.83	127.02	137.44	144.78	150.96	142.77	141.38	154.58	109.88	143.4	175.83	133.48	230.05	284.2	213.19	212.46	226.97	219.8	230.01	262.66	288.68	282.66	225.36	258.86	280.69	290.87
AAEL026492		0	0.2	0.36	0.69	1.31	0.2	0.61	0.5	0.26	0.11	0.87	0.09	0.2	0.56	0.49	0.21	0.3	0.11	0.49	0.65	0	0.29	0.29	0.1	0.44	0.42	0.1	0.61	0
AAEL028817		0	0	0	0	0	0	0	0	0	0	0	0	0	0	0	0	0	0	0	0	0	0	0	0	0	0	0	0	0
AAEL008027		1.97	1.81	2.97	3.36	3.04	2.5	3.42	4.48	2.65	2.82	2.67	1.09	2.51	3.59	1.79	1.3	2.11	1.63	1.24	1.51	1.46	1.62	1.19	1.13	2.12	1.35	1.41	1.33	1.4
AAEL008032		2.31	2.77	1.19	4.18	1.76	2.13	3.09	3.54	2.83	3.33	3.72	2.14	2.36	2.82	2	3.5	5.01	3.82	3.86	2.65	3.72	5.01	5	3.66	3.31	6.13	4.63	3.35	3.38
AAEL008028		1.95	3.01	2.37	3.22	0.23	2.39	3.28	3.29	2.78	3.02	3.17	1.12	2.82	3.87	2.24	5.23	8.55	5.39	5.3	5.71	4.41	8.45	9.64	9.14	7.67	8	5.77	5.96	6.02
AAEL006825		6.16	7.06	2.6	7.08	7.14	5.85	7.18	9.72	7.82	7.51	5.62	4.21	7.74	7.64	4.17	1.07	0.84	0.73	1.36	2.92	2.76	0.98	1.32	0.96	1.16	0.96	0.75	1.62	1.61
AAEL023885		0	0	0	0	0	0	0	0	0	0	0	0	0	0	0	0	0	0	0	0	0	0	0	0	0	0	0	0	0
AAEL025084		0	0	0	0	0	0	0	0	0	0	0	0	0	0	0	0	0	0	0	0	0	0	0	0	0	0	0	0	0
AAEL021102		0	0	0	0	0	0	0	0	0	0	0	0	0	0	0	0	0	0	0	0	0	0	0	0	0	0	0	0	0
AAEL006823		0	0.06	0	0.2	0	0	0.12	0	0.27	0.13	0.07	0.03	0.06	0.06	0.08	1.66	3.94	2.9	1.7	0.92	0.77	1.52	2.02	3.4	2.74	2.11	2.97	2.87	4.29
AAEL006819		21.7	20.23	13.02	23.05	26.55	18.93	19.25	13.22	15.59	14.58	16.91	19.25	17.74	19.06	16.77	13.74	14.23	18.19	15.14	14.94	11.22	14.12	15.13	18.08	15.28	14.97	11.43	14.3	15.54
GPRFZ3		2.31	2.34	1.52	2.28	1.7	2.08	3.12	3.97	3.03	2.65	1.88	2.24	1.59	3.11	1.48	0.84	1.89	0.81	1.6	1.51	1.2	0.69	1.43	1.34	1.03	1.34	0.71	1.76	1.13
AAEL006820		40.6	49.68	85.53	49.15	31.57	73.8	56.85	61.67	56.28	50.98	58.77	28.88	56.94	73.16	47.18	64.31	173.31	42.36	101.47	69.74	73.39	115.81	76.2	95.62	158.7	48.08	91.66	134.07	105.09
AAEL006826		2.96	2.66	3.85	1.78	1.96	2.88	2.67	3.13	3.04	2.89	2.25	3.99	3.79	4.14	2.84	1.33	0.63	0.77	1.29	3.21	0.6	1.8	1.42	1.17	0.58	1.49	1.46	2.51	1.67
AAEL006829		2132.53	1660.35	1876.85	1752.49	1839.88	2174.06	2049.27	2101.99	1 710,73	1 558,62	1 610,63	1 469,11	1 633,37	1 738,29	1 773,14	784	702.71	902.31	1073.82	1171.35	834.25	674.63	629.16	713.94	725.26	724.98	710.68	825.09	907.11
AAEL006818		1.61	1.4	1.07	1.28	2.09	0.68	1.43	2.53	2.78	1.93	1.57	3.14	2.52	2.63	1.31	0.63	1.79	1.8	1.66	2.55	1.14	1.87	1.87	1.51	1.78	2.9	1.61	3.15	3.27
AAEL025627		0	0	0	0	0	0	0	0	0	0	0	0	0	0	0	0	0	0	0	0	0	0	0	0	0	0	0	0	0
AAEL025894		0	0	0	0	0	0	0	0	0	0	0	0	0	0	0	0	0	0	0	0	0	0	0	0	0	0	0	0	0
AAEL008468		6.01	7.6	12.74	8.93	3.27	13.18	6.34	14.41	9.15	7.47	8.74	4.49	6.23	7.81	6.3	26.93	81.96	19.84	39.14	29.81	17.1	56.19	72.49	65.43	63.85	37.05	73.12	87.56	68.1
AAEL025154		0	0	0.07	0	0.6	0	0.11	0.11	0.14	0	0.07	0.05	0.11	0.24	0.16	0.06	0	0	0	0.23	0	0	0	0.05	0	0	0	0.19	0.05
AAEL008467		0	0.18	0.4	0.1	0.67	0.28	0.89	0.79	0.03	0.31	0.26	0.22	0.15	0.07	0.15	0	0.15	0.17	0.12	0	0.03	0.09	0.09	0.09	0	0.15	0.21	0.13	0
AAEL026107		0	0	0	0	0	0	0	0	0	0	0	0	0	0	0	0	0	0	0	0	0	0	0	0	0	0	0	0	0
AAEL008462		7.31	9.49	4.53	7.94	15.55	9.97	12.22	16.92	9.05	11.12	9.45	7.25	10.12	12	4.54	6.54	7.76	4.63	6.5	9.39	7.59	7.68	7.29	5.94	7.31	6.84	5.45	8.16	6.28
AAEL008459		6.74	8.38	4.73	7.95	10.38	7.1	10.08	12.1	7.33	9.06	8.89	5.18	8.33	9.83	4.55	3.31	5.53	3.98	5.05	5.93	4.71	3.78	5.5	4.91	4.05	3.69	5.89	6.37	5.42
AAEL008465		5.17	6.6	3.46	7.46	4.62	5.43	6.98	7.53	5.27	6.74	4.99	3.22	4.43	7.04	3.37	4.56	4.75	2.54	5	5.66	5.77	5.56	4.47	5.82	4.37	5.36	4.86	5.93	5.09
AAEL008461		128.48	122	93.83	128.36	109.38	124.52	129.64	147.04	140.02	151.17	133.71	126.26	128.1	134.74	105.07	117.82	163.89	104.86	124.2	156.78	118.14	114.33	134.18	142.44	140.65	112.09	114.27	149.23	161.1
AAEL008458		82.81	75.45	106.53	76.48	78.12	88.08	80.87	66.27	80.1	69.33	74.74	82.88	74.97	81.96	106.43	66.7	54.08	77.53	68.91	62.61	62.4	68.19	57.7	63.97	56.53	64.25	57.74	57.63	70.76
AAEL022106		0	0	0	0	0	0	0	0	0	0	0	0	0	0	0	0	0	0	0	0	0	0	0	0	0	0	0	0	0
AAEL024043		0	0	0	0	0	0	0	0	0	0	0	0	0	0	0	0	0	0	0	0	0	0	0	0	0	0	0	0	0
AAEL021454		0	0	0	0	0	0	0	0	0	0	0	0	0	0	0	0	0	0	0	0	0	0	0	0	0	0	0	0	0
AAEL008466		10.24	11.99	5.25	10.27	14.29	11.58	13	14.04	11.78	11.94	10.32	6.29	9.22	12.92	5.33	2.63	3.16	2.33	2.68	5.84	2.6	1.97	2.26	1.88	1.87	1.05	1.89	2.68	2.46
AAEL025003		0.02	0.04	0	0	0	0.02	0	0.06	0	0.02	0	0	0.08	0	0.04	0.02	0.18	0	0	0	0.1	0	0.04	0	0.02	0	0	0.04	0
AAEL021766		0	0	0	0	0	0	0	0	0	0	0	0	0	0	0	0	0	0	0	0	0	0	0	0	0	0	0	0	0
AAEL020142		0	0	0	0	0	0	0	0	0	0	0	0	0	0	0	0	0	0	0	0	0	0	0	0	0	0	0	0	0
AAEL028010		0	0	0	0	0	0	0	0	0	0	0	0	0	0	0	0	0	0	0	0	0	0	0	0	0	0	0	0	0
AAEL008463		2.78	2.44	1.56	3.26	2.18	2.11	2.81	3.3	2.11	2.43	3.1	2.16	2.21	2.92	1.71	2.64	3.01	1.08	2.21	2.79	1.9	2.18	3.63	3.5	2.51	2.6	2.43	2.35	2.7
AAEL010856		0.02	0.18	0.08	0	0	0	0.07	0	0.13	0.03	0.17	0	0.11	0.1	0.15	0.07	0	0.02	0.11	0.07	0.04	0.02	0.11	0.02	0.1	0.02	0	0.02	0.4
Med8		24.52	21.32	21.87	20.09	24.8	19.89	20.13	18.76	17.85	20.48	18.73	21.88	19.17	22.7	19.28	13.87	14.28	9.92	14.7	16.84	10.96	9.58	12.59	12.71	14.59	14.08	13.37	14.43	15.83
AAEL010863		0.43	0.26	0.21	0.4	0.68	0.33	0.2	0.35	0.19	0.22	0.32	0.39	0.37	0.48	0.41	0.12	0.02	0.05	0.11	0.16	0.1	0.21	0.17	0.04	0.24	0.09	0.15	0.19	0.04
AAEL010860		9.72	12.31	8.43	10.04	8.99	9.78	14.27	16.22	11.23	11.39	13.23	6.34	11.99	14.6	6.58	5.58	7.31	4.35	5.93	7.29	6.93	5.07	5.47	6	5.03	5.19	6.22	8.22	6.8
AAEL028039		0.03	0	0	0	0.16	0	0	0	0	0	0.03	0	0	0.03	0.03	0	0	0	0.05	0	0	0	0.05	0	0	0	0	0	0
AAEL010851		0.84	0.92	0.55	1.19	0.49	0.57	1.82	1.21	1.31	1.54	0.84	0.77	1.3	1.62	0.55	0.32	0.13	0.05	0.11	0.52	0.26	0.07	0.08	0.14	0.09	0.01	0.04	0.26	0.13
AAEL010850		5.6	0.98	4.2	1.76	3.18	1.58	0.39	3.25	3.73	3.84	0.84	3.19	4.13	3.38	36.31	1001.95	875.45	1096.61	867.7	472.78	1257.86	1403.12	1197.19	877.73	915.74	1534.12	1279.58	800.83	801.55
AAEL026133		0	0	0	0	0	0	0	0	0	0	0	0	0	0	0	0	0	0	0	0	0	0	0	0	0	0	0	0	0
AAEL018786		0	0	0	0	0	0	0	0	0	0	0	0	0	0	0	0	0	0	0	0	0	0	0	0	0	0	0	0	0
AAEL010864		25.91	27.9	18.08	24.45	24.43	25.67	25.43	27.25	23.03	26.27	24.82	23.29	29.83	35.38	21.49	20.28	25.6	17.1	20.47	21.5	26.69	20.84	27.15	25.03	22	24.27	24.45	26.9	24.03
AAEL027158		0.31	0.06	0	0	0	0.3	0.06	0.12	0.2	0.2	0.07	0.05	0	0	0.35	0	0	0	0	0.13	0	0	0.06	0	0	0	0	0	0
AAEL010854		11.14	12.62	7.57	10.76	11.9	9.64	15.03	16.85	11.89	13.13	10.73	7.59	10.9	15.06	7.28	20.99	31.02	14.09	17.47	17.58	24.03	21.42	26.31	21.02	24.8	26.13	25.6	26.38	24.48
AAEL024441		1.31	1.04	2.92	1.58	1.06	1.42	1.8	2.24	1.7	1.19	1.86	1.25	1.39	1.71	1.26	0.96	0.99	0.54	0.69	0.93	1.06	0.64	0.99	0.84	0.82	0.58	0.68	0.93	0.73
AAEL010855		1.26	1.34	0.64	1.86	0.13	1.48	2.07	1.85	1.4	1.01	0.98	1.9	0.99	2.04	1.17	1.08	1.26	0.98	0.61	1.34	1.59	1.25	0.86	0.77	0.72	1.29	1.08	1.57	1.09
AAEL009324		9.33	10.46	17.67	8.62	7.88	12.31	8.74	15.11	10	7.63	8.88	7.84	10.06	11.74	9.83	27.43	38.59	35.77	30.72	29.15	26.09	33.27	35.6	40.39	36.05	35.63	28.3	31.84	30.71
AAEL024343		17.89	19.79	17.57	19.33	19.54	17.42	22.74	25.71	20.23	22.48	22.12	14.98	19.92	24.57	13.23	20.72	24.64	15.63	16.72	21.19	18.55	21.95	23.52	23.13	23.74	21.15	24.58	23.81	24.34
AAEL009328		0	0	0	0	0	0.12	0	0.23	0	0	0	0.26	0.06	0	0.23	1.71	3.38	3.59	2.03	0.87	1.78	2.64	3.14	3.59	5.42	3.37	2.64	2.51	3.36
AAEL009325		0.31	0	0	0.32	0.03	0.11	0.2	0.19	0.05	0.12	0.51	0.1	0.19	0.24	0.16	0.09	0.33	0.49	0.38	0.36	0.21	0.24	0.29	0.19	0.39	0.11	0.08	0.1	0.22
AAEL025647		1.09	1.12	1.85	1.27	0	1.2	1.36	1.94	1.4	0.85	1.2	1.16	1.44	0.94	3.47	82.51	154.44	48.9	60.37	75.62	50.24	79.61	104.46	109.04	125.05	68.14	95.57	127.08	114.99
AAEL021233		0.62	2.62	4.28	0.35	0.76	0.15	0.23	0.15	0.26	1.79	1.5	0.68	0.6	1.42	1.7	0	0	0.25	0	0	0	0	0.07	0	1.64	0	0.22	0	0
AAEL022652		0	0	0	0	0	0	0	0	0	0.21	0	0.06	0	0	0	0	0	0	0	0	0	0	0	0.24	0	0	0	0	0.06
AAEL009330		0.1	0.05	0.06	0	0	0.05	0.05	0	0.12	0.16	0	0	0.05	0	0.18	0.39	0.56	0.87	0.95	0.45	0.4	0.05	0	0.18	0.1	0	0.09	0	0.14
AAEL009323		2.38	4.93	3.49	3.51	4	3.47	2.99	2.09	3.58	4.64	2.99	3.4	3.43	3.16	4.32	0.81	0.9	7.13	0.22	0.55	0.37	0.34	2.14	0.25	0.91	0.8	0.32	0.56	3.31
AAEL023088		0	0	0	0	0	0	0	0	0	0	0	0	0	0	0	0	0	0	0	0	0	0	0	0	0	0	0	0	0
AAEL009326		15.82	18.99	10.88	16.76	25.17	14.89	19.93	26.84	17.46	18.62	17.42	11.94	16.65	19.6	9.42	9.5	13.24	8.37	10.23	12.96	12.51	11	11.46	10.47	11.05	9.67	9.83	13.61	9.77
AAEL026677		0	0.13	0	0.44	0	0.39	0.13	0.77	0.65	0	0	0	0.38	0.14	0.13	0.27	0	0.42	0	0.14	0.25	0.25	0	0.12	0	0.11	0.13	0.11	0
AAEL009327		2.31	2.78	3.01	3.23	5.44	2.15	3.67	3.85	3.18	3.05	3.05	3.34	3.38	3.94	2.79	0.3	0.06	0.17	0.36	0.94	0.32	0.09	0.06	0.15	0.47	0.15	0.12	0.18	0.35
AAEL027714		0.08	0.15	0.09	0.06	0	0.1	0	0.12	0.06	0.14	0.18	0.04	0.05	0.03	0	0	0.02	0	0	0.03	0	0.14	0.14	0.05	0	0.06	0	0.08	0.02
AAEL019876		9.25	8.54	2.37	6.97	8.81	7.41	10.71	10.78	7.05	7.5	8.57	7.59	8.12	11.28	5.79	6.68	9.03	4.58	5.85	5.52	5.67	5.67	7.25	8.59	6.3	6.62	6.2	10.81	7.86
CYP6F3		0.17	0.46	0.36	0.08	0	0.44	0.3	0.1	0.14	0	0.16	0	0	0	0.2	1.96	0.27	2.13	1.62	1.17	0.61	0.26	0.1	0.32	0.04	0	0.07	0.26	0.2
CYP6F2		0.07	0	0.15	0	0	0.16	0.1	0.1	0.03	0.18	0.08	0	0.03	0.07	0	1.07	0.35	0.7	0.59	0.34	0.46	0.03	0	0.43	0.14	0.05	0.19	0	0.47
AAEL025850		0	0.42	0	0	0	0	0	0	0	0	0	0	0	0	0	0	0	0	0	0	0	0	0	0	0	0	0	0	0
AAEL019877		16.44	17.99	9.46	18.02	19.18	14.99	20.41	20.47	14.46	17.03	14.9	12.81	15.64	20.22	12.81	12.62	16.02	11.22	11.64	15.29	9.77	11.62	14.97	15.52	12.54	13.19	15.06	22.56	16.79
AAEL019072		0	0	0	0	0	0	0	0	0	0	0	0	0	0	0	0	0	0	0	0	0	0	0	0	0	0	0	0	0
AAEL020151		4.67	5.63	3.56	5.62	7.98	5.74	8.91	10.08	5.73	5.72	5.56	4	4.54	8.52	2.99	5.24	7.88	2.06	4.37	3.38	6	3.7	4.8	4.05	3.55	4.07	5.59	7.6	4.66
AAEL009469		0.11	5.35	0.72	5.52	2.27	4.52	6.18	7.59	0.22	5.2	5.64	0.38	0.16	4.03	3.24	0.54	4.43	2.36	3.86	4.91	4.15	3.23	0.12	3.57	3.45	1.32	0.42	1.72	4.71
AAEL009458		7.79	6.61	8.04	8.09	5.67	6.66	5.89	8.08	7.95	7.44	8.37	5.88	5.11	5.66	5.42	4.12	3.76	3.01	3.6	4.31	3.64	3.47	2.36	1.77	2.43	2.9	3.9	2.36	2.97
AAEL009464		0.62	0.72	0.98	0.99	0	1.22	0.7	1.16	0.91	0.73	0.53	0.58	0.99	0.66	0.93	1.22	0.56	0.57	0.29	0.05	0.29	0.46	0.62	0.58	0.42	0.78	1.15	0.33	0.64
AAEL009471		0.08	0	0	0	0	0	0	0	0	0	0	0.07	0.08	0	0	0.08	0.08	0	0	0	0	0	0	0	0	0	0	0	0
AAEL025913		0	0	0	0	0	0	0	0	0	0	0	0	0.08	0	0	0.08	0	0.13	0	0	0.04	0	0	0	0.04	0.13	0.07	0	0
AAEL009463		0.05	0	0	0	0	0	0	0	0.08	0	0	0	0.05	0	0	0	0	0	0.04	0.1	0	0.22	0	0	0	0	0	0	0
AAEL023991		5.97	3.39	3.06	2.61	2.58	4.69	5.85	7.56	15.45	8.89	10.01	8.88	8.21	6.15	9.24	5.6	9.13	9.91	6.32	16.68	9.27	21.66	13.42	11.83	12.4	16.48	16.62	8.38	18.29
AAEL009473		0.85	1.85	0.44	1.02	1.52	1.18	2.18	2.03	0.89	0.96	0.96	0.2	0.46	1.12	0.45	1.54	2.45	1.1	1.94	3.49	0.57	1.64	1.67	2.66	2.46	0.81	1.44	2.82	2.6
AAEL009466		0.01	0.02	0.00767	0	0	0.00648	0	0.03	0.00541	0	0	0	0.06	0	0.12	2.95	4.3	1.52	1.91	1.4	2.04	2.31	3.2	3.05	3.36	2.4	3.14	3.23	3.12
AAEL025964		0	0	0	0	0	0	0	0	0	0	0	0	0	0	0	0	0	0	0	0	0	0	0	0	0	0	0	0	0
AAEL025906		64.72	59.95	56.79	62.86	55.68	62.23	61.84	63.31	60.56	59.91	62.23	52	60.61	60.89	52.11	32.96	36.67	45.26	41.65	43.25	37.58	39.36	41.7	39.16	39.54	41.77	37.58	41.73	41.48
AAEL009467		0.59	0.48	0.76	0.21	0.15	0.37	0.12	0.7	1.8	0.27	0.67	0.22	0.15	0.43	0.62	2.74	2.03	3.46	1.41	2.88	3.71	11.53	4.84	1.75	1.74	2.81	1.88	1.72	1.66
AAEL009465		20.57	26.1	20.63	21.92	21.31	19.82	20.23	19.49	11.23	14.61	17.25	12.15	14.21	17.82	13.28	13.94	11.93	12.85	16.65	12.86	14.13	9.26	11.56	9.28	11.44	7.78	6.05	10.07	5.33
AAEL020079		0	0	0	0	0	0	0	0	0	0	0	0	0	0	0	0	0	0	0	0	0	0	0	0	0	0	0	0	0
AAEL021953		1.63	2.08	0.98	1.48	2.12	1.57	1.82	1.66	1.27	2.12	1.64	0.78	1.41	2.45	0.97	0.98	0.9	0.83	0.44	0.98	0.63	0.8	0.81	0.59	0.85	0.76	0.79	1.19	1.14
AAEL027821		25.65	32.74	21.5	30.96	31.16	26.43	33.32	32.6	24.62	29.65	27	21.28	27.69	32.17	17.31	25.56	34.46	15.62	22.84	26.21	26.01	21.44	28.05	27.08	25.73	24.02	24.77	29.9	27.86
AAEL026227		4.12	6.32	2.6	4.75	4.96	3.92	5.99	4.78	5.05	6.5	4.94	2.64	5.29	6.08	3	3.74	5.26	2.8	3.08	4.4	3.07	2.62	4.06	5.81	3.49	3.9	5.98	6.43	5.47
ppk101		0	0.29	0	0.25	0	0.05	0.11	0	0.11	0.03	0.03	0.05	0.05	0.03	0.24	0	0	0	0	0	0.03	0	0.03	0	0	0	0	0	0
ppk102		0.25	0.16	0.13	0.12	0	0.32	0.43	0.21	0.94	0.36	0.69	1.09	0.66	0.96	0.26	0	0.05	0	0	0.06	0	0	0.03	0.03	0	0	0	0.09	0.05
AAEL026323		0.17	0.25	0.36	0.2	0.37	0.4	0.26	0.4	0.13	0.2	0.17	0.16	0.31	0.29	0.22	0.03	0.11	0.09	0.14	0.02	0.11	0.05	0.09	0.12	0.04	0.02	0.1	0.06	0.16
AAEL027595		0.07	0	0.09	0	0.07	0.07	0	0	0	0	0	0	0.07	0.16	0.07	0.08	0.07	0	0	0	0	0	0	0.07	0	0	0	0	0.07
AAEL024866		0	0	0	0	0	0	0	0	0	0	0	0	0	0	0	0	0	0	0	0	0	0	0	0	0	0	0	0	0
RpS10		523.43	577.94	906.85	562.38	446.75	548.13	574.76	407.17	553.81	458.81	580.49	305.41	487.88	563.76	740.75	1439.99	1341.97	1184.79	1154.37	1277.8	799.82	1189.8	1183.71	1396.97	1483.51	1110.85	1206.95	1160.26	1455.73
AAEL002084		27.77	33.35	18.46	34.74	44.49	26.68	33.68	29.5	21.99	28.78	30.34	24.73	27.89	31.24	21.08	17.07	20.03	15.87	14.19	21.12	18.43	15.25	15.38	16.3	13.13	13.21	16.03	22.39	19.14
AAEL002048		16.19	17.84	9.42	17.94	16.04	16.59	19.2	20.67	15.52	18.13	14.6	10.09	15.46	15.25	10.73	15.13	19.54	13.1	15.07	20.82	15.81	18.43	21.56	20.62	18.7	19.61	16.96	17.62	17.56
AAEL002078		41.08	48	36.15	38.53	36.41	40.68	46.3	44.95	49.46	46.46	42.12	48.32	46.85	45.05	37.53	26.36	30.6	30.59	31.09	34.86	31.35	33.61	29.29	33.5	25.69	31.48	29.76	34.67	32.21
AAEL026571		43.36	47.53	24.36	50.81	42.76	32.23	53.55	31.35	41.99	47.36	42.64	36.39	39.43	48.89	33.91	22.68	19.42	17.63	16.18	35.18	13.02	18.13	22.38	21.25	14.84	18.91	20.56	38.68	23.1
AAEL002072		0.04	0	0	0	0	0	0	0	0	0	0	0	0	0	0.1	0	0.04	0	0	0	0	0	0.03	0	0	0	0	0	0
AAEL002077		146.35	186.17	117.85	172.86	182.31	150.38	178.32	174.88	161.94	188.04	187.82	140.13	186.27	223.66	145.76	138.2	211.76	121.49	146.08	194.24	127.5	138.21	174.79	189.33	183.08	135.45	156.5	219.45	198.84
AAEL013959		0.26	0.24	0.17	0.14	0.29	0.13	0.28	0.34	0.29	0.25	0.11	0.09	0.55	0.4	0.19	0.23	0.24	0.34	0.17	0.24	0.24	0.25	0.25	0.26	0.52	0.28	0.27	0.66	0.77
AAEL027963		0	0	0	0	0	0	0	0	0	0	0	0	0	0	0	0	0	0	0	0	0	0	0	0	0	0	0	0	0
AAEL009018		708.2	910.82	841.59	915.5	641.44	816.62	1140.4	740.54	894.53	1 011,90	1 001,72	649.59	1 140,60	1 260,65	873.09	177.8	341.85	187.7	233.75	326.83	109.48	248.27	224.86	240.59	236.07	243.67	246.92	339.09	477.94
AAEL027109		0	0	0	0	0	0	0	0	0	0	0	0	0	0	0	0	0	0	0	0	0	0	0	0	0	0	0	0	0
AAEL025438		16.11	20.22	8.77	20.9	20.48	17.34	25.7	25.65	14.9	20.23	18.22	11.05	18.16	20.72	10.62	9.96	13.06	7.46	7.95	11.49	9.2	9.35	11.41	10.62	10	11.77	13.39	16.49	13.07
AAEL018948		0	0	0	0	0	0	0	0	0	0	0	0	0	0	0	0	0	0	0	0	0	0	0	0	0	0	0	0	0
AAEL021928		0	0.09	0	0.13	0	0	0	0	0.02	0.07	0	0	0.07	0.07	0.02	0	0	0	0	0	0.06	0	0	0	0	0	0.04	0	0.02
AAEL026486		0.14	0.12	0.06	0.1	0.15	0.18	0.15	0.32	0.11	0.05	0.14	0.05	0.16	0.18	0.08	0.17	0.16	0.08	0.09	0.25	0.17	0.18	0.11	0.3	0.17	0.1	0.12	0.35	0.14
AAEL020950		9.77	13.34	6.21	12.79	17.44	9.97	12.43	13.56	10.75	11.44	11.36	6.8	10.54	12.17	6.36	7.49	9.05	5.92	7.93	8.94	9.75	7.21	7.44	7.35	6.13	8.35	10.38	10.74	8.03
AAEL012809		13.05	13.37	10.36	11.71	20.52	12.42	12.71	12.17	11.63	13.34	12.58	13.64	11.37	12.11	10.14	7.14	6.49	7.64	7	7.74	8.33	8.97	7.85	9.36	4.31	8.59	7.18	7.84	7.19
AAEL020095		4.03	5.3	3.55	4.86	4.79	3.65	6.48	6.57	4.73	4.27	5.72	3.49	4.06	4.7	3	10.42	16.22	7.23	9.9	13.38	9.01	11.15	13.4	12.18	11.45	10.57	12.08	14.29	13.15
AAEL025503		0.05	0.05	0.04	0.02	0	0.08	0.03	0.02	0.01	0	0	0	0	0	0.05	0	0.02	0	0.08	0.12	0.02	0.05	0	0	0.18	0.12	0	0.37	0.08
AAEL024977		0.07	0.27	0.41	0	0.03	0.24	0.07	0.2	0.29	0.04	0.04	0	0.2	0.19	0	0.07	0.07	1.04	0.26	0.14	0.13	0	0.55	0.36	0.55	0.45	0.27	0.03	0.84
AAEL012298		67.91	75.95	47.04	71.15	77.23	62.02	81.56	74.17	86.9	86.91	80.62	64	85.97	95.94	54.32	17.27	13.32	13.74	15.58	33.21	18.33	11.05	11.28	12.81	15.94	8.54	15.06	22.67	18.7
AAEL012297		137.55	158.24	138.85	141.91	123.36	152.57	172.69	136.5	147.12	162.25	164.97	151.03	175.57	194.01	148.07	157	211.25	155.61	177.6	284.99	152.92	156.4	153.33	188.65	181.38	120.44	170.68	295.34	229.96
AAEL001236		33.85	37.67	26.17	34.01	26.46	35.14	39.14	40.87	41.38	43.65	45.83	42.48	36.49	45.05	32.58	41.98	52.09	36.95	43.91	50.02	46.45	45.92	44.29	47.82	44.18	41.37	47.73	51.18	45.34
AAEL021704		0.04	0.04	0	0.07	0.22	0	0	0.02	0	0	0	0	0.1	0.02	0.04	0	0	0.02	0	0.04	0.02	0.02	0	0	0	0	0	0.02	0
AAEL028056		0.14	0.49	0.07	0.31	0.31	0.31	0.45	0.45	0.22	0.23	0.35	0.03	0.21	0.39	0.09	0.15	0.09	0.13	0.07	0.23	0.07	0.11	0.16	0.2	0.07	0.12	0.19	0.1	0.07
AAEL014333		50.33	56.04	36.63	56.03	51.94	47.26	49.85	45.85	41.32	45.56	47	46.06	51.59	50.7	37.54	8.4	7.04	6.87	13.87	21.1	10.99	5.24	6.84	5.72	6.36	3.45	9.17	11.39	7.72
AAEL027069		8.54	7.22	4.06	8.13	6.92	5.29	7.72	9.63	7.48	6.89	4.95	5.58	5.16	5.74	3.18	2.6	3.28	1.82	1.79	5.81	4.65	2.96	2.66	2.18	1.99	2.03	2.3	2.7	2.02
AAEL014331		45.53	58.85	30.41	55.17	67.92	48.13	55.61	57.8	47.73	51.62	49.64	35.02	47.98	56.28	32.81	24.62	23.95	20.53	24.52	31.99	23.17	21.66	24.42	23.5	22.21	19.69	20.88	25.02	23.56
AAEL025658		2.64	3.37	0.87	2.18	1.39	1.98	2.24	2.99	4.34	2.87	1.18	1.04	1.94	3.33	1.53	9.41	7.75	9.24	7.79	8.86	10.84	17.07	8.04	5.94	7.48	10.63	9.41	11.39	5.84
AAEL021548		0.83	1.26	1.13	1.15	1.47	1.04	0.92	1.09	0.57	0.86	1.09	0.4	0.93	0.81	0.61	0.45	0.86	0.56	1.21	0.63	0.53	0.62	0.91	0.8	0.53	0.75	0.42	0.84	0.74
AAEL025656		31.86	32.51	23.41	33.45	31.71	33.01	31.74	31.86	32.45	29.91	28.89	29.3	30.08	32.88	27.81	33.55	34.27	32.99	30.78	29.63	30.13	35.56	38.19	33.28	32.41	34.86	31.56	28.76	32.54
AAEL014505		264.99	272.47	304.99	250.65	269.58	280.42	237.23	269.6	292.19	266.19	268.17	261.26	305.86	262.9	259.53	576.37	574.28	492.94	503.16	316.08	511.36	629.13	643.5	617.8	623.8	682.23	669.47	556.69	568.69
Med10		87.47	83.64	87.26	81	98.14	84.56	76.65	83.94	76.89	71.37	78.69	81.8	79.62	79.59	88.33	40.84	38.33	42.81	47.94	49.63	37.13	39.09	36.31	37.74	38.9	33.89	38.07	40.08	40.79
AAEL017994		2.02	2.9	1.58	3.04	1.93	1.9	3.79	4.16	1.99	2.29	2.49	1.6	2.23	2.59	1.07	1.11	1.67	1.25	1.15	2.11	1.75	0.97	1.18	1.29	1.07	1.15	1.07	1.36	0.9
AAEL023041		0	0	0	0	0	0	0	0	0	0	0	0	0	0	0	0	0	0	0	0	0	0	0	0	0	0	0	0	0
AAEL026253		2.19	2.06	2.03	1.39	3.33	1.31	2.38	2.88	1.79	1.65	1.71	0.85	1.53	2.51	1.22	1.83	2.12	1.32	1.48	2	1.17	1.67	1.86	1.89	2.28	1.58	2.25	2.77	2.04
AAEL022053		0	0	0	0	0	0	0	0	0	0	0	0	0	0	0	0	0	0	0	0	0	0	0	0	0	0	0	0	0
AAEL009657		7.47	6.54	10.23	7.29	10.88	7.49	6.68	6.36	8.77	7.16	6.91	6.47	8.88	8.75	6.77	9.55	6.58	10.83	10.25	10.29	8.75	8.08	9.34	8.9	6.56	9.42	9.29	6.28	7
AAEL009650		4.63	4.59	5.36	3.41	4.32	4.86	4.92	8.48	4.17	4.8	4.8	5.98	4.41	4.48	2.74	2	3.14	3.48	3.1	2.61	4.46	4.15	2.47	3.5	3.28	3.71	3.28	3.06	3.73
AAEL009649		66.01	72.35	40.66	60.75	43.35	63.89	67.45	69.1	53.26	57.29	61.26	43.53	55.55	62.1	43.45	31.79	36.34	27.92	30.84	50.79	31.62	23.88	31.44	33.45	33.74	24.21	32.33	36.7	36.56
AAEL009646		24.47	27.18	22.96	29.47	25.32	27.25	32.72	35.57	24.65	31.84	27.76	17.12	26.26	31.26	15.8	35.13	50.42	25.81	35.56	50.61	33.49	31.78	41.98	42.78	42.57	32.05	41.14	49.24	40.58
CYP6AL3		0.48	0.03	0.3	0.13	0	0.06	0.44	0.16	0.09	0.25	0.07	0.39	0.14	0.15	0.16	0.06	0	0	0.08	0.15	0.08	0	0	0	0.18	0	0	0.12	0.03
AAEL009645		126.79	133.77	139.89	138.46	143.7	171.2	183.17	200.46	139.68	123.96	140	103.91	137.51	185.84	91.76	54.48	99.27	42.68	62.43	73.65	55.54	48.58	56.82	62.47	75.77	42.23	58.97	84.63	65
AAEL024053		25.26	25.94	11.76	23.61	30.22	25.27	30.55	31.26	25.83	30.28	27.84	18.84	26.29	31.78	13.66	26.41	39.68	22.39	27.15	33.39	30.65	28.43	31.44	31.16	31.38	26.81	33.73	44.9	34.89
AAEL007388		5.26	6.77	4.37	7.61	7.42	4.67	7.74	6.95	9.62	8.68	7.54	8.58	7.89	9.24	5.7	1.06	1.18	1.21	0.95	2.81	1.29	1.65	1.11	1.19	0.87	1.23	1.17	1.59	1.84
AAEL007268		0.2	0.43	0.5	0.36	1.02	0.21	0.36	0.45	0.43	0.32	0.28	0.29	0.33	0.34	0.17	0.48	0.32	0.44	0.35	0.25	0.39	0.36	0.36	0.32	0.38	0.28	0.25	0.34	0.19
AAEL024913		41.22	48.62	25.77	44.86	48.58	41.72	54.46	56.27	49.42	53.83	47.16	45.15	55.96	68.44	38.24	84.49	121.54	73.39	74.21	75.44	90.96	100.62	108.66	101.7	103.73	112.97	117.5	121.16	111.13
AAEL027877		0	0	0	0	0	0	0	0	0	0	0	0	0	0	0	0	0	0	0	0	0	0	0	0	0	0	0	0	0
AAEL020162		5.65	5.37	4.22	6.3	16.27	6.39	6.02	5.73	6.33	7.94	7.59	4.79	7.54	8.58	7.76	6.46	5.53	4.06	6.79	12.84	6.95	4.36	3.37	3.52	4.2	3.31	4.32	5.56	5.09
AAEL013802		3.24	6.71	3.93	4.42	5.19	4.02	5.39	4.94	4.82	4.88	4.9	4.6	6.48	6.26	3.13	0.18	0.02	0.36	0.15	0.28	0.02	0.04	0.1	0.06	0.14	0.32	0.11	0.32	0.13
AAEL013803		5.71	8.06	4.71	8.27	12.92	6.73	8.33	6.84	7.54	7.28	7.57	5.91	6.58	8.37	4.92	4.88	4.69	5	3.8	6.46	4.04	3.36	4.24	3.51	3.94	3.7	3.86	5.12	3.83
AAEL011818		18.9	13.42	11.68	13.67	15.29	14.47	12.63	22.91	11.08	11.1	13.76	9.68	11.94	11.1	8.67	52.71	18.48	47.52	37.76	46.38	67.31	40.96	32.14	21.05	21.03	45.85	34.68	26.14	17.17
AAEL025815		19.51	23.69	16.5	19.87	15.41	17.77	21.82	17.64	20.99	19.71	19.27	16.42	22	24.38	15.91	16.04	19.48	15.79	14.7	17.97	10.56	16.23	18.25	18.8	19.48	13.57	16.79	19.04	19.18
AAEL008095		5.63	8.29	3.49	5.61	3.56	6.49	8.42	7.57	5.82	6.56	7.4	3.87	5.1	7.66	4.92	4.77	6.5	4.84	3.89	5.28	3.45	4.4	6.33	5.99	4.79	4.49	3.77	5.32	7.18
AAEL008096		6.71	9.48	8.25	9.37	10.02	8.35	11.33	8.78	8.05	10.22	8.53	7.36	8.67	11.86	8.08	17.06	24.68	10.62	14.59	30.66	10.7	29.09	24.72	25.34	26.36	14.28	48.23	62.65	20.92
AAEL013627		6.93	9.2	5.89	10.49	10.13	7.91	11.6	9.06	11.07	10.45	10.42	5.9	9.59	12.24	6.85	13.33	20.56	8.43	13.06	15.89	7.72	16.67	18.86	19.89	19.93	14.07	18.2	19.82	17.79
AAEL008084		33.34	33.18	19.03	34.3	33.29	33.43	37.53	32.93	37.37	37.22	37.58	28.39	39.53	40.3	27.59	31.03	47.29	24.27	26.65	47.07	24.44	35.27	40.03	45	44.09	29.26	37.31	57.55	47.48
AAEL021868		17.51	19.71	8.98	16.18	22.47	15.51	23.69	14.02	15	19.47	17.78	13.89	15.51	16.69	14.81	8.18	8.4	7.49	7.32	14.03	6.36	9.01	8.66	8.11	5.99	5.99	9.9	10.78	9.99
AAEL026226		0	0	0	0	0	0	0	0	0	0	0	0	0	0	0	0	0	0	0	0	0	0	0	0	0	0	0	0	0
AAEL008080		0	0	0.36	0	0	0.06	0.06	0	0.05	0	0	0	0	0	0	0.19	1.48	1.82	0.63	0.32	0.51	2.06	0.97	1.77	2.69	3.77	0.58	0.71	1.89
AAEL008079		0.46	0.22	0.04	0.51	1.23	1.44	0.49	0.19	0.28	0.04	0	0.13	0.04	0.12	0.47	1.14	0.86	5.5	4.96	1.31	0.64	0.94	0.61	0.83	0.44	1.36	0.07	1.19	0.52
AAEL013633		3.93	2.4	3.09	3.22	2.57	4.83	2.59	5.62	3.51	3.51	3.71	2.68	2.98	3.96	2.77	4.36	6.46	3.56	3.72	3.68	5.88	4.42	6.33	4.38	5.39	5.12	6.05	5.19	5.6
AAEL013623		0	0.05	0	0	0	0	0.05	0.05	0.09	0	0	0	0	0	0.1	0.16	0.15	0.11	0.15	0.05	0.05	0.1	0.25	0.15	0.06	0.21	0.2	0	0
AAEL013628		0.05	0.05	0	0.06	0	0	0.21	0	0.18	0	0.19	0	0	0	0.2	0.11	0	0	0.1	0	0	0.05	0	0.05	0.06	0	0.15	0	0.05
AAEL008097		0.56	0.29	0.35	0	0	2.1	0.6	0.2	0.92	0.11	0.12	0.09	0.1	0.05	0.53	7.46	9.08	15.49	11.37	7.83	2.97	19.36	16.27	14.76	16.75	17.16	4.99	4.54	10.89
AAEL027744		0	0	0	0	0	0	0	0	0	0	0	0	0	0	0	0	0	0	0	0	0	0	0	0	0	0	0	0	0
AAEL008088		0.58	0.65	0.45	0.92	0.56	0.62	0.33	1.08	0.36	0.26	0.58	0.92	0.61	0.36	0.28	1.83	0.52	2.79	2.6	4.51	2.75	2.31	1.58	1.27	1.37	2.72	2.08	0.77	0.61
AAEL008078		3.16	3.43	2.08	4.04	3.4	3.33	4.17	4.17	3.28	3.48	3.36	2.38	2.98	3.44	2.1	5.84	7.97	4.21	4.26	5.83	5.43	5.61	7.29	6	6.25	6.39	6.79	7.8	6
AAEL020238		356.81	400.81	502.6	396.05	310.25	356.3	384.37	289.53	365.38	332.83	380.75	163.36	296.9	327.16	404.65	1438.83	1729.81	1016.34	1039.16	1445	731.26	1281.49	1462.79	1804.48	1788.22	1087.67	1238.48	1217.59	1781.56
AAEL008090		0.06	0.03	0.00699	0.03	0	0.0059	0	0.00582	0.00493	0.06	0.02	0	0.05	0	0	0.03	0.02	0.08	0.00565	0.01	0	0.00562	0.00561	0	0.01	0	0	0.02	0.06
AAEL008094		0.36	1.35	1.14	0.61	0	0.72	1.14	0.36	0.15	0.47	0.73	0.53	0.24	1.11	1.45	22.62	22.85	16.23	22.3	16.82	16.57	14.42	12.95	19.13	25.42	15.89	17.15	22.83	21.48
AAEL022595		19.74	18.51	18.01	22.18	14.56	20.63	20.97	20.67	12.09	17.31	17.17	12.18	14.2	13.84	18.53	10.32	9.06	10.86	12.89	10.47	11.99	8.31	9.98	10.62	10.27	10.08	8.14	8.84	8.89
AAEL027889		0	0	0	0	0	0	0	0	0	0	0	0	0	0	0	0	0	0	0	0	0	0	0	0	0	0	0	0	0
PIWI3		0.02	0.09	0	0	0	0	0	0	0.01	0.1	0	0	0	0.04	0	0	0	0.13	0	0	0	0.03	0	0.02	0	0	0.02	0	0.02
AAEL025535		0	0	0	0	0	0	0	0	0	0	0	0	0	0	0	0	0	0	0	0	0	0	0	0	0	0	0	0	0
PIWI2		0	0.12	0	0	0	0.02	0.05	0	0	0	0	0	0	0	0	0	0	0.38	0	0.05	0.03	0.03	0	0.03	0.06	0	0	0	0
AAEL004217		15.58	18.88	9.59	16.58	17.34	16.58	21.45	23.72	13.04	18.35	16.05	10.79	17.09	19.23	10.9	3.24	3.02	2.07	4.16	5.94	3.57	2.34	2.59	2.28	3.16	1.58	1.65	4.57	2.67
AAEL024176		0	0	0	0	0	0	0	0	0	0	0	0	0	0	0	0	0	0	0	0	0	0	0	0	0	0	0	0	0
AAEL024095		0	0	0	0	0	0	0	0	0	0	0	0	0	0	0	0	0	0	0	0	0	0	0	0	0	0	0	0	0
AAEL027598		0	0	0	0	0	0	0	0	0	0	0	0	0	0	0	0	0	0	0	0	0	0	0	0	0	0	0	0	0
AAEL027138		0.18	0.09	0.11	0.2	0.09	0.45	0.18	0.09	0	0.13	0.37	0.32	0.15	0.13	0.29	0.28	0.21	0.23	0.29	0.44	0.29	0.29	0.37	0.69	0.26	0.22	0.41	0.26	0.42
AAEL007892		2.26	2.45	1.76	2.94	1.01	2.03	2.37	2.76	1.63	2.31	1.79	1.49	2.1	2.18	1.48	0.39	0.19	0.02	0.02	0.12	0.17	0.19	0.12	0.17	0.58	0.09	0.08	0.09	0.26
AAEL026440		0.34	1.53	0.6	0.61	1.84	0.39	1.54	0.33	0.83	0.91	0.75	0.4	1.43	1.83	0.73	42.97	64.21	13.53	45.46	90.65	12.54	58.02	38.43	56.07	59.83	17.23	173.72	262.04	51.8
AAEL021715		0.17	0.16	0.1	0.43	0.27	0.31	0.13	0	0.05	0.12	0.23	0.35	0.35	0.16	0.04	0.04	0.17	0.05	0.32	0.02	0.02	0.1	0.06	0.02	0.04	0	0.26	0.07	0.08
AAEL007904		9.4	11.62	7.07	8.22	9.9	8.55	10.77	9.83	8.21	9.79	8.56	5.78	7.22	9.77	6.4	6.25	7.31	4.96	4.56	6.99	5.08	5.68	5.79	6.05	5.19	4.63	5.72	7.52	7.56
AAEL021640		0	0	0	0	0	0	0	0	0	0	0	0	0	0	0	0	0	0	0	0	0	0	0	0	0	0	0	0	0
AAEL007915		84.53	89.99	58.77	107.33	99.24	87.62	126.7	144.72	88.75	117.51	98.42	59.43	81.36	107.39	56.86	104.26	117.27	86.56	99.83	145.59	140.56	91.26	103.54	78.42	81.62	105.97	89.2	115.61	97.8
AAEL008542		35.84	40.21	27.92	41.51	34.71	37.21	45.94	54.69	37.4	40.48	38.23	27.53	34.27	42	19.44	26.72	34.24	21.36	24.92	34.21	29.91	27.24	29.32	26.81	26.64	26.28	25.28	31.39	30.29
AAEL026934		0	0	0	0	0	0	0	0	0	0	0	0	0	0	0	0	0	0	0	0	0	0	0	0	0	0	0	0	0
AAEL008530		10.26	10.64	8.5	8.43	13.13	9.18	10.36	10.7	12.82	11.97	10.02	8.47	12.12	13.26	7.23	8.25	9.66	6.08	6.94	9.88	7.53	8.79	7.64	9.53	6.92	9.15	11.54	13.86	9.41
AAEL024656		0	0	0	0	0	0	0	0	0	0	0	0	0	0	0	0	0	0	0	0	0	0	0	0	0	0	0	0	0
AAEL008551		9.8	16.71	5.19	10.8	13.12	11.19	15.62	12.85	12.61	12.26	13.31	8.76	14.06	15.61	9.19	6.16	5.85	4.39	6.51	7.93	5.24	6.88	6.5	6.74	7.1	5.32	7.65	8.74	8.95
AAEL008545		7.18	8.11	4.95	7.19	8.48	4.94	8.91	5.63	7.16	9.33	7.59	6.67	6.75	7.5	6.21	4.53	4.26	4.62	3.52	6.24	3.28	4.89	4.25	4.38	4.84	3.63	4.61	4.92	5.55
AAEL008539		14.26	15.76	6.73	15.51	15.25	14.19	17.16	18.86	15.07	15.51	17.2	10	14.34	17.77	8.54	7.16	7.6	4.83	6.9	9.03	6.65	5.7	6.67	7.17	5.44	6.01	6.32	11.31	8.59
AAEL008536		4.87	5.54	3	6.16	9.83	3.96	6.7	4.45	5.28	5.21	5.68	4.24	5.29	4.56	3.79	4.5	4.69	3.95	3.18	4.91	2.4	3.61	4.6	5.54	3.39	3.57	4.84	4.96	5.32
AAEL027672		7.76	6.49	2.49	8.28	6.36	4.09	6.86	5.72	6.22	6.13	6.81	5.95	6.57	5.93	4.33	4.09	3.83	2.86	4.32	5.41	4.27	3.81	4.86	3.5	2.72	3.81	3.95	5.59	4.58
AAEL023261		8.23	7.62	5.61	5.83	9.11	7.44	7.8	7.62	7.7	9.18	7.36	5.77	7.83	7.53	4.45	4.81	3.61	4.6	4.63	5.34	3.49	4.64	4.71	4.05	3.92	4.85	5.29	5.48	4.27
AAEL014406		6.99	7.74	3.89	8.1	7.37	6.95	9.39	7.4	6.76	7.74	7.4	5.94	9.63	8.91	5.35	5.2	5.81	4.07	4.13	6.77	3.49	4.41	4.06	5.86	4.5	4.64	6.01	8.41	7.53
AAEL020786		0	0	0	0	0	0	0	0	0	0	0	0	0	0	0	0	0	0	0	0	0	0	0	0	0	0	0	0	0
AAEL008540		6.32	9.27	3.2	8.32	6.55	5.87	10.51	7.85	7.49	9.52	7.4	7.61	6.54	9.98	6.86	4.06	5.04	3.58	4.46	6.68	4.57	4.2	4.57	4.92	4.08	3.68	4.4	6.79	5.19
AAEL023095		2.92	3.56	1.79	4.17	3.2	1.77	3.81	2.26	2.31	3.31	4.16	2.11	3.16	3.84	2.35	1.38	0.85	1.04	1.09	2.09	0.57	1.07	1.62	1.31	1.47	1.11	1.37	2.3	1.72
AAEL027239		5.25	7.12	4.16	7.12	7.08	5.47	5.88	6.62	5.69	5.56	6.14	5.13	4.81	6.08	3.73	4.1	4.85	4.82	3.33	6.47	2.88	4.67	4.61	5.94	4.8	3.16	3.66	5.8	3.75
AAEL008533		10.13	12.65	6.18	12.8	11.31	10.5	11.85	7.01	10.76	12.15	11.99	10.75	12.09	11.73	7.42	3.9	4.77	4.61	6.51	8.47	3.82	6.22	5.22	6.79	6.05	5.83	7.11	7.37	6.75
AAEL019840		4.15	2.91	1.5	3.58	2.86	1.63	2.34	2.85	2.7	2.98	4.01	2.47	2.72	3.9	3.17	1.66	1.61	1.05	1.64	2.54	1.14	1.81	2.23	2.01	1.22	2.49	1.7	2.26	2.16
AAEL019839		3.34	5.1	1.62	5.88	6.66	3.2	4.83	3.19	2.86	5.88	4.02	3.97	3.92	4.06	4.04	2.14	1.47	1.82	2.06	2.2	1.68	2.72	1.84	1.81	2.27	2.49	2.03	2.02	3.18
AAEL008547		5.78	5.17	2.45	5.21	14.16	4.74	5.78	5.17	3.68	5.3	6.02	3.59	5.34	5.98	4.83	2.84	2.84	2.57	2.59	4.01	3.72	2.13	3.49	2.54	2.93	1.88	3.57	2.67	5.02
AAEL008524		2.8	2.23	1.01	2.85	0	1.99	2.75	1.73	2.62	3.27	2.88	2.34	2.45	3.43	2	1.27	0.84	1.38	0.84	2.88	0.78	0.78	1.29	1.54	0.77	1.11	1.81	2.08	2.14
AAEL021303		6.8	7.96	4.03	8.57	6.84	6.1	6.73	5.97	6.4	6.77	6.11	7.58	7.15	7.44	6.43	3.83	3.01	3.72	2.94	4.44	2.96	4.19	4.26	3.72	3.49	4.31	4.89	5.49	4.28
AAEL026574		5.91	4.9	4.09	5.25	9.34	4.65	6.69	4.62	5.29	6.09	6.56	5.78	5.11	6.15	6.41	2.59	4.14	3.28	2.96	6.3	2.2	3.32	4.65	3.71	2.44	3.22	3.96	3.38	5.43
AAEL008538		8.83	9.87	5.34	10.54	7.53	6.95	9.48	6.62	7.79	10.48	9.69	9.8	9.18	9.78	6.8	3.51	4.08	3.05	3.71	7.28	2.68	3.55	4.33	3.08	2.76	3.42	5.82	5.78	4.74
AAEL008535		6.71	7.73	3.95	9.08	8.31	5.82	8.35	6.67	6.71	9.71	9.39	6.14	7.4	7.69	6.83	3.29	4.68	3.93	3.09	7.01	3.7	4.17	3.23	4.78	3.52	3.31	4.88	5.08	6.51
AAEL027897		7.09	8.04	4.43	7.08	5.06	4.6	8.29	6.47	5.71	6.91	7.46	5.18	6.67	8.43	5.65	4.09	3.92	2.75	2.93	5.13	3.89	2.57	4.45	3.81	2.53	3.75	4.38	5.9	4.75
AAEL008521		32.94	42.15	19.7	42.17	30.7	38	46.52	45.12	40.42	47.59	43.08	32.38	38.03	45.57	25.49	20.03	32.1	16.44	21.76	28.91	25.42	20.49	26.51	24.26	23.09	22.87	20.99	33.68	28.21
AAEL019853		8.33	9.96	8.28	8.75	4.09	7.55	7.82	8.49	9.75	12.71	12.52	7.26	9.16	9.18	8.43	95.84	123.13	97.85	103.21	94.67	81.74	93.89	122.31	135.42	126.33	100.34	79.53	105.42	101.96
AAEL023888		0.09	0.14	0.03	0.05	0	0	0	0.01	0.02	0.05	0.09	0.01	0.15	0	0	0	0	0.05	0.01	0.04	0.01	0	0	0	0.02	0.01	0.01	0	0.04
CLIPC5B		32.13	45.06	45.42	47.37	25.07	36.71	27.41	31.16	40.09	56.94	67.07	38.4	47.24	46.18	49.42	141.65	226.28	99.72	151.22	171.14	101.71	113.86	171.04	168.4	158.32	118.11	126.06	179.67	197.28
AAEL027343		0	0	0	0	0	0	0	0	0.05	0	0	0.06	0.06	0	0	0	0	0	0	0	0	0	0	0	0	0	0	0	0
AAEL022680		12.19	12.14	5.88	15.63	14.75	10.52	13.64	17.08	12.96	13.33	12.4	8.27	11.89	13.47	6.78	9.97	11.18	9.27	10.66	14.31	15.02	12.64	12.27	9.88	10.68	12.59	11.1	12.67	10.64
AAEL013682		6.04	9.99	6.35	7.86	14.58	8.84	10.55	7.17	9.51	9.61	10.1	5.85	9.86	8.21	6.81	6.43	7.07	6.16	6.04	10.52	6.3	5.11	6.63	7.43	5.48	6.67	6.52	11.13	7.68
AAEL004528		29.25	31.95	29.72	30.3	30.97	27.73	26.41	29.79	30.72	31.48	25.44	33.93	34.34	27.99	24.54	12.98	17.9	16.62	17.39	19.59	15.9	19.99	20.03	17.27	12.79	16.2	18.22	18.62	16.05
AAEL013683		0	0	0	0	0	0	0	0.05	0	0	0	0	0	0	0.05	0	0.1	0	0	0	0	0	0	0	0	0	0	0.13	0
AAEL013684		46.7	57.7	41.53	58.84	66.28	47.7	69.85	68.36	49.84	59.42	54.53	40.69	56.04	69.22	39.3	67.45	99.05	49.86	64.92	74.12	63.64	57.86	78.59	73.66	79.1	63.35	62.55	90.59	85.82
AAEL027863		0	0	0	0	0	0	0	0	0	0	0	0	0	0	0	0	0	0	0	0	0	0	0	0	0	0	0	0	0
AAEL026960		2.2	2.94	1.42	2.64	3.01	2.72	5.13	4.96	3.44	3.01	3.45	1.18	2.99	4.14	1.71	3.48	6.39	2.08	2.78	4.22	3.14	4.03	5.34	5.31	5.46	3.39	4.05	7.85	7.37
AAEL024784		0	0.1	0	0	0	0	0	0	0.03	0	0.07	0	0	0.06	0.02	0.02	0.19	0.06	0	0.27	0.07	0.04	0.02	0.06	0.02	0.03	0	0.07	0.12
AAEL024918		0	0	0	0	0	0	0	0	0	0	0	0	0	0	0	0	0	0	0	0	0	0	0	0	0	0	0	0	0
AAEL008921		118.96	105.56	134.26	114.39	97.19	119.19	116.02	118.7	118.34	119.29	111.47	114.29	106.77	110.99	112.25	133.85	134.89	129.58	135.69	132.53	137.21	149.34	125.76	118.91	124.64	136.6	126.08	131.33	126.12
AAEL024405		0	0	0	0	0	0	0.04	0	0	0.05	0.05	0.04	0	0	0	0	0	0	0	0	0	0	0	0.04	0.05	0.04	0	0.04	0.04
AAEL026186		0	0	0	0	0	0	0	0	0	0	0	0	0	0	0	0	0	0	0	0	0	0	0	0	0	0	0	0	0
AAEL020542		6.93	8.69	7.03	10.56	9.22	7.08	7.92	7.32	9.34	7.9	9.38	7.06	5.78	7.61	5.65	6.31	5.71	4.53	5.2	7.62	4.74	5.98	5.6	5.31	4.91	4.41	4.27	4.88	5.3
AAEL021200		10.25	9.31	6.22	8.9	8.51	9.4	12.28	17.21	8.83	7.83	7.94	5.03	6.5	6.83	3.35	8.15	5.92	6.23	6.9	15.47	11.25	7.3	4.15	3.74	4.77	3.99	4.63	7.43	3.78
AAEL023703		0	0	0	0	0	0	0	0	0	0	0	0	0	0	0	0	0	0	0	0	0	0	0	0	0	0	0	0	0
AAEL020709		43.82	48.66	31.4	43.93	37.79	43.36	36.97	45.37	46.41	48.61	47.51	28.17	38.33	42.12	31.75	3.6	4.52	1.54	2.56	6.36	4.77	4.29	2.93	2.36	3.25	2.94	3.32	4.43	2.88
AAEL003883		7.25	8.22	5.9	7.16	7.15	8.45	11.14	18.13	7.48	10.57	8.82	4.13	6.42	10.17	2.9	4.52	6.5	4.7	5.66	7.9	7.48	6.63	4.99	4.75	4.85	5.13	5.13	7.58	5.34
AAEL015393		14.79	14.24	10.93	16.4	14.83	14.4	17.79	17.78	14.97	14.31	18.32	10.48	14.38	15.38	12.32	8.32	11	8.22	11.22	12.83	8.54	8.96	11.86	11.65	8.81	9.45	10.08	12.05	12.67
AAEL021959		0	0	0	0	0	0	0	0	0	0	0	0	0	0	0	0	0	0	0	0	0	0	0	0	0	0	0	0	0
AAEL014357		0.08	0.12	0.03	0.15	0	0.09	0.11	0.09	0.08	0.08	0.02	0.06	0.15	0.06	0.04	0.43	0.69	0.32	0.34	0.37	0.27	0.35	0.37	0.25	0.16	0.36	0.35	0.36	0.29
AAEL021471		6.51	8.79	3.75	7.65	8.3	5.62	11.22	11.02	9.22	9.49	8.39	3.88	7.79	8.94	3.89	5.68	8.09	3.48	5.92	8.47	5.51	5.96	7.26	6.77	7.16	5.7	6.29	8.77	8
AAEL020614		4.35	4.72	2.84	4.89	5.35	4.41	6.04	7.49	4.93	6.25	4.41	4.13	3.23	5.03	2.46	4.93	5.53	3.86	4.58	6.33	5.9	3.63	4.52	4.72	4.46	5.24	3.7	4.74	3.97
AAEL024879		0.45	1.03	0	0.25	0	0.33	0.61	0.27	0.42	0	0.54	0.54	0	1.03	0.11	0	0.05	0	0	0.12	0	0.32	0.11	0.05	0	0.05	0	0.14	0.27
AAEL025723		1.99	0.87	0.72	1.04	0	1.46	0.95	1.38	0.72	1.45	0.89	0.36	1.5	1.35	2.45	1.81	0.97	1.28	1.34	2.07	1.59	0.3	0.33	0.57	0.34	0.05	0.34	1	3.09
AAEL025120		0.41	0.12	0.07	0.21	0	0.41	0.13	0.19	0.08	0.03	0.08	0.11	0	0.03	0.39	0.75	0.5	0.72	1.11	1.49	0.42	0	0.15	0.18	0.57	0.05	0.92	0.24	0.99
AAEL019953		0.19	0.05	0.03	0.02	0	0	0	0.04	0.26	0.26	0	0	0.05	0.12	0.31	0.94	5.22	0.57	1.2	1.46	0.78	1.49	3.06	4.82	4.43	2.71	2.88	3.5	3.66
AAEL023125		0.08	0.09	0.11	0	0	0	0.08	0.18	0.04	0.1	0	0	0	0.2	0.27	3.21	7.62	0.83	3.27	1.65	2.76	4.65	3.35	3.41	4.77	4.3	2.79	4.16	4.63
AAEL024518		0	0	0	0	0	0	0	0	0	0	0	0	0	0	0	0	0	0	0	0	0	0	0	0	0	0	0	0	0
AAEL024543		0	0	0	0	0	0	0	0	0	0	0	0	0	0	0	0	0	0	0	0	0	0	0	0	0	0	0	0	0
AAEL009782		8.7	8.21	8.55	7.95	5.37	8.96	12.22	11.58	9.31	10.94	9.13	5.61	11.33	11.95	5.85	9.82	9.99	7.16	7.98	13.31	8.61	9.28	8.82	7.69	7.38	7.12	11.2	16.32	7.83
AAEL026010		0.26	0.2	0.18	0.49	0.00859	0.26	0.24	0.26	0.25	0.31	0.3	0.32	0.11	0.28	0.16	0.16	0.15	0.02	0.05	0.04	0.07	0.13	0.11	0.06	0.11	0.09	0.14	0.07	0.09
AAEL027244		0	0	0	0	0	0	0	0	0	0	0	0	0	0	0	0	0	0	0	0	0	0	0	0	0	0	0	0	0
AAEL009779		33.9	28.03	42.68	32.98	28.09	32.51	31.14	27.48	30.17	22.89	24.65	32.31	27.34	22.06	31.42	23.9	23.16	26.42	25.99	24.04	22.24	22.14	18.16	22.95	17.84	21.51	22.95	19.59	21.55
AAEL009777		0.77	0.87	0.63	1.13	0	1.5	1.65	1.28	0.54	0.65	0.77	1.03	1.55	1.57	1.06	0.67	1.56	0.52	1.05	1.35	1.19	1.08	1.25	0.54	1.21	1.21	1.06	1.45	1.01
AAEL027461		0	0	0	0	0	0	0	0	0	0	0	0	0	0	0	0	0	0	0	0	0	0	0	0	0	0	0	0	0
AAEL020789		0.02	0.07	0.06	0.06	0.36	0.18	0.18	0.18	0.09	0.16	0.15	0.05	0.42	0.04	0.07	0.02	0.04	0	0	0	0.05	0	0	0	0	0	0	0	0
AAEL025609		1.34	1.36	1.94	2.11	2.38	1.27	1.54	2.23	2.82	1.67	2.39	2.73	3.34	3.5	0.96	0.43	0.36	0.33	0.31	0.56	0.26	0.27	0.3	0.29	0.25	0.39	0.48	0.78	0.32
AAEL023918		0	0	0	0	0	0	0	0	0	0	0	0	0	0	0	0	0	0	0	0	0	0	0	0	0	0	0	0	0
AAEL009776		9.57	11.34	5.08	8.8	11.76	10.1	12.75	12.51	7.59	11.14	10.01	6.28	9.92	11.49	7.02	8.69	10.58	9.26	8.02	10.84	10.35	8.66	10.67	9.77	9.43	9.59	8.25	12.21	8.42
AAEL009772		118.81	116.59	98.9	114.69	117.72	111.04	113.77	109.22	113.33	114.3	110.28	124.79	111.52	111.57	116.87	124.89	131.57	135.76	141.8	155.27	128.69	136.03	141.4	147.92	144.18	130.37	131.47	144.34	137.09
AAEL009773		5.36	5.87	7.77	7.98	6.81	7.94	8.17	8.4	5.86	6.17	5.38	4.33	5.98	6.12	4.4	9.67	8	14.44	11.63	7.96	15.48	7.86	7.62	8.39	9.51	12.62	7.86	7.73	5.8
AAEL025387		0	0	0	0	0	0	0	0	0	0	0	0	0	0	0	0	0	0	0	0	0	0	0	0	0	0	0	0	0
AAEL009778		1.06	0.91	1.05	0.75	0.16	0.39	0.99	1.58	0.78	0.98	0.81	1.7	0.87	1.08	0.9	0.29	0.6	0.48	0.74	0.93	0.31	0.42	1	0.31	0.18	0.27	0.32	0.75	0.38
AAEL027903		321.83	339.09	310.18	350.32	391.03	318.72	327.45	309.46	293.63	294.97	311.07	370.43	321.14	318.33	305.69	235.72	287.67	270.88	290.03	334.19	265.44	246.57	268.23	284	259.76	225.42	242.25	280.53	275.8
AAEL027748		11.97	11.18	3.31	5.65	6.44	12.34	10.54	12.13	10.68	11.48	12.8	3.76	4.33	6.94	8.49	5.78	6.58	4.84	0	4.81	4.87	4.1	4.81	7.15	5.5	3.22	5.78	6.64	6.13
AAEL020230		5.12	6.82	3.28	6.23	5.98	5.4	9.13	7.91	6.42	5.7	6.08	4.47	7.71	10.22	4.52	22.73	24.9	14.88	17.65	29.97	16.86	20.78	24.61	21.58	18.03	20.74	31.01	46.52	30.34
AAEL020075		3.29	3.3	3.99	3.25	3.12	3.1	3.62	4.58	3.59	3.4	4.41	3.97	3.53	3.64	1.9	2.64	2.29	2.01	2.14	2.64	2.85	2.53	1.95	2.56	2.5	2.6	1.96	3.2	2.75
AAEL024849		6.73	8.22	7.51	9.7	11.9	7.1	10.73	12.21	8.66	8.37	9.21	6.12	7.2	10.83	5.18	6.64	7.35	6.03	5.6	8.97	6.38	6.89	7.72	7.15	7.02	5.3	6.11	8.11	6.46
AAEL025623		0	0	0	0	0	0	0	0	0	0	0	0	0	0	0	0	0	0	0	0	0	0	0	0	0	0	0	0	0
AAEL026329		0	0	0	0	0	0	0	0	0	0	0	0	0	0	0	0	0	0	0	0	0	0	0	0	0	0	0	0	0
AAEL026468		9.23	12.29	7.91	13.47	6.58	10.13	11.78	9.49	9.53	10.68	10.26	11.71	11.08	8.3	9.31	7.77	9.81	8.13	11.06	10.54	7.22	7.87	11.06	9.37	9.29	9.5	7.16	8.08	9.72
AAEL013608		54.08	47.56	43.3	41.9	54.99	51.96	53.22	43.79	48.94	49.51	56.15	40.56	46.4	48.43	34.99	33.47	31.15	35.69	29.74	48.39	24.15	32.1	27.85	34.01	34.55	30.11	29.81	36.01	32.48
AAEL023159		3.36	4.53	1.96	3.57	3.89	3.8	5.15	6.52	3.74	4.33	3.63	2.07	3.63	4.4	1.8	4.03	5.08	2.24	3.14	4.81	4.09	3.08	3.67	3.36	3.58	3.39	4.02	5.54	4.2
AAEL021770		0	0	0	0	0	0	0	0	0	0	0	0	0	0	0	0	0	0	0	0	0	0	0	0	0	0	0	0	0
AAEL013611		1.23	1.98	2.89	2.3	2.26	1.12	1.81	2.19	1.5	1.94	1.54	2.34	2.16	2.62	1.84	1.49	1.42	1.61	1.33	1.71	1.13	1.05	1.07	1.09	1.15	0.99	1.3	1.12	0.92
AAEL024258		3.87	3.79	4.25	3.12	6.55	4.61	4.87	6	4.17	4.34	3.35	3.09	3.74	4.94	2.04	3.46	2.17	2.85	4.49	3.72	4.81	2.15	1.84	2.17	2.14	2.26	2.21	2.43	1.95
AAEL010957		0	0	0	0.07	0.35	0	0.18	0.06	0	0	0	0.16	0	0	0.06	0.06	0	0	0.06	0	0.11	0.06	0	0.11	0	0.05	0.23	0	0
AAEL010959		0.51	0.22	0.47	0.83	0.22	0.56	0.78	1.55	1.98	1.19	0.89	0.94	1.22	0.86	0.98	0	0.17	0.67	0	0	0.32	0.16	0	0.21	0.06	0.14	0	0.14	0.33
AAEL022083		0.06	0.05	0	0	0	0	0	0	0.05	0	0	0	0	0	0	0	0.11	0	0	0.06	0.05	0	0	0	0	0	0	0.05	0.05
AAEL019943		0.02	0	0	0	0	0.03	0.02	0.03	0	0	0	0.01	0	0.02	0.03	0.05	0.03	0.05	0.06	0.05	0.08	0.05	0.02	0.03	0	0.07	0.03	0.06	0.08
AAEL017142		0.9	2	1.22	0.62	6.62	0.48	0.55	0.95	2.4	2.74	1.09	0.6	1.48	0.22	0.4	5.89	1.76	8.62	3.6	1.51	8.93	6.39	5.59	3.64	1.54	6.32	4.92	2.1	1.35
AAEL019942		0	0.04	0	0	0	0	0	0	0	0	0	0	0	0	0	0	0	0	0	0	0	0	0	0	0	0	0	0	0
AAEL021254		1.29	1.45	1.85	1.77	2.38	0.92	1.06	0.42	0.77	0.79	0.95	0.56	0.84	1.62	1.03	2.21	1.19	1	0.82	0.22	0.54	0.41	1.35	0.74	0.76	0.81	0.55	1.03	0.91
AAEL010960		14.05	19.6	11.66	14.91	24.17	13.45	17.41	17.96	16.83	17.35	16.01	12.55	16.1	21.36	12.61	26.85	44.44	18.61	21.74	32.65	19.56	24.24	32.18	40.33	35.27	24.45	35.2	48.5	36.57
AAEL003599		25.36	21.81	27.8	25.8	14.76	22.31	19.1	21.48	20.53	20.19	17.51	26.55	18.75	21.27	23.42	38.86	36.81	38.23	36.57	34.95	23.98	30.9	26.46	26.24	29.5	31.52	32.11	35.49	31.75
AAEL003606		8.5	9	9.39	7.81	4.98	10.23	7.85	8.95	10.86	8.72	8.5	7.2	7.77	9.45	12.37	210.03	372.37	103.87	157.84	315.95	52.39	377.02	347.43	391.04	336.5	140.39	502.05	681.65	367.06
AAEL003581		2.31	3.11	1.61	1.82	3.7	2.26	2.33	2.58	3.66	3.15	3.02	1.69	4.08	2.28	3.19	87.12	146.7	30.73	74.63	128.64	24.94	169.99	168.34	169.11	122.14	61.94	223.42	355.2	156.98
AAEL003605		19.46	20.85	12.07	22.42	27.24	17.17	25.63	26.25	16.77	20.12	20.23	9.39	18.46	23.31	10.42	10	14.66	7.51	10.47	18.2	9.39	8.37	11.61	10.93	11.4	7.91	10.62	14.12	10.88
AAEL003597		2.41	3.65	2.57	4.02	2.39	4.57	3.91	4.88	2.79	4	3.01	1.79	3.65	4.53	3.54	8.92	12.47	5.42	8.11	12.82	10.77	7.83	9.65	9.51	9.41	8.17	9.72	13.7	13.33
RpS13		316.88	312.32	539.59	339.74	238.95	298.91	309.93	215.15	288.65	244.74	296.53	217.95	271.77	300.73	388.84	952.21	1116.46	855.57	839.05	891.53	616.71	932.3	957.96	1168.1	1115.75	838.49	909.82	882.36	1109.59
AAEL021438		0	0	0	0	0	0	0	0	0	0	0	0	0	0	0	0	0	0	0	0	0	0	0	0	0	0	0	0	0
AAEL019997		1.48	1.94	2.25	1.66	3.77	1.49	2.45	2.77	1.87	2.14	2.22	1.04	2.13	3.21	2.12	1.48	1.4	1.29	1.09	1.66	1.32	1.32	1.4	1.57	1.49	0.9	1.08	1.54	1.42
AAEL025451		0.04	0	0	0.1	0	0.02	0.05	0.05	0	0.02	0.06	0.03	0.02	0.06	0	0.07	0.11	0.02	0	0	0.02	0.03	0	0.1	0	0.03	0.05	0.05	0.07
AAEL019996		0	0	0.12	0	0	0	0.1	0	0	0	0	0	0.1	0.11	0	1.17	0.2	0.33	0	0	0	0.2	0	0.1	0.11	0.5	0.1	0	0.1
AAEL022638		0	0	0	0	0	0	0.1	0	0	0.46	0	0	0.51	0	0	0.22	0	0.34	0.2	0.44	0	0	0.4	0.1	0.22	0	1.01	0.09	0.1
AAEL003600		6.99	12.36	21.04	11.83	5.28	7.29	13.52	2.1	1.19	4.68	4.9	0.96	8.69	1.8	9.63	45.91	90.72	40.22	25.9	69.48	9.08	4.28	9.13	16.6	15.38	0.23	20.27	8.53	32.74
AAEL003601		0.19	0.93	2.87	0.5	0	0.77	0.8	0.14	0.28	0.41	0.22	0	0.58	0.08	0.6	5.52	7.14	2.91	1.79	3.82	0.49	0.63	0.59	1.6	1.29	0.12	1.82	0.47	2.41
AAEL007872		0	0.05	0	0	0	0.05	0.16	0	0	0	0	0	0.05	0	0	0.16	0.52	0.17	0.3	0.17	0.15	0.15	0.25	0.05	0.39	0.13	0	0.04	0.31
AAEL021850		0	0	0	0	0	0	0	0	0	0	0	0	0	0	0	0	0	0	0	0	0	0	0	0	0	0	0	0	0
AAEL025763		0	0.03	0.04	0.11	0.33	0	0.03	0	0.03	0.04	0.16	0	0.16	0.04	0.03	0	0	0	0	0	0.03	0	0.03	0	0.04	0.03	0	0.06	0.07
AAEL014729		27.76	26.86	17.7	27.42	25.23	26.67	25.89	27.99	24.24	23.4	20.01	24.09	25.59	26.49	21.59	14.82	16.39	13.6	15.84	24.3	18.1	15.77	15.09	13.2	13.43	16.33	14.11	16.61	17.79
AAEL014731		8.84	1.53	4.56	4.74	4.31	7.78	5.3	4.31	4.23	3.59	5.11	4.7	3.69	3.98	5.81	0.63	1.29	0.19	0	1.93	0.08	0.08	0	0.25	0	0	0.17	0.07	0.17
AAEL019586		4.15	5.25	4.49	5.68	7.16	3.79	5.69	7.81	4.79	4.8	4.98	3.98	4.63	5.86	2.54	2.32	1.79	1.75	2.02	2.68	2.68	1.62	1.78	1.37	1.63	1.54	1.27	1.88	1.16
AAEL027927		63.99	97.84	59.37	72.45	59.15	62.94	197.25	54.4	88.17	73.85	80.48	35.6	155	208.62	69.17	113.13	163.72	69.99	81.54	405.07	71.85	94.11	108.91	136.09	104.9	47.25	232.02	447.54	222.15
AAEL024540		2.19	2.84	2.04	3.36	3.3	2.12	3.43	3.62	2.25	2.63	2.34	1.8	1.85	2.59	1.31	1.89	1.89	2.05	2.03	3.59	1.51	1.63	1.38	2	1.9	1.7	1.57	2.16	1.64
AAEL019980		11.65	14.5	5.21	14.29	16.18	11.19	16.65	19.51	13.44	14.6	12.08	9.99	12.26	17.07	6.42	10.98	10.16	8.96	12.18	15.26	17.71	13.52	12.97	9.36	9.71	12.13	11.08	14.64	9.91
AAEL007754		0	0.06	0	0	0	0	0	0	0.05	0	0	0	0.19	0	0	0	0.38	0	0	0	0	0	0	0	0	0	0	0	0
AAEL007758		1.17	0.97	1.4	1.3	0	1.51	1.2	1.64	1.58	1.14	1.06	0.79	1.01	1.28	1.06	6.75	11.14	7.98	6.84	4.45	4.41	8.47	9.11	10.67	13.56	6.76	11.25	9.28	11.46
AAEL007744		9.63	12.12	16.43	10.68	14.35	10.2	13.8	13.16	11.83	10.65	10.23	12.57	9.49	14.89	12.72	7.39	7.26	5.94	7.82	10.81	5.31	5.71	5.91	8.48	7.93	5.57	5.6	7.59	9.13
AAEL026026		0	0	0	0	0	0	0	0	0	0	0	0	0	0	0	0	0	0	0	0	0	0	0	0	0	0	0	0	0
AAEL028245		0	0	0	0	0	0	0	0	0	0	0	0	0	0	0	0	0	0	0	0	0	0	0	0	0	0	0	0	0
AAEL007760		35.02	27.96	43.06	26.31	30.73	38.32	33.38	32.13	27.21	29.21	24.8	29.8	29.1	27.02	28.7	34.72	29.24	36.58	36.93	33.3	32.36	32.69	34.18	37.72	30.92	29.95	29.72	27.65	28.84
AAEL025966		6.17	8.32	5.48	6.65	7.79	5.94	9.44	10.51	7.13	8.08	6.5	4.06	5.43	8.35	3.3	1.33	1.67	1.45	1.32	3.21	1.85	1.32	1.12	1.05	1.21	0.6	0.74	2.11	1.35
AAEL015571		5.08	5.37	3.37	4.87	3.59	3.99	4.82	3.96	3.97	5.4	3.97	5.85	4.37	5.03	4.1	3.1	1.97	2.51	3.54	4.26	3.3	2.43	3.71	3.23	1.6	2.13	2.39	2.74	3.08
AAEL015180		0.19	0.29	0.18	0.24	0.17	0.11	0.3	0.47	0.22	0.19	0.23	0.09	0.43	0.39	0.13	0.08	0.11	0.00831	0.06	0.1	0.11	0.06	0.15	0.11	0.07	0.06	0.13	0.1	0.08
AAEL007741		0.27	0.1	0.38	0.06	0	0.27	0.05	0	0	0	0.07	0	0	0	0.05	0.33	0.21	0.64	0.92	0.96	0.25	0.05	0.31	0.36	0	0	0	0.32	0.21
AAEL020753		947.82	932.31	816.57	967.3	978.44	949.14	975.96	1065.84	910.21	890.57	932.74	853.14	1 019,00	1 012,52	811.65	924.88	1126.19	977.34	959.25	1081.66	1031.05	1013.06	968.61	968.52	950.63	955.8	975.55	1061.14	989.87
AAEL025693		0.85	0.96	0.52	0.21	0.25	0.92	0.95	1.05	0.49	1.18	0.54	1.42	0.57	0.87	0.71	0.53	0.65	0.32	0.18	0.5	0.8	0.21	0.56	0.7	0.43	0.36	0	0.87	0.18
AAEL007757		1.97	2.34	2.35	3.5	1.34	2.72	2.53	2.16	1.08	1.55	2.16	3.41	3.07	2.68	2.05	1.19	1.58	1.62	1.37	1.32	1.58	1.16	0.73	1.03	0.86	1.31	0.64	1.24	1.57
AAEL007750		19.01	23.22	19.34	20.57	29.59	18.38	19.63	18.7	18.73	17.07	20.39	18.64	16.76	18.99	18.84	29.89	27.19	28.66	27.06	23.36	26.4	27.18	30.5	31.35	21.76	37.27	29.8	28.5	26.58
AAEL025134		141.73	146.58	91.35	144.53	127.58	135.34	165.76	180.87	131.48	154.72	136.17	106.85	136.8	140.87	97.21	91.94	121.88	76.2	94.09	109.97	116.54	98.42	98.07	83.59	84.81	109.29	96.32	120.91	104.71
AAEL007752		587.99	508.7	611.29	466.31	510.21	573.95	510.89	567.6	550.83	481.05	486.34	519.85	494.06	521.35	525.2	558.92	478.67	630.44	639.41	630.58	483.38	537.26	528.66	600.38	629.17	505.74	523.19	530.29	552.12
AAEL024878		0	0	0	0	0	0	0	0	0	0	0	0	0	0	0	0	0	0	0	0	0	0	0	0	0	0	0	0	0
AAEL024631		0.25	0.42	0.14	0.14	0	0.12	0.06	0.06	0.05	0.14	0	0.21	0.24	0.4	0.06	0.06	0	0	0.35	0.13	0.06	0.06	0	0.06	0	0	0.12	0.1	0.18
mRpL40		55.02	57.39	64.51	56.5	68.2	51.44	48.85	44.96	47.02	42.21	47.86	54.76	54.09	56.13	60.62	79.11	80.44	87.97	82.03	70.4	80.63	82.41	86.68	87.24	78.42	89.71	92.45	85.81	81.2
AAEL013890		115.61	129.24	107.63	117.83	109.96	107.57	118.9	105.21	119.07	115.5	119.15	114.75	127.14	150.44	132.91	76.93	71.53	73.51	72.42	90.48	60.09	68.82	72.9	83.73	75.97	61.37	85.81	104	84.59
AAEL013888		24.17	33.27	12.82	30.55	41.75	27.22	37.87	37.6	30.12	34.26	29.42	20.78	32.29	36.25	17.26	9.52	15.59	10.5	13.59	17	12.58	11.52	12.82	12.75	12.83	11.54	10.18	17.41	12.65
AAEL013887		39.65	37.46	17.57	55.92	28.3	42.49	57.18	57.03	45.42	55.51	37.4	33.72	33.94	47.52	27.97	12.05	12.71	12.74	15.75	26.79	16.53	9.84	12.75	10.97	7.93	13.66	10.26	12.44	11.2
AAEL019465		0.91	1.02	0.58	0.73	2.43	0.96	1.47	1.44	1.02	1.83	1.21	0.52	1.01	0.96	0.8	0.31	0.41	0.34	0.76	0.55	0.66	0.26	0.48	0.36	0.46	0.28	0.34	0.34	0.22
AAEL028781		0	0	0	0	0	0	0	0	0	0	0	0	0	0	0	0	0	0	0	0	0	0	0	0	0	0	0	0	0
AAEL021054		2.54	2.8	2.7	3.85	5.32	3.04	4.22	4.2	3.4	3.31	2.87	2.28	3.12	3.53	2.31	4.59	4.36	3.17	3.4	5.3	3.51	2.85	2.69	4.02	4.2	2.41	4.41	4.27	3.42
IAP5		1.79	1.1	2.09	1.18	0	1.85	0.88	1.74	0.87	1.69	0.78	1.35	0.95	0.7	1.24	4.67	1.19	6.19	3.3	3.04	5.16	3.83	2.14	2.06	2.4	4.79	3.51	2.53	0.87
AAEL014248		3.4	3.33	2.57	4.56	3.86	3.36	3.99	5.02	2.62	3.16	3.67	2.21	1.95	2.73	1.96	19.55	45	13.65	25.39	21.87	23.03	20.8	22.84	33.98	49.06	18.62	26.15	38.26	28.5
AAEL019975		1.18	1.84	0.31	2.06	0.08	1.67	2.29	2.62	1.61	2.69	2.03	0.72	1.46	1.85	0.59	1.61	1.94	1.03	0.95	1.61	1.31	1.29	1.75	1.49	1.53	1.26	1.16	1.65	1.66
AAEL019976		3.22	4.44	3.11	4.06	3.07	3.74	5.5	4.6	3.46	6.03	4.14	4.02	3.9	4.13	2.13	4.64	4.82	2.91	2.96	4.21	2.88	2.87	4.76	4.19	3.86	3.58	4.4	3.56	4.54
AAEL014250		15.18	16.04	18.82	16.02	11.53	13.45	14.79	15.71	11.03	13.89	15.02	13.28	14.96	14.44	11.64	11.32	10.01	10.36	12.3	8.41	10.49	7.52	9.12	8.38	9.06	11.29	7.24	7.87	7.61
AAEL012466		14.04	12.74	11.73	11.65	12.74	14.05	14.02	18.5	12.85	13.06	11.66	10.04	11.72	12.32	6.82	29.02	26.48	27.04	29.04	24.61	37.4	31.83	30.15	21.89	25.08	34.9	27.65	25.29	22.17
AAEL022525		0	0	0	0	0	0	0	0	0	0	0	0	0	0	0	0	0	0	0	0	0	0	0	0	0	0	0	0	0
AAEL024925		4.66	3.92	3.54	5.44	8.92	4.46	5.77	4.29	4.06	6.57	5.68	4.87	5.02	6.05	2.88	2.13	5.13	2.23	3.08	4.77	2.89	2.56	3.34	4.14	4.17	2.69	3.17	3.72	3.13
AAEL026642		0	0	0	0	0	0	0	0	0	0	0	0	0	0	0	0	0	0	0	0	0	0	0	0	0	0	0	0	0
AAEL026857		0	0	0	0	0	0	0	0	0	0	0	0	0	0	0	0	0	0	0	0	0	0	0	0	0	0	0	0	0
AAEL027300		0	0	0	0	0	0	0	0	0	0	0	0	0	0	0	0	0	0	0	0	0	0	0	0	0	0	0	0	0
AAEL025784		1.49	0.88	0.26	0.91	1.8	0.92	1.93	4.05	1.17	0.69	0.4	1.14	0.75	0.53	0.33	2.78	0.48	1.75	1.15	2.79	4.41	2.3	1.29	0.26	0.19	2.06	1.51	0.51	0.26
AAEL020748		3.36	1.7	1.15	2.31	3.26	2.17	3.55	5.5	2.73	2.11	1.18	1.87	1.64	1.83	1.05	4.24	1.26	3.52	2.37	6.82	9.93	4.51	2.57	0.99	0.98	3.35	2.28	2.17	1.41
AAEL023028		26.84	22.3	28.28	21.41	24.82	23.55	21.23	23.6	17.6	21.16	20.63	18.83	18.2	20.42	22.57	19.64	17.81	15.9	18.98	17.82	14.52	19.77	20.21	18.74	16.91	18.21	14.67	11.41	15.86
AAEL028155		11.42	11.37	12.07	12.93	10.51	10.82	13.57	10.28	8.77	9.74	8.59	11.41	9.69	10.21	13.52	11.38	6.66	12.41	14.62	8.91	9.18	8.58	12.5	12.06	10.97	7.99	10.73	8.59	10.62
AAEL024629		0	0	0	0	0	0	0	0	0	0	0	0	0	0	0	0	0	0	0	0	0	0	0	0	0	0	0	0	0
AAEL005602		0.66	0.37	0.16	0.04	0	0.83	0.55	0.82	0.92	0.77	0.46	0.15	0.2	0.38	0.1	0.47	0.58	0.11	0.46	0.25	0.1	0.3	0.13	0.39	0.07	0.06	0.2	0.26	0.17
AAEL022869		0	0	0	0	0	0	0	0	0	0	0	0	0	0	0	0	0	0	0	0	0	0	0	0	0	0	0	0	0
AAEL020908		0	0	0	0	0	0	0	0	0	0	0	0	0	0	0	0	0	0	0	0	0	0	0	0	0	0	0	0	0
AAEL005606		0.14	0.11	0.17	0	0.25	0.59	0.11	0.39	0.19	0.09	0.07	0.22	0.36	0.28	0.03	0.76	0.42	0.67	3.37	0.39	0.96	0.46	0.72	0.29	0.09	0.32	0.3	0.29	0.17
AAEL020550		0	0	0	0	0	0	0	0	0	0	0	0	0	0	0	0	0	0	0	0	0	0	0	0	0	0	0	0	0
AAEL005615		0.19	0	0	0	0	0	0.13	0	0.13	0	0.06	0.02	0.03	0	0.03	0.22	0.44	0	0.15	0.17	0.17	0.05	0.15	0	0	0.04	0.1	0.09	0.23
AAEL022807		0	0	0	0	0	0	0	0	0	0	0	0	0	0	0	0	0	0	0	0	0	0	0	0	0	0	0	0	0
AAEL011019		33.68	37.22	22.26	36.12	37.47	34.53	44.59	53.14	37.18	39.31	38.16	29.22	34.85	44.34	21.73	25.63	34.34	17.7	26.39	34.3	31.88	26.18	28.28	25.68	27.63	28.53	26.03	31.69	22.8
AAEL023433		0	0	0	0	0	0	0	0	0	0	0	0	0	0	0	0	0	0	0	0	0	0	0	0	0	0	0	0	0
AAEL022186		0	0	0	0	0	0	0	0	0	0	0	0	0	0	0	0	0	0	0	0	0	0	0	0	0	0	0	0	0
AAEL021342		850.53	856.04	577.9	813.93	818.72	799.07	755.65	838.46	771.51	780.79	813.15	838.7	862.29	807.19	597.58	417.19	396.89	421.81	596.98	694.37	578.87	310.88	328.47	331.87	340.06	285.28	346.42	466.03	372.46
AAEL011013		0	0	0	0	0	0	0	0	0	0	0	0.01	0.04	0	0	0	0	0	0	0.01	0	0	0	0	0	0	0	0	0.01
AAEL023646		3.68	3.98	2.85	5.31	6.72	4.36	4.09	3.4	3.74	3.91	5.43	3.53	5.08	6.07	3.57	2.1	2.38	1.08	1.85	2.58	1.76	1.95	2.27	1.71	2.06	1.43	2.78	3.21	2.57
AAEL011021		29.18	28.84	23.06	30.8	25.46	25.29	28.46	28.01	25.25	27.63	26.18	22.81	21.93	25.67	25.71	13.71	11.54	13.24	14.11	19.28	13.76	13.51	11.09	12.83	13.76	12.43	13.86	15	16.9
AAEL017566		4.36	5.33	2.93	4.26	4.02	4.73	5.26	5.84	3.35	3.49	3.9	2.82	3.42	5.32	2.74	2.44	3.66	1.75	3.67	3.9	4.34	2.63	2.74	2.18	2.52	3.74	2.12	3.06	2.8
AAEL011017		27.7	31.38	17.19	27.58	42.18	24.95	32.44	33.01	27.89	30.22	31.22	19.51	27.08	29.97	18.32	10.15	8.2	7.19	8.9	12.49	7.74	8.57	8.3	7.63	7.91	7.63	7.67	9.62	10.89
AAEL011012		13.13	16.74	10.91	18.04	12.02	14.23	16.91	15.87	13.02	13.8	14.37	11.19	10.21	13.35	10.09	13.91	14.78	13.17	12.66	16.72	21.79	15.57	15.46	11.24	10.48	17.01	13.64	13.39	10.59
AAEL018208		20.66	12.7	8.81	23.7	15.77	14.73	31.95	27.37	21.05	22.74	13.85	17.01	19.92	25.83	8.78	8.64	13.78	8.09	13	19.46	8.92	8.87	14.49	12.37	13	7.88	9.27	17.3	13.2
AAEL025866		0	0.05	0	0	0	0	0.05	0	0	0	0	0.05	0	0.57	0.05	0	0.1	0	0.1	2.98	0	0	0.15	0.05	0.06	0	0.25	0.04	0
AAEL023307		2.38	3.16	1.36	3.81	4.59	3.22	3.95	3.15	3.97	3.86	3.7	1.75	4.67	4.77	2.22	0.22	0.67	0.48	0.48	0.5	0.79	0.27	0.3	0.22	0.61	0.38	0.76	1.02	0.56
AAEL011022		2.99	1.7	4.63	2.11	4.18	1.95	0.79	2.13	2.12	2.58	2.03	1.8	3.38	2.66	10.98	252.14	293.12	249.29	199.04	148.34	193.45	277.07	280.31	268.42	299.77	293.13	291.14	241.17	301
AAEL028103		3.22	3.55	4.08	4.85	6.54	4.55	4.33	3.85	3.75	3.32	3.49	3.73	4.21	5.5	2.69	1.89	1.73	1.41	1.12	0.75	0.8	1.61	1.79	1.85	2.01	1.33	1.89	2.16	1.53
AAEL011014		158.31	182.6	158.18	167.37	223.29	163.66	159.15	170.65	137.68	150.53	158.48	159.01	160.47	175.69	146.68	34.48	25.93	31.99	49.61	68.72	41.9	18.67	18.95	22.8	22.12	16.52	25.99	37.36	24.48
AAEL011023		8.39	9.38	7.8	8.88	14.31	8.96	11.4	9.79	8.15	8.4	8.61	8.59	9.04	11.3	7.55	3.35	3.22	2.7	4.19	4.56	4.57	2.77	3.02	2.85	3.23	2.86	2.66	3.82	3.46
AAEL008021		6.61	7.64	6.17	8.01	3.94	7.63	9.99	10.91	7.15	9.83	8.53	5.88	8	12.6	3.98	4.06	6.35	2.95	3.77	6.34	4.43	4.19	5.68	4.82	6.37	5.82	4.84	7.24	4.94
CYP4C50		0.5	0.83	0.45	0.61	1.91	0.36	0.47	0.73	0.4	0.5	0.36	0.42	0.57	0.49	0.24	1.15	0.58	0.78	0.69	0.52	0.75	0.34	1.24	0.54	0.77	0.74	0.59	0.56	0.6
CYP4C51		0.98	1.61	1.62	0.87	0.95	1.71	1.39	0.59	0.33	0.28	0.21	0	0.25	0.25	1.01	4.78	4.58	8.79	8.11	7.57	3.44	0.43	1.13	2.57	2.25	0.53	1.05	2.73	3.97
AAEL023260		0	0	0	0	0	0	0	0	0	0	0	0	0	0	0	0	0	0	0	0	0	0	0	0	0	0	0	0	0
AAEL025214		0.33	0.1	0.08	0.04	0	0.39	0.11	0	0.09	0.99	0.39	0	0.07	0.31	0.58	0.07	0	0.12	0.07	0	0.07	0	0.07	0.14	0	0	0.03	0	0
AAEL008022		0.01	0	0	0.03	0	0	0	0	0	0	0	0.02	0.03	0	0	0.01	0	0.02	0	0	0	0	0	0	0	0	0	0	0.05
AAEL008024		23.21	25.93	19.35	26.17	30.75	21.46	32.08	32.53	24.95	30.21	27.22	18.42	24.47	31.23	15.76	13.87	11.94	9.03	10.79	19.71	11.22	7.74	7.01	6.7	8.51	6.95	9.21	13.57	9.25
AAEL008014		2.66	4.43	5.09	2.44	3.74	4.13	2.43	3.96	3.91	6.15	4.15	4.52	5.41	4.84	4.3	0.14	0.19	0.21	0.19	0.17	0.1	0.11	0.66	0.63	0.89	0.5	0.27	0.09	0.14
AAEL027654		689.31	656.94	489.74	723.97	677.92	694.04	728.89	731.66	645.35	702.1	657.38	629.34	644.32	634.92	590.04	146.89	140.23	147.24	188.67	233.54	170.2	115.34	131.46	119.19	121.59	120.24	113.64	143.07	144.3
AAEL008020		16.79	31.28	9.7	32.12	32.3	21.08	31.04	36.04	43.11	54.63	40.23	23.09	24.82	45.43	19.72	5.04	7.12	7.13	8.53	11.12	9.11	9.37	10.5	10.48	8.34	4.76	4.66	8.66	8.08
AAEL025105		0	0	0	0	0	0	0	0	0	0	0	0	0	0	0	0	0	0	0	0	0	0	0	0	0	0	0	0	0
AAEL008015		8.75	10.41	6.48	10.94	13.18	10.02	11.99	15.98	11.53	12.91	10.9	5.85	9.04	12.88	5.44	6.35	11.33	5.36	5.33	9.48	7.39	7.7	8.39	7.69	10.2	6.69	7.42	10.01	7.68
AAEL022809		0	0	0	0	0	0	0	0	0	0	0	0	0	0	0	0	0	0	0	0	0	0	0	0	0	0	0	0	0
AAEL029068		0.35	0.22	0.44	0.37	0.68	0.31	0.41	0.33	0.17	0.26	0.3	0.21	0.32	0.45	0.11	0.04	0.1	0.03	0.1	0.06	0.08	0.04	0.04	0.04	0.16	0.01	0.04	0.04	0.04
AAEL018930		0	0	0	0	0	0	0	0	0	0	0	0	0	0	0	0	0	0	0	0	0	0	0	0	0	0	0	0	0
AAEL019620		2.83	6.74	13.39	11.11	6.77	8.24	2.73	8.65	7.1	8.32	4.7	8.67	9.38	9.86	6.57	6.25	2.24	9.74	5.61	9.62	4.09	8.4	8.18	9.14	9.88	5.69	5.28	7.41	8.04
AAEL019621		52.76	56.96	24.61	55.39	41.79	54.11	57.54	61.97	50.63	61.54	55.74	48.04	51.28	55.7	32.12	26.96	40.46	24.93	37.39	41.35	41.18	28.36	28.53	26.71	26.38	30.14	25.22	36.97	32.08
AAEL021567		0	0	0	0	0	0	0	0	0	0	0	0	0	0	0	0	0	0	0	0	0	0	0	0	0	0	0	0	0
AAEL025978		0	0	0	0	0	0	0	0	0	0	0	0	0	0	0	0	0	0	0	0	0	0	0	0	0	0	0	0	0
AAEL012260		12.08	13.79	10.98	14.75	16.33	11.91	15.82	12.97	13.45	14.06	13.41	9.8	12.97	16.65	13.51	8.93	10.83	9.11	12.52	14.98	9.18	12	14.34	15.53	12.9	12.58	13.51	15.96	14.11
AAEL022539		0.28	0.07	0.08	0.08	0.54	0.14	0.17	0.17	0.23	0.23	0.37	0.18	0.27	0.22	0.07	0	0	0.07	0.03	0.07	0	0.03	0	0.03	0.04	0.06	0.03	0.06	0.07
AAEL027345		0	0	0	0	0	0	0	0	0	0	0	0	0	0	0	0	0	0	0	0	0	0	0	0	0	0	0	0	0
AAEL012258		22.01	24.11	14.74	22.7	31.23	23.21	24.53	26.3	24.04	24.99	23.97	24.42	25.78	26.6	18.24	9.46	10	8.93	9.69	14.85	11.22	8.22	8.9	8.69	8.14	7.02	6.9	10.26	10.19
AAEL008909		0.04	0.06	0	0.02	0	0	0	0.04	0	0	0	0	0.23	0	0	0	0	0.02	0.04	0	0	0	0	0	0	0.02	0	0.05	0.44
AAEL028885		0	0	0	0	0	0	0	0	0	0	0	0	0	0	0	0	0	0	0	0	0	0	0	0	0	0	0	0	0
AAEL028681		0	0	0	0	0	0	0	0	0	0	0	0	0	0	0	0	0	0	0	0	0	0	0	0	0	0	0	0	0
AAEL024638		0	0	0	0	0	0	0	0	0	0	0	0	0	0	0	0	0	0	0	0	0	0	0	0	0	0	0	0	0
AAEL009729		0	0.06	0	0.07	0	0	0.02	0	0	0	0	0.11	0.08	0	0.02	0	0	0	0	0	0	0	0	0	0.02	0.02	0	0	0.08
AAEL024067		0	0	0	0	0	0	0	0	0	0	0	0	0	0	0	0	0	0	0	0	0	0	0	0	0	0	0	0	0
AAEL027517		0	0	0	0	0	0	0	0	0	0	0	0	0	0	0	0	0	0	0	0	0	0	0	0	0	0	0	0	0
AAEL022888		0	0	0	0	0	0	0	0	0	0	0	0	0	0	0	0	0	0	0	0	0	0	0	0	0	0	0	0	0
CLIPB37		0.38	0.24	0.15	0	0	0.17	0.08	0.21	0.24	0.14	0.31	0.11	0	0.05	1.05	23.8	66.69	39.16	43.67	35.63	23.14	42.57	52.8	67.53	76.46	50.74	35.73	42.22	44.55
AAEL023365		7.82	10.29	10.25	11.86	12.61	11.25	12.55	12.44	13.22	12.74	11.04	13.84	10.33	11.95	10.28	7.3	10.84	8.19	11.64	10.72	9.01	9.31	9.25	9.61	9.68	9.79	10.15	12.76	9.74
AAEL021556		2.03	2.2	1.49	2.1	1.92	1.51	2.17	2.77	1.98	2.13	1.75	1.64	1.64	1.87	0.88	2.61	2.44	1.98	1.82	3.21	3.38	2.64	2.72	2.02	2.69	2.31	2.27	1.88	1.67
GPRNPY6		0.13	0.24	0.17	0.18	0.71	0.14	0.2	0.42	0.35	0.24	0.15	0.08	0.06	0.14	0.38	2.39	3.2	2.36	2.26	2.08	1.15	3.97	3.44	3.38	4.42	4.4	4.12	4.41	4.89
AAEL017015		0.41	0.18	0.31	0.08	0.04	0.77	0.66	0.4	0	0	0	0.13	0.04	0.2	0.07	2.53	2.3	5.2	2.72	2.02	2.89	1.12	1.05	0.67	0.71	2.14	1.15	1.38	1.92
AAEL026161		0	0	0	0	0	0	0	0	0	0	0	0	0	0	0	0	0	0	0	0	0	0	0	0	0	0	0	0	0
AAEL005440		0.27	0.39	0.14	0.59	0.7	0.25	0.55	0.51	0.43	0.38	0.56	0.04	0.3	0.39	0.15	0.29	0.24	0.13	0.15	0.44	0.34	0.21	0.31	0.13	0.09	0.09	0.17	0.24	0.15
AAEL005437		0.06	0.1	0	0.01	0	0	0.06	0	0.02	0.01	0.02	0	0.06	0.03	0	0.04	0	0.03	0	0	0	0	0.02	0.02	0.08	0	0	0.02	0.04
AAEL028740		0	0	0	0	0	0	0	0	0	0	0	0	0	0	0	0	0	0	0	0	0	0	0	0	0	0	0	0	0
AAEL028938		0	0	0	0	0	0	0	0	0	0	0	0	0	0	0	0	0	0	0	0	0	0	0	0	0	0	0	0	0
AAEL028682		0	0	0	0	0	0	0	0	0	0	0	0	0	0	0	0	0	0	0	0	0	0	0	0	0	0	0	0	0
AAEL019332		0	0	0	0	0	0	0	0	0	0	0	0	0	0	0	0	0	0	0	0	0	0	0	0	0	0	0	0	0
AAEL019333		0	0	0	0	0	0	0	0	0	0	0	0	0	0	0	0	0	0	0	0	0	0	0	0	0	0	0	0	0
AAEL019334		0	0	0	0	0	0	0	0	0	0	0	0	0	0	0	0	0	0	0	0	0	0	0	0	0	0	0	0	0
AAEL005444		0	0	0.04	0.58	0	0.07	0.18	0.04	0.06	0.29	0.31	0.06	0.04	0.08	0.14	0.95	0.98	1.4	0.42	1.63	0.9	0.56	0.35	0.49	0.28	0.24	0.64	0.69	2.21
AAEL023379		2.16	2.75	1.57	3.18	2.32	3.16	3.35	4.58	2.88	2.88	2.6	1.52	2.49	2.72	1.8	0.52	0.15	0.22	0.33	0.66	0.38	0.06	0.1	0.6	0.42	0.2	0.29	0.61	0.47
AAEL023738		0	0	0	0	0.27	0	0	0	0.06	0	0	0.06	0	0	0.07	0	0	0.15	0.13	0.07	0.06	0.07	0	0	0	0.06	0	0	0
AAEL022735		0.16	0	0.09	0	0	0.04	0.04	0.04	0	0.09	0.09	0.03	0.19	0.04	0.19	0.04	0	0.5	0.11	0.12	0	0.04	0.04	0.15	0.04	0	0.11	0.13	0.38
AAEL005432		0.02	0	0.01	0.02	0.18	0.03	0.01	0	0.51	0.1	0	0	0	0.01	0.04	0.36	0.3	0.45	0.4	0.35	0.86	0.32	0.48	0.2	0.41	0.48	0.27	0.19	0.17
AAEL005429		0.38	0.43	0.04	0.14	0	0.52	0.75	0.48	0.15	0.38	0.39	0	0.39	0.43	0.17	5.96	8.97	5.32	6.23	5.75	4.48	13	14.9	14.04	11.06	7.88	10.57	13.79	10.59
AAEL021183		0	0	0	0	0	0	0	0	0	0	0	0	0	0	0	0	0	0	0	0	0	0	0	0	0	0	0	0.36	0
AAEL005438		8.42	7.88	5.46	6.23	2.49	6.58	8.54	10.8	6.21	9.19	6.68	6.72	8.27	9.12	4.64	5.15	6.2	2.88	5.91	3.87	4.05	4.64	4.84	4.27	3.16	3.98	4.6	5.11	4.58
AAEL008940		0.1	0.32	0.11	0.31	0.02	0.32	0.27	0.35	0.09	0.15	0.14	0.09	0.31	0.26	0.15	0.95	1.79	0.79	1.49	4.01	1.69	0.61	0.87	0.67	1.42	0.63	1.1	2.56	2.02
AAEL026449		0	0	0	0	0	0	0	0	0	0	0	0	0	0	0	0	0	0	0	0	0	0	0	0	0	0	0	0	0
AAEL008942		9.26	9.45	9.98	11.23	11.88	12.27	11.25	10.34	10.55	13.71	16.4	10.82	10.87	13.66	12	7.22	12.71	10.93	9.63	12.29	10.94	12.86	16.39	18.62	15.75	14.34	6.93	11.36	15.15
AAEL008938		14.52	19.29	10.55	18.3	12.24	16.1	19.93	18.76	16.22	16.85	19.4	10.91	15.42	17.14	13.54	12.61	17.14	10.13	12.76	16.22	12.03	11.41	11.38	12.66	11.91	9.61	13.2	14.91	12.54
AAEL019533		7.25	7.52	4.75	10.27	9.05	7.65	10.98	12.89	7.86	8.99	8.69	3.81	7.04	9.09	3.57	4.16	6.57	3.91	4.98	7.45	6.07	5.08	6.76	6.05	6.25	4.92	5.2	7.15	6.7
AAEL008944		0.61	1.86	0.45	2.18	1.28	1.26	1.16	1.68	1.31	1.89	1.12	1.62	1.1	1.95	1.71	0.81	0.66	1	1.12	1.7	1.1	0.68	0.77	1.43	0.38	0.86	1.04	1.37	0.95
AAEL008943		0.27	0.63	0.23	0.31	0	0.15	0.59	0.15	0.41	0.41	0.78	0.17	0.31	0.43	0.36	0.33	0.02	0.11	0.35	0.05	0.21	0.02	0.12	0.12	0.03	0.06	0.07	0.48	0.19
AAEL008952		11.18	11.37	9.6	9.25	13.93	9.25	12.9	14.34	11.17	10.33	10.15	6.93	10.42	12.74	6.61	10.68	13.79	7.46	8.88	11.83	9.25	9.27	10.02	11.43	9.89	9.03	12.38	13.18	10.36
AAEL024417		0	0	0	0	0	0	0	0	0	0	0	0	0	0	0	0	0	0	0	0	0	0	0	0	0	0	0	0	0
AAEL008962		34.9	30.21	28.52	29.51	25.4	31.32	29.32	26.33	30.86	26.91	34.3	29.48	30.6	35.75	35.95	21.67	21.11	20.66	20.62	19.67	18.22	19.39	22.7	23.9	23.22	23.26	21.22	21.94	25.41
AAEL026060		1.33	2.18	1.09	1.68	1.41	1.68	2.81	2.84	2.17	1.92	2.32	0.52	1.42	1.7	1.14	2.81	4.13	3.39	2.22	3.73	3.51	4.52	4.44	3.26	3.48	3.35	3.4	3.7	3.26
AAEL008947		10.27	11.01	7.58	15.27	13.88	11.22	13.27	10.29	11.09	12.8	10.34	8.38	12.34	14.91	8.86	7.63	8.58	6.03	8.79	7.54	7.03	6.58	8.76	8.66	6.42	7.87	7.17	9.85	10.72
AAEL008960		4.5	5.08	1.91	3.96	3.47	3.88	5.65	4.32	3.83	4.36	3.43	2.12	3.54	4.65	2.16	4.14	4.42	3.83	3	5.91	3.76	3.65	3.36	4.12	3.06	3.91	3.18	3.7	4.35
AAEL008958		70.67	91.91	41.26	84.55	74.86	74.24	116.91	104.67	76.67	85.23	78.46	42.14	79.54	101.58	42.72	39.21	44.65	30.44	36	67.4	41.91	33.72	39.5	38.23	37.28	29.73	42.64	68.31	45.59
AAEL008953		44.55	61.22	55.59	53.17	59.4	81.38	63.6	98.33	66.62	64.48	73.33	43.5	61.03	80.05	47.24	199.46	427.37	111.8	167.93	152.23	158.67	183.78	249.17	277.77	294.76	192.74	264.59	303.01	322.14
AAEL022079		0	0	0	0	0	0	0	0	0	0	0	0	0	0	0	0	0	0	0	0	0	0	0	0	0	0	0	0	0
AAEL026028		6.16	7.05	2.21	6.98	12.99	7.28	9.97	10.64	7.68	7.7	7.51	4.05	7.06	9.89	3.88	4.17	5.06	2.85	3.24	9.24	4.81	5.02	4.7	3.75	5.09	4.37	3.6	5.72	5.23
AAEL008956		7.65	9.02	3.02	7.08	12.46	8.06	14.95	16.99	10.63	11.55	8.51	5.86	9.38	13.35	4.02	9.92	8.32	9.67	9.5	13.61	14.99	12.41	10.35	6.82	7.3	12.24	9.67	12.87	9.79
AAEL023158		0	0	0	0	0	0	0	0	0	0	0	0	0	0	0	0	0	0	0	0	0	0	0	0	0	0	0	0	0
AAEL008963		5.48	24.34	13.35	22.76	5.76	7.19	29.84	9.71	29.34	54.49	40	12.26	55.69	71.45	50.33	1056.72	1654.43	794.02	1050.74	1469.38	892	1545.13	1908.03	1744.4	1583.35	1127.66	1343.3	2393.03	1851.82
AAEL008945		7.31	7.04	6.94	6.32	7.8	5.5	7.28	5.06	5.54	6	7.09	7.29	5.12	8.58	8.54	8.62	9.69	9.91	8.82	7.99	10.26	10.3	9.58	8.25	9.56	9.34	8.55	8.69	10.26
AAEL008941		10.03	10.33	5.72	10.67	7.01	9.01	8.88	8.29	7.78	7.51	7.56	8.59	10.99	10.9	9.68	5.68	5.15	9.26	6.47	7.58	6.39	8.09	7.45	10.57	7.05	9.46	6.61	11.65	8.97
AAEL008959		35.64	41.64	28.03	38.48	37.37	36.58	40.05	43.17	34.93	36.66	37.73	34.86	37.72	38.63	27.97	23.72	32.35	20.7	28.97	31.94	27.66	24.78	26.71	27.42	27.26	27.3	27.9	34.22	31.54
AAEL022572		0	0	0	0	0	0	0	0	0	0	0	0	0	0.05	0	0	0.05	0	0	0	0	0	0.09	0.05	0	0.08	0	0	0
AAEL008948		0.13	0.06	0	0.15	0.02	0	0	0.04	0.02	0	0	0.1	0.3	0	0	0.04	0	0	0.02	0.02	0.08	0	0	0	0	0	0	0	0
AAEL024870		0.09	0	0.08	0	0	0	0	0	0	0	0	0	0	0	0	0.12	0.07	0.12	0.2	0	0	0	0	0	0	0	0	0	0
AAEL008957		0	0	0	0.03	0	0	0	0	0	0	0	0	0	0	0	0	0	0	0.05	0	0	0	0	0	0	0.02	0	0	0.03
AAEL008939		0	0	0	0	0	0	0	0	0	0	0	0	0.05	0	0	0	0	0	0.02	0	0.02	0	0	0	0	0	0	0	0
AAEL022137		0.01	0	0	0.02	0	0	0	0	0.01	0	0	0.04	0.04	0	0	0	0	0	0	0	0	0	0	0	0	0	0	0	0
AAEL026195		0	0	0	0	0	0	0	0	0	0	0	0	0	0	0	0	0	0	0	0	0	0	0	0	0	0	0	0	0
AAEL027822		0	0	0	0.05	0	0.04	0.07	0	0.01	0	0	0	0.04	0.01	0	0	0	0	0	0	0.01	0.01	0	0.1	0	0	0.03	0	0
AAEL019549		17.55	18.39	11.9	18.42	22.68	16.63	23.19	29.69	18.7	19.82	16.65	14	17.6	19.44	7.48	29.08	25.74	21.48	22.57	26.89	36.25	24.21	24.57	17.67	20.49	27	23.28	23.45	18.16
AAEL019548		0.08	0.05	0.03	0	0	0.1	0.21	0.02	0.07	0.04	0	0.02	0.04	0.09	0.04	0.01	0.09	0	0.04	0.05	0.11	0.04	0.11	0.04	0.04	0	0.02	0.04	0.1
AAEL023965		0	0	0	0	0	0	0	0	0	0	0	0	0.29	0	0	0	0	0	0	0	0	0	0	0	0	0	0	0	0
AAEL008341		35.42	36.19	30.48	34.19	33.81	39.01	39.44	34.58	27.39	28.55	31.64	18.12	29.58	31.73	31.07	144.32	246.97	123.32	136.34	183.67	89.8	206.88	209.9	267.11	260.11	149.42	184.72	225.97	243.58
AAEL008342		46.65	32.88	32.41	38.45	33.04	43.04	33.07	51.82	42.93	46.99	45.37	29.59	35	39.07	29.32	11.3	14.33	9.45	11.54	11.39	8.85	10.11	8.29	9.95	10.14	11.3	9.79	9.2	10.7
AAEL008347		12.82	10.77	8.45	14.22	16.05	13.32	13.58	19.05	12.67	13.07	11.75	10.69	9.7	11.26	7.45	5.88	5.99	3.36	4	5.33	6.11	4.6	5.61	3.84	5.23	6.94	4.14	3.07	4.55
AAEL008350		0	0	0	0	0	0	0	0	0	0	0	0	0.15	0	0	0	0	0	0	0	0	0	0	0	0	0	0	0	0
AAEL022378		0.02	0.25	0.14	0.04	0	0	0.07	0.07	0.11	0.08	0.1	0.03	0.03	0.06	0.05	0	0.05	0	0	0.09	0.03	0.06	0	0.08	0	0.1	0.03	0	0
AAEL023304		0	0	0	0	0	0	0	0	0	0	0	0	0	0	0	0	0	0	0	0	0	0	0	0	0	0	0	0	0
AAEL008346		0	0	0	0	0	0	0	0	0	0	0	0	0	0	0	0	0	0	0	0	0	0	0	0	0	0	0.03	0	0
AAEL006824		1.69	0.34	0	0.65	0	1.3	0.47	0.93	8.55	0.22	0.64	1.82	0.81	0.3	0.38	0.36	0.2	0.54	0.19	0.31	0.56	0.09	0.24	0.17	0.05	0	0.1	0.02	0
AAEL006817		0	0	0	0	0	0.11	0.23	0.23	0.06	0.13	0	0.17	0	0.12	0	0	0	0	0	0	0	0	0	0	0	0	0	0	0
AAEL006830		111.81	55.1	35.18	88.32	65.53	80.77	74.54	86.35	53.2	67.17	58.24	50.75	34.65	44.96	93.17	66.94	26.55	68.28	92.78	126.34	84.36	41.93	24.15	22.11	15.95	19.32	14.54	28.03	40.58
AAEL023507		0	0	0	0	0	0	0	0	0	0	0	0	0	0	0	0	0	0	0	0	0	0	0	0	0	0	0.07	0	0
CYP12F8		1.82	0.73	0.13	0.69	0	0.17	1.48	1.47	0.71	0.55	0.44	0.29	0.41	0.27	0.05	0.66	0.3	0.33	0.29	0.61	0.78	0.47	0.24	0.34	0.56	0.27	0.46	0.7	0.24
AAEL006822		35.89	35.84	20.06	38.57	47.11	33.81	50.7	68.51	38.73	38.44	33.04	23.94	29.41	36.76	17.3	17.19	17.1	17.88	17.47	26.53	26.07	17.22	16.35	11.82	13.65	15.88	14	18.39	13.6
AAEL026255		0	0	0	0	0	0	0	0	0	0	0	0	0	0	0	0	0	0	0	0	0	0	0	0	0	0	0	0	0
AAEL025294		0.4	0.48	0.1	0.18	0.96	0.26	0.37	0.48	0.3	0.12	0.11	0.34	0.16	0.23	0.1	0.03	0.02	0	0.05	0.08	0.05	0.01	0.07	0.05	0.16	0	0	0	0.06
AAEL014273		54.26	60.53	46.3	58.83	49.73	52.41	60.15	57.6	48.59	56.69	55.26	47	57.42	65.94	47.81	43.21	46.2	36.48	39.25	55.65	38.65	40.61	41.77	41.04	37.6	38.41	50.95	68.75	49.35
AAEL027647		0	0	0	0	0	0	0	0	0	0	0	0	0	0	0	0	0	0	0	0	0	0	0	0	0	0	0	0	0
AAEL014272		39.11	42.36	27.48	36.79	31.02	39.12	42.12	42.12	39.51	38.86	39.79	32.86	37.78	41.27	30.52	27.2	25.52	26.96	26.54	39.43	21.18	29.66	28.17	31	27.38	23.82	27.86	36.19	32.42
AAEL014275		51.42	61.62	47.35	49.65	47.32	47.74	58.1	40.66	49.39	49.05	58.27	46.79	63.53	68.37	60.13	138.31	208.34	118.73	144.47	143.52	100.33	153.99	185.91	218.29	222.64	149.51	199.76	258.54	224.1
AAEL014274		318.43	245.26	70.29	270.3	286.1	272.6	395.18	612.66	343.76	313.8	216.91	314.08	213.08	228.58	110.04	134.29	129.05	125.18	114.07	275.6	319.72	170.82	141.32	85.14	82.9	136.34	109.8	145.14	113.18
AAEL022973		0	0	0	0	0	0	0	0	0	0	0	0	0	0	0	0	0	0	0	0	0	0	0	0	0	0	0	0	0
AAEL015477		22.68	4.16	2.72	4.65	3.66	12.26	14.16	8.43	0.27	1.61	1.72	2.28	1.34	4.64	11.19	0.21	0.56	0.26	0	0.76	0.04	0.35	0.04	0.08	0	0.2	0.08	0.1	0.36
AAEL021785		16.32	6.88	1.36	5.14	13.87	9.27	13.08	22.46	8.73	5.22	3.35	9.74	4.97	3.37	1.64	7.48	1.79	6.45	5.3	11.48	13.67	7.62	3.85	1.72	2.04	5.67	4.15	2.44	1.67
AAEL023438		3.58	3.2	5.01	2.92	1.74	4.17	2.57	5.6	7.59	2.66	1.85	5.01	4.15	3.43	2.13	21.99	2.43	32.11	17.51	24.31	41.02	23.39	13.19	4.26	4.05	15.19	15.74	6.55	2.48
AAEL026233		1.57	1.08	0.66	0.44	0	0.78	1.77	1.81	1.3	0.74	0.07	1.27	0.11	0.36	0.21	3.57	1.04	4.4	3.24	2.63	3.51	3.07	1.74	1.05	1.01	3.31	1.08	1.51	1.31
AAEL000609		55.02	39.34	43.31	63.27	47.06	44.73	49.36	86.08	69.79	53.1	30.34	55.71	42.31	45.35	36.19	22.83	13.08	20.8	19.01	37.06	44.55	18.88	10.69	8.19	9.15	13.86	11.8	13.97	10.27
CECN		0.68	0.39	7.75	3.62	0	1.07	0.8	1.05	0.11	3.41	1.47	1.18	0.79	0.44	0.77	16.62	228.91	15.8	48.42	89.71	13.63	8.27	27.15	94.44	293.7	12.97	14	49.97	19.16
AAEL029038		0	0	1.8	0	0	0.19	0.19	0.19	0	1.68	0.23	0	0.37	0.21	0	2.95	42.13	11.93	31.91	40.31	5.37	3.07	37.81	62.5	66.42	15.93	16.74	8.38	16.57
AAEL025196		0	0	0	0	0	0	0	0	0	0	0	0	0	0	0	0	0	0	0	0	0	0	0	0	0	0	0	0	0
AAEL025975		0	0	0	0	0	0	0	0	0	0	0	0	0	0	0	0	0	0	0	0	0	0	0	0	0	0	0	0	0
CECE		0.41	0	0.64	2.76	0	0.27	0.4	0	0.34	1.2	0.17	0.12	0.4	0.15	0.26	3.09	44.2	6.47	9.08	26.12	2.69	1.81	10.95	23.71	39.11	18.48	3.95	8.99	6.39
CECD		0	0.19	0.47	0.22	0	0	0	0.29	0	0.33	0	0	0	0	0	0.41	26.19	4.74	3.99	4.39	2.44	0.28	2.55	5.29	19.74	12.73	0.87	1.18	0.39
AAEL029041		0	0.13	0.95	0.3	0	0.4	0.13	0.26	0.11	1.19	0	0.71	0.39	0.15	0.77	8.47	82.67	29.2	36.12	137.58	14.3	3.06	49.86	92.26	119.6	23.82	13.26	25.05	17.23
AAEL001351		105.23	94.49	112.47	99.17	73.61	107.44	84.96	116.49	98.18	102.77	101.82	74.52	84.8	94.88	88.1	124	150.6	75.3	114.38	109.07	100.07	114.96	105.61	114.78	129.56	104.63	119.07	153.79	148.77
AAEL022208		0	0	0	0	0	0	0	0	0	0	0	0	0	0	0	0	0	0	0	0	0	0	0	0	0	0	0	0	0
AAEL000626		0.13	0.63	0.4	0.53	0.36	0.1	0.18	0.23	0.2	0.89	0.38	0.5	0.36	0.23	0.28	2.23	2.33	1.86	1.86	1.75	0.74	1.48	1.45	1.73	1.72	2.07	1.33	1.32	1.53
AAEL026560		0.09	0.12	0.04	0.02	0	0.05	0.05	0.02	0.06	0.08	0.02	0	0.1	0.1	0.05	0	0	0	0.03	0.13	0.02	0.02	0	0	0.02	0.03	0.03	0	0.09
AAEL027798		0.58	1.12	0.37	0.95	0.57	0.73	1.3	0.41	1.05	1.63	0.89	0.46	0.82	0.23	0.25	0.82	0.57	0.4	0.45	0.88	0.89	0.85	0.7	1.49	0.62	0.47	0.2	0.98	0.93
AAEL027941		0.27	0.34	0	0.6	0	0.26	0.87	0.17	0.37	0.78	0.43	0.31	0.34	0.19	0.08	0.27	0.26	0	0.17	0.74	0.08	0.08	0.67	0.42	0.38	0.07	0.34	0.37	0.35
AAEL002943		13.29	15.92	9.19	16.97	13.46	15.23	19.09	20.91	15.68	19.09	15.7	9.9	14.01	18.13	7.74	2.57	3.97	2.25	3.24	5.59	4.08	2.55	2.76	2.6	2.89	2.35	3.22	4.52	3.11
AAEL002925		2.76	3.86	2.2	3.39	4.71	4.17	5.02	5.76	4.03	4.23	4.75	2.65	4.41	4.66	1.8	1.56	2.74	1.75	1.77	3.04	1.7	2.2	1.9	1.97	2.13	1.8	1.99	2.56	2.28
AAEL021396		0	0	0	0	0	0	0	0	0	0	0	0	0	0	0	0	0	0	0	0	0	0	0	0	0	0	0	0	0
AAEL002930		0.96	1.12	0.89	2.21	0.05	1.35	1.8	1.34	1.13	0.56	1.77	0.75	1.08	1.63	0.82	0.99	0.2	0.76	1.1	0.69	1.04	0.76	0.38	0.52	0.7	1.23	1.02	1.07	0.64
AAEL002935		2.25	2.33	1.41	2.33	1.6	1.71	2.65	2.54	2.28	2.7	1.69	2.22	2.17	2.78	1.45	4.55	4.88	3.89	3.8	4.1	4.73	4.89	5.22	4.56	3.84	5.93	5.29	4.32	4.15
AAEL002948		27.56	21.56	28.61	21.28	24.32	26.09	20.38	19.77	17.83	18.1	20.32	25.11	23.34	20.13	19.88	25.42	23.28	26.67	27.36	23.76	23.29	22.94	25.74	25.27	27.49	22.64	23.02	23.83	24.64
AAEL002934		15.98	16.36	15.06	16.06	12.45	17.3	17.75	16.43	15.16	14.96	18.25	10.57	16.21	14.14	14.09	12.52	12.64	9.7	14.59	15	12.18	12.06	12.03	14.15	12.8	11.11	9.52	12.66	12.26
AAEL002924		60.55	80.14	34.04	78.8	77.83	63.19	76.15	77.59	56.89	69.32	63.4	57.21	60.84	60.88	36.49	25.1	32.71	16.3	23.38	25.23	23.03	23.12	25.97	30.44	26.13	23.27	29.02	37.11	31.03
Ir8a		28.54	39.67	17.55	39.46	38.88	30.14	37.77	40.77	40.16	46.52	33.97	33.88	38.03	54.01	25.82	1.51	1.8	1.53	1.58	1.31	1.02	1.39	1.37	1.79	1.72	1.47	1.43	1.66	1.51
AAEL002944		15.42	18.92	9.48	15.8	9.9	17.03	16.67	20.61	15.06	20.05	15.32	14.41	16.72	20.61	9.09	6.1	8.21	5.89	8.27	11.04	8.99	7.68	6.72	5.89	8.26	7.59	5.76	10.49	6.98
AAEL020166		0	0	0	0	0	0	0	0	0	0	0	0	0	0	0	0	0	0	0	0	0	0	0	0	0	0	0	0	0
AAEL002938		81.35	91.58	53.06	77.94	83.37	81.35	95.48	101.81	86.46	103.16	102.02	71.84	85.09	93.67	63.61	55.76	68.37	46.9	51.36	70.32	59.94	61.71	64.12	61.23	56.96	64.7	69.11	85.86	65.39
AAEL020942		18.92	22.64	18.34	23.39	20.94	19.04	21.54	17.61	20.44	22.03	21.05	19.17	21.37	24.99	19.37	7.39	7.73	9.22	9.49	12.07	7.44	11.43	10.65	8.18	9.62	11.58	9.17	13.56	9.67
AAEL024786		24.02	20.88	42.11	24.92	31.5	22.79	21.18	24.23	19.57	19.2	23.94	25.59	23.1	22.29	17.93	15.9	12.19	15.4	14.65	15.97	16.09	15.66	10.9	14.26	14.61	12.82	15.06	13.42	10.88
AAEL024800		95.72	107.79	54.58	116.55	128.34	96.32	117.58	131.23	102.25	114.56	100.95	101.13	100.03	112.81	71.37	48.85	62.16	47.61	56.92	76.96	73.67	48.25	57.95	49.69	48.57	57.43	45.42	64.27	54.58
AAEL028183		0	0	0	0	0	0	0	0	0	0	0	0	0	0	0	0	0	0	0	0	0	0	0	0	0	0	0	0	0
AAEL002921		0.16	0.56	0.28	0.15	0	0.63	0.78	0.36	0.79	0.5	0.38	0.14	0.88	0.74	0.63	0.6	0.29	0.68	0.83	1.02	2.04	0.65	0.55	0.55	0.42	0.49	0.31	0.51	0.36
AAEL002929		0.09	0.52	0.35	0.2	2.04	0.27	0.38	0.38	0.2	0.46	0.22	0.26	0.64	0.51	0.09	0	0.12	0	0.28	0.19	0.06	0	0	0.11	0	0.05	0.09	0.03	0
AAEL008464		0.42	0.29	0.33	0.62	0.27	0.05	0	0	0.16	0.09	0.27	0.34	0.3	0	0.05	0.2	0.22	0.06	0.37	0.55	0.39	0.05	0.37	0.16	0.06	0.29	0.11	0.14	0.19
AAEL002940		215.41	198.12	150.08	211.06	200.71	196.44	199.57	222.86	169.42	190.89	184.75	148.13	186.76	189.13	149.66	22.05	18.09	19.44	30.74	45.61	30.17	11.89	12.1	13.44	14.19	10.32	15.53	23.8	20.04
AAEL002933		73.7	80.54	97.14	84.98	73.73	84.67	74.56	71.76	70.07	72.78	73.81	78.11	73.82	79.27	85.39	69.73	76.65	71.43	80.91	74.4	60.16	76.1	78.97	79.72	81.41	67.06	69.1	75.76	83.53
AAEL019831		4.28	5.59	5.27	7.82	7.36	3.86	7.09	3.06	4.9	5.54	4.96	2.96	5.35	4.28	5.66	4.35	2.98	4.05	3.77	4.55	4.55	5.23	3.62	5.22	4.03	4.21	3.13	3.1	5.64
AAEL002932		0.05	0	0	0	0	0.05	0	0	0	0	0	0.02	0.02	0	0.02	0	0.05	0	0	0	0	0	0	0	0	0	0	0	0
AAEL019303		0	0	0	0	0	0	0	0	0	0	0	0	0	0	0	0	0	0	0	0	0	0	0	0	0	0	0	0	0
AAEL028783		0	0	0	0	0	0	0	0	0	0	0	0	0	0	0	0	0	0	0	0	0	0	0	0	0	0	0	0	0
AAEL026450		0	0	0	0	0	0	0	0	0	0	0	0	0	0	0	0	0	0	0	0	0	0	0	0	0	0	0	0	0
AAEL027399		3.53	3.91	2	4.38	5.62	4.57	4.94	3.49	4.27	5.26	5.94	2.45	4.37	5.98	3.11	8.28	12.18	10.65	10.9	14.34	11.4	12.35	12.71	9.15	10.35	12.36	10.55	9.99	12.2
AAEL021206		9.78	10.18	11.1	10.69	12.69	10.49	13.4	11.41	10.2	10.92	13.21	12.61	14.1	12.79	9.57	7.74	7.8	5.1	6.03	9.63	6.48	8.68	7.71	7.75	5.77	7.61	7.79	10.42	9.2
AAEL013883		19.43	21.01	12.46	19.82	21.18	18.12	22.15	19.67	19.67	20.25	18.6	13.63	19.79	25.5	15.58	11.79	13.77	10.73	11.48	16.87	10.48	10.92	10.76	12.66	10.81	10.08	13.33	18.45	13.33
AAEL021763		0	0	0	0	0	0	0	0	0	0	0	0	0	0	0	0	0	0	0	0	0	0	0	0	0	0	0	0	0
AAEL013884		0.8	0.22	0.11	0.13	0	0.29	0.69	0.38	0.45	0.37	0.38	0.26	0.27	0.37	0.28	23.3	29.95	18.71	34.69	40.6	21.1	21.43	22.88	23.09	31.22	13.63	20.46	27.77	21.74
AAEL021126		0	0	0	0.11	0	0.04	0.09	0	0.01	0.03	0.07	0	0.03	0.01	0	3.99	3.27	3.19	5.28	8.76	3.7	2.11	1.94	1.72	2.41	1.53	2.25	3.88	2.37
AAEL028174		0	0	0	0	0	0	0.09	0	0	0	0	0	0.08	0	0	0	0	0	0	0	0	0.16	0	0	0	0	0	0.07	0
AAEL024950		11.21	12.07	5.27	12.03	12.92	9.47	14.2	16.13	11.58	14.17	13.13	8.82	11.59	15.84	5.43	6.73	9.14	5.35	7.34	9.98	8.52	7.02	8.95	8.03	6.64	6.74	7.51	11.6	7.91
AAEL027772		0.1	0.09	0.04	0	0	0.04	0	0.02	0	0	0	0	0.02	0.04	0.18	5.45	10.63	4.56	4.96	5.54	5.59	4.94	5.35	8.05	7.5	4.52	6.92	9.71	7.3
AAEL025396		0	0	0	0	0	0	0	0	0	0	0	0	0	0	0	0	0	0	0	0	0	0	0	0	0	0	0	0	0
AAEL002537		0.13	0.26	0.09	0.13	0.09	0.14	0.25	0.36	0.19	0.13	0.17	0.01	0.04	0.16	0.1	1.66	2.69	1.04	0.59	1.66	2.08	1.25	1.76	0.87	0.9	0.86	1.54	2.11	2.22
CTL24		1.07	1.13	1.49	1.09	0.67	0.96	0.58	0.38	2.01	0.86	2.35	1.53	0.95	0.63	2.88	81.94	92.14	83.52	85.17	66.01	49.76	87.95	87.24	114.23	127.8	87	92.43	94.32	108.59
AAEL002520		0.62	0.48	0.63	0.37	2.9	0.82	0.61	0.32	0.61	0.91	0.4	0.76	0.68	0.13	2.64	56.12	78.36	52.68	56.65	41.01	47.57	83.01	75.05	82.85	70.39	78.96	71.14	69.22	88.53
AAEL022080		13.77	14.51	11.56	13.66	19.13	14.17	15.14	18.92	12.93	13.57	14.31	11.92	13.23	17.67	9.39	6.88	7.77	5.86	6.35	11.04	7.5	7.39	7.16	6.71	7.3	6.18	6.18	8.79	7.26
AAEL002523		77.68	64.53	87.67	61.29	75.63	74.2	56.43	56.22	60.14	58.41	51.32	76.58	61.58	63.72	77.44	55.31	45.62	66.27	63.08	58.76	53.3	59.79	52.93	47.66	50.08	51.15	50.71	49.4	46.05
AAEL002503		44.93	55.53	44.59	45.83	42.62	51.53	48.45	44.12	54.19	57.36	51.5	42.88	55	58.81	53.2	39.82	47.33	27.62	36.49	53.87	38.63	51.52	49.34	46.84	43.78	43.09	51.51	59.4	51.95
RpL10		775.35	859.01	1127	806.66	468.8	797.64	906.66	653.42	860.35	851.57	918.27	424.41	695.47	861.15	1 014,33	2419.54	2484.06	1996.69	2011.66	2380.25	1444.51	2227.71	2223.69	2643.5	2845.35	2057.2	2217.58	2178.63	2844.75
AAEL002538		0.81	0.73	0.16	1.09	0	0.4	1.01	0.48	0.21	0.41	0.53	0.76	0.78	0.83	3.25	61.96	92.54	52.48	73.74	29.27	84.53	82.79	105.41	86.87	88.53	108.19	100.48	104.6	77.21
AAEL002506		28.1	27.37	12.66	22.47	14.58	25.74	30.37	33.84	28.92	32.95	31.8	19.29	31.44	41.25	17.86	45.3	105.02	25.03	31.48	31.77	35.87	41.47	61.37	65.68	67.7	45.08	72.23	92.62	93.22
AAEL002518		0.07	0.11	0.04	0.18	0	0.22	0.06	0.15	0.19	0.3	0.09	0.23	0.26	0.16	0.13	2.6	4.32	2.2	3.22	1.67	1.36	4.63	8.6	5.14	7.54	4.1	4.04	3.4	3.57
AAEL022875		0	0	0	0	0	0	0	0	0	0	0	0	0	0	0	0	0	0	0	0	0	0	0	0	0	0	0	0	0
AAEL022196		0.18	0.36	0.18	0.44	0.06	0.13	0.24	0.79	0.38	0.44	0.39	0.1	0.11	0.55	0.37	12.52	16.09	14.56	12.54	5.71	18.21	15.42	18.83	13.42	16.72	21.63	15.97	14.65	11.79
AAEL024557		0	0	0	0	0	0	0	0	0	0	0	0	0	0	0	0	0	0	0	0	0	0	0	0	0	0	0	0	0
AAEL002529		6.9	5.36	6.19	7.86	6.95	5.27	7.37	4.8	5.28	5.05	7.04	6.54	4.91	5.92	5.3	2.83	3.73	3.75	4.31	7.42	4.34	4.46	4.88	5.4	5.1	4.12	6.58	5.1	5.09
AAEL002525		15	16.58	13.79	16	18.23	15.97	19.75	22.18	17.01	17.08	18.83	10.22	16.52	17.89	10.15	24.42	35.25	18.13	24.47	36.91	19.9	23.06	30.93	32.45	29.05	23.13	32.7	46.54	28.92
AAEL021554		3.84	4.43	2.89	5.04	6.09	3.88	6.32	6.88	3.94	4.12	3.81	2.94	4.14	5.6	1.79	3.04	3.53	2.78	2.73	4.58	3.45	2.66	3.26	3.05	4.23	2.53	3.37	4.1	3.93
AAEL002531		3.64	3.75	1.75	4.59	3.25	3.62	4.63	4.71	3.41	4.91	4.41	3.84	4.21	4.93	3.4	2.34	2.76	1.25	1.63	1.99	2.22	2.09	1.97	2.34	1.6	2.13	2.26	3.02	2.13
AAEL002508		61.72	66.21	63.98	64.45	63.86	66.12	68.66	69.59	57.65	54.22	61.21	48.95	56.61	61.23	52.05	39.35	41.82	37.63	45.09	48.18	39.74	36.02	37.35	38.34	37.79	36.01	37.73	45.42	37.84
AAEL002514		5.95	8.1	3.56	6.74	8.93	4.82	7.9	6.72	5.33	6.08	7.08	6.4	7.85	6.83	4.65	2.75	3.34	3	3.27	4.48	4.52	3.32	3.29	3.44	2.86	4.24	3.55	3.88	4.26
AAEL002510		11.58	13.56	8.91	12.65	14.64	11.02	14.62	12.52	13.29	13.04	14.3	10.56	12.27	12.57	14.44	188.78	344.61	75.01	173.55	238.59	45.73	380.18	369.16	402.49	366.36	163.78	427.99	643.08	363.44
AAEL026448		11.73	15.96	12.41	11.19	10.42	9.96	15.46	11.88	11.88	12.13	12.18	10.39	13.84	11.31	10.56	12.56	16.39	7.65	10.48	16.61	9.87	8.71	9.95	11.31	12.97	9.09	9.05	13.85	11.09
AAEL024693		0	0	0	0	0	0	0	0	0	0	0	0	0	0	0	0	0	0	0	0	0	0	0	0	0	0	0	0	0
AAEL002504		861.97	860.71	910.04	784.45	888.34	872.87	738.14	765.33	822.82	705.51	738.2	918.79	852.79	807.44	874.13	2530.15	2663.01	2626.65	2539.14	1600.14	2431.78	2831.13	2853.92	2887.54	2888.6	2960.39	2843.12	2596.04	2584.26
AAEL002501		135.89	130.05	109.14	126.14	100.14	134.36	147.02	143.04	122.86	134.56	135.11	121.26	118.01	131.53	110.52	108.96	119.83	111.39	113.81	143.87	132.78	103.2	107.77	113.99	107.37	106.81	100.51	117.07	118.82
AAEL002526		374.77	411.69	536.85	376.93	406.32	443.36	345.32	337.86	395.96	356.41	360.76	523.72	399.56	400.85	475.75	846.5	858.21	1084.25	912.69	575.47	851.45	970.87	916.89	993.96	998.68	956.63	1023.54	933.86	925.25
AAEL002502		22.97	27.86	8.09	22.41	18.01	21.24	30.1	32.32	25.26	28.68	23.36	17.51	25.23	29.74	11.64	12.68	14.58	9.38	10.58	18.18	16.49	11.83	13.94	11.26	12.43	13.69	13.01	18.29	12.77
AAEL019422		3.88	5.11	3.54	5.71	4.75	3.83	6.56	7.29	4.98	4.77	4.33	2.81	3.89	6.17	3.02	4.52	5.28	2.53	3.41	4.16	2.57	3.67	4.62	4.35	4.6	3.67	3.78	4.94	4.7
AAEL016208		0	0	0	0	0	0	0	0	0	0	0	0	0	0	0	0	0	0	0	0	0	0	0	0	0	0	0	0	0
AAEL027527		0.27	0.74	0.14	0.34	0.45	0.28	0.61	0.47	0.35	0.53	0.32	0.16	0.34	0.54	0.39	0.3	0.53	0.2	0.18	0.5	0.39	0.45	0.38	0.42	0.34	0.4	0.26	0.28	0.33
AAEL027981		0	0	0	0	0	0	0	0	0	0	0	0	0	0	0	0	0	0	0	0	0	0	0	0	0	0	0	0	0
AAEL002499		13.05	16.28	9.3	14.78	15.64	13.19	19.27	20.58	12.93	15.69	13.88	10.05	13.86	15.96	7.36	8.09	8.91	6.44	8.54	17.5	12.45	6.03	6.96	6.18	6.04	5.22	7.54	12.06	7.54
AAEL015326		143.81	113.3	121.17	249.09	92.42	106.58	205.35	172.95	200.76	198.33	137.92	164.75	77.65	97.71	118.11	50.55	43.76	52.72	61	111.06	45.73	35.62	45.15	45.42	35.77	32	44.07	66.42	61.49
AAEL018846		0	0	0	0	0	0	0	0	0	0	0	0	0	0	0	0	0	0	0	0	0	0	0	0	0	0	0	0	0
AAEL002512		67.45	63.17	67.76	60.54	57.2	60.23	65.97	61.17	61.06	60.56	62.3	60.08	50.62	60	60.09	56.27	38.5	59.9	57.35	72.7	69.72	61.42	49.11	37.6	36.81	52.71	51.33	50.88	42.26
AAEL002527		143.71	179.34	132.85	164.98	131.64	152.81	212.39	195.83	188.73	173.14	170.5	151.55	184.82	222.31	102.31	162.34	236.82	129.4	166.63	306.28	181.22	148.61	166.21	164.98	171.61	122.26	199.86	285.37	165.15
AAEL012941		54.28	62.62	51.65	60.4	64.63	58.07	65.09	60.79	58.4	61.14	60.05	55.98	62.68	70.1	51.19	37.52	52.17	35.36	47.03	51.72	45.29	44.49	47.29	46.89	44.22	43.34	45.09	59.79	49.57
AAEL025063		0	0	0	0	0	0	0	0	0	0	0	0	0	0	0	0	0	0	0	0	0	0	0	0	0	0	0	0	0
AAEL023242		32.39	36.57	30.93	38.78	33.94	37.45	40.34	36.01	38.21	36.44	34.46	27.4	30.84	36.41	29.96	26.67	33.48	26.03	26.68	33.36	23.18	26.57	30.29	31.64	33.28	29.1	27.69	32.38	35.05
AAEL012931		29.09	29.97	26.88	34.3	42.63	30.49	30.2	32.98	32.01	27.57	28.45	35.81	25.16	29.83	29.83	35.8	34.15	36.84	35.45	46.93	36.48	37.23	38.82	30.85	28	32.89	27.54	33.63	35.71
AAEL012940		0	0	0	0	0	0	0.06	0.06	0.05	0.22	0	0	0.06	0	0	0	0	0.07	0	0	0	0.06	0.19	0	0.07	0.05	0	0.06	0
AAEL012937		0	0	0	0.08	0	0	0	0	0	0	0	0	0	0	0	0	0	0	0	0	0	0	0	0	0.15	0	0	0	0
AAEL023386		5.65	4.76	4.48	4.95	7.44	6.78	5.39	7.84	5.32	6.78	7.03	4.77	6.46	6.47	4.29	2.16	4.02	2.08	2.73	3.25	3.62	3.67	4.3	3.23	3.94	2.15	2.37	4.09	2.78
AAEL023574		4.76	6.78	2.88	4.71	3.77	4.57	5.73	5.01	4.4	5.83	4.88	2.98	4.97	5.17	3.04	2.76	2.96	2.13	2.58	3.69	2.52	2.61	2.66	2.59	2.05	2.26	2.24	3.42	2.77
AAEL012939		396	439.4	490.58	450.65	401.74	448.72	429.93	398.07	402.64	411.12	431.59	408.35	412.84	436.05	436.25	799.74	1256.96	729.83	898.18	593.8	692.59	972.98	1087.52	1143.16	1148.8	930.53	1055.28	1079.18	1068.36
AAEL025729		0.21	0.35	0.26	0.8	0.02	0.51	0.42	0.43	0.37	0.3	0.43	0.26	0.13	0.4	0.09	0.37	1.08	0.26	0.75	0.36	0.55	0.64	0.52	0.64	0.38	0.53	0.5	0.98	0.83
AAEL020572		0.2	0.2	0	0.27	0	0	0.28	0.04	0.14	0	0	0.04	0.12	0.09	0.08	0.13	0	0	0	0	0	0.08	0	0.08	0.04	0	0	0.03	0
AAEL009873		0	0	0	0	0	0	0.15	0	0.03	0.17	0.14	0	0.04	0.04	0.26	0	0.08	0	0.04	0	0.04	0	0	0	0.08	0.03	0	0	0
AAEL020331		0	0	0	0	0	0	0	0	0	0	0	0	0	0	0	0	0	0	0	0	0	0	0	0	0	0	0	0	0
AAEL009871		0.88	1.32	0.92	1.04	0	0.84	1.77	1.74	0.9	1.22	0.85	1.09	0.84	1.03	0.49	0.99	0.89	0.72	0.62	1.86	0.66	1.02	1.18	1.25	1.09	0.76	0.74	0.88	1
AAEL009876		191.96	220.08	114.76	210.11	226.95	183.65	220.68	208.39	193.62	197.8	183.34	163.74	212.33	223.52	138.77	94.28	90.75	78.79	121.03	198.26	117.47	74.05	74.24	72.82	73.93	58.11	88.04	134.7	82.7
AAEL009877		11.2	10.41	7.44	11.58	13.57	11.79	15.47	16.54	12.41	12.99	12.36	7.17	12.31	17.84	6.55	20.05	32.86	12.36	16.22	19.1	18.59	21.31	24.8	28.75	23.19	21.14	29.76	38.78	29.97
AAEL024410		15.43	20.16	8.56	19.97	23.01	15.39	22.26	24.83	18.44	22.66	17.52	14.33	17.77	23.2	10.63	25.06	30.15	25.32	29.14	39.82	32.44	25.86	28.24	25.82	23.35	26.89	25.76	31.66	28.88
AAEL028144		0.38	0.11	0.24	0.59	0	0.23	0.64	0.46	0.61	0.74	0.71	0.59	0.57	0.57	0.73	19.89	91.17	15.94	23.92	36.76	12.5	41.03	53.71	61.54	46.49	25.59	27.84	42.1	36.39
AAEL023421		0	0	0	0	0	0	0	0	0	0	0	0	0	0	0	0	0	0	0	0	0	0	0	0	0	0	0	0	0
AAEL009872		123.12	126.84	55.16	103.32	120.68	118.33	163	150.38	129.18	130	114.23	100.89	147.15	172.22	80.02	429.12	573.15	328.94	469.01	368.78	483.41	507.09	597.08	524.09	564.87	651.86	607.77	665.47	532.32
AAEL025002		0	0	0	0	0	0	0	0	0	0	0	0	0	0	0	0	0	0	0	0	0	0	0	0	0	0	0	0	0
AAEL009869		13.54	19.44	18.36	21.63	18.59	14.87	20.48	23.05	18.2	20.75	19.92	14.99	16.33	21.86	11	10.77	11.09	8.52	9.67	14.95	12.39	8.52	8.93	7.84	8.44	7.84	7.87	10.6	8.75
AAEL009878		1.77	1.58	1.75	1.81	2.94	1.36	1.42	1.8	1.42	1.14	1.76	0.78	1.22	1.41	0.96	0.95	1.36	0.49	1	0.79	0.75	0.78	1.08	1.03	0.98	0.98	0.85	0.69	1.24
AAEL009874		55.44	67.39	38.1	66.52	78.4	56.34	72.85	74.61	65.46	76.03	69.76	73.51	73.11	83.87	43.68	43.19	59.37	42.98	45.46	54.97	55.6	45.62	54.29	50.65	50.04	47.95	47.27	65.96	50.98
AAEL024299		0	0	0	0	0	0	0	0	0	0	0	0	0	0	0	0	0	0	0	0	0	0	0	0	0	0	0	0	0
AAEL020757		78.27	81.58	74.46	71.11	77.7	76.54	79.78	65	75.66	76.34	72.15	73.5	70.06	75.86	79.49	43.1	37.01	46.89	45.62	61.18	39.26	36.24	38.69	39.8	37.98	33.97	35.56	44.35	44.65
AAEL009647		52.75	55.96	40.36	54.19	61.99	50.1	50.38	45.61	50.95	54	56.32	52.19	56.07	52.91	47.67	61.38	67.37	75.59	74.69	77	50.04	82	91.02	76.93	66.94	78.2	62.11	62.22	67.18
RpS30		406.66	427.56	751.13	439.86	324.85	404.65	429.83	307.44	432.91	376.61	435.58	315.97	395.32	458.24	532.21	907.93	884.51	805.09	757.06	891.64	557.58	813.51	821.63	974.98	1003.64	760.94	816.86	786.05	990.9
AAEL028791		0	0	0	0	0	0	0	0	0	0	0	0	0	0	0	0	0	0	0	0	0	0	0	0	0	0	0	0	0
AAEL028676		0	0	0	0	0	0	0	0	0	0	0	0	0	0	0	0	0	0	0	0	0	0	0	0	0	0	0	0	0
CLIPC12		1.33	0.99	0.52	0.66	0	0.87	1.67	1.15	1.31	1.33	1.02	0.96	0.75	1.03	1.65	21.05	28.12	21.47	22.66	21.64	12.81	17.26	22.4	25.94	26.91	14.81	20.1	24.73	30.39
AAEL024895		0	0	0	0	0	0	0	0	0	0	0	0	0	0	0	0	0	0	0	0	0	0	0	0	0	0	0	0	0
CLIPC16		76.88	86.1	83.93	87.26	50.83	76.89	76.58	73.68	78.33	91.34	90.32	61.26	81.45	80.88	80.89	210.58	253.32	178.32	200.63	220.73	176.01	198.71	200.78	227.79	219.98	171.29	184.34	234.61	238.84
CLIPC13		5.96	4.28	5.39	3.07	0.04	3.37	3.42	7.95	7.28	4.96	6.06	3.58	5.4	4.65	3.83	36.71	46.71	34.18	34.92	41.01	42.37	38.9	39.99	42	49.38	42.68	33.74	40.92	40.37
AAEL012709		3.91	5.25	2.76	4.56	3.38	4.19	4.76	6.88	4.36	4.19	4.58	1.9	3.31	4.4	2.75	4.76	3.97	3.15	3.78	3.24	4.54	4.76	4.13	3.11	4.18	4.6	3.21	3.82	3.43
AAEL027910		25.37	34.35	24.67	28.77	30.07	26.78	31.73	31.42	28.56	29.54	36.94	18.15	25.97	30.17	22.67	31.88	35.39	20.17	28.82	35.65	25.94	28.03	29.13	34.53	32.19	24.2	27.47	39.39	37.81
AAEL022307		0	0	0	0	0	0	0	0	0	0	0	0	0	0	0	0	0	0	0	0	0	0	0	0	0	0	0	0	0
AAEL012715		0	0	0	0	0	0	0	0	0	0	0	0.09	0.21	0	0.1	0.22	0.31	0.34	0	0.33	0	0.3	0.6	0.2	0.11	0.09	0.31	0.18	0.21
AAEL012710		21.41	21.45	19.44	20.5	28.89	20.51	20.48	21.36	24.28	19.73	14.3	24.13	19.49	17.89	27.61	62.09	53.17	88.22	54.73	54.93	48.27	74.79	50.11	76.8	81.81	61.73	57.84	57.39	76.98
AAEL012708		0.89	1.04	1.86	1.35	2.22	0.76	1.24	0.84	0.81	0.92	0.93	0.76	1.1	1.26	1.11	0.25	0.19	0.17	0.25	0.26	0.16	0.08	0.15	0.22	0.21	0.05	0.11	0.23	0.16
AAEL025969		3.06	3.69	1.47	3.42	1.81	2.12	3.32	3.5	2.55	3.25	2.41	1.2	2.5	3.83	1.63	1.41	1.35	1.23	1.03	1.2	1.26	0.89	1.25	1.1	1.3	1.01	1.13	1.81	1.94
GPXH2		1899.55	1826.51	1762.35	1643.27	1606.52	1776.37	1899.47	1608.2	1 585,96	1 614,56	1 510,33	1 704,65	1 793,42	2 103,55	1 701,58	1937.59	1651.95	1537.8	2687.53	3550.25	1967.77	1600.18	1573.87	1907.85	1773.75	1173.5	1878.88	3199.37	2310.1
AAEL008401		0.15	0.14	0	0.11	0.83	0	0.06	0.1	0.11	0.16	0.16	0.1	0.22	0.12	0.11	0.18	0.06	0.18	0.16	0.31	0.14	0.31	0.05	0.09	0.1	0.11	0.09	0.08	0.1
AAEL026763		0	0	0	0	0	0	0	0	0	0	0	0	0	0	0	0	0	0	0	0	0	0	0	0	0	0	0	0	0
AAEL008410		2.14	3.1	0.98	2.43	1.7	1.39	1.65	1.66	2.63	1.62	3.19	2.48	2.08	2.08	3.54	20.84	24.59	20.9	21.19	15.54	25.55	23.65	25.85	24.79	22.5	24.64	27.22	27.67	25.04
AAEL023723		0.14	0	0	0	0	0.1	0.1	0.07	0	0	0	0	0	0.04	0	0	0.07	0.53	0.4	0.29	0.2	0	0	0.1	0.11	0	0	0.06	0.2
AAEL008408		45.58	48.54	40.93	44.26	43.57	45.29	46.77	57.63	49.49	49.41	54.58	38.15	50.26	55.71	36.36	32.28	36.74	29.53	34.86	39.59	32.58	30.21	30.18	31.97	40.59	29.62	33.22	46.19	33.99
AAEL022916		0.24	0.43	0.34	0.26	0	0.44	0.06	0.06	0.32	0.16	0.14	0.05	0.31	0.22	0.14	0	0	0	0	0.06	0.06	0	0.39	0.3	0.25	0	0.03	0	0
AAEL008403		23.08	22.03	25.68	23.5	18.2	21.99	25.02	18.88	14.93	19.91	20.33	15.39	22	24.83	25.76	8.19	6.62	9.87	9.13	12.84	10.74	9.45	8.1	8.95	9.72	9.69	7.11	9.4	9.43
AAEL008398		2.81	3.65	2.91	4.28	5.53	2.78	3.94	4.85	3.58	3.42	2.89	1.75	3.03	4.26	1.56	1.13	1.16	1.43	1.38	1.85	0.92	0.89	0.99	1.13	1.18	1.01	1.08	1.23	1.19
AAEL022775		3.76	3.83	1.52	1.85	0.59	3.12	2.37	6.09	2.4	2.37	2.23	2.1	2.63	1.16	1.63	5.21	14.52	3.47	5.18	5.38	3.05	4.92	7.45	7.92	11.53	6.29	7.03	12.22	7.62
AAEL012845		42.98	41.14	34.91	43.51	44.72	44.67	51.01	51.66	43.73	40.91	41.12	34.12	46.96	63.72	40.45	66.59	97.86	54.14	53.21	68.84	58.88	74.49	77.14	81.82	73.46	62.47	79.66	95.12	103.6
AAEL023839		4.9	4.86	4.12	5.2	3.64	5.71	6.73	11	4.38	5.16	3.99	2.83	3.56	5.03	2.56	1.87	1.87	1.59	1.11	1.52	1.33	1.23	1.34	1.39	1.73	1.32	1.59	1.5	1.26
AAEL021017		1.63	2.03	1.57	3.01	3.6	2.33	3.07	3.27	2.36	2.55	2.49	1.72	1.96	2.69	2.2	1.32	1.28	0.88	0.89	1.61	1.11	1.12	1.35	1.23	1.14	1.11	1.47	1.86	2.1
AAEL011366		0.24	0.02	0.13	0.12	0	0.11	0.07	0.02	0.05	0	0.02	0.06	0	0.22	0.07	0	0.04	0.14	0.12	0.17	0	0	0.19	0.02	0.18	0.09	0.05	0.08	0.2
AAEL025251		0.87	0	0.57	0.38	0.19	0.48	0.33	0.52	0.36	0.32	0.06	0.63	0.84	0.98	0.32	0.05	0.14	0.1	0.55	0	0.09	0.18	0.18	0.32	0.61	0.27	0.19	0.04	0.37
AAEL011365		0.12	0.09	0.21	0.09	0	0.07	0.09	0.35	0.15	0.06	0.22	0	0.07	0.25	0.18	0.26	0.23	0.2	0.26	0.07	0.44	0.17	0.14	0.19	0.21	0.24	0.32	0.12	0.18
AAEL011367		6.82	7.79	5.51	7.24	16.98	7.37	6.92	6.77	7	7.25	7.86	6.47	9.08	7.55	6.54	3.65	4.18	3.45	4.29	6.57	2.57	3.27	4.26	4.42	2.33	3.04	4.27	4.38	4.86
AAEL026194		0.3	0.6	0.49	0.93	0.61	0.79	0.67	0.64	0.47	0.52	0.54	0.57	0.63	0.38	0.54	0.37	0.58	0.54	0.48	1.39	0.42	0.22	0.48	0.28	0.22	0.5	0.49	0.55	0.38
AAEL026914		0.09	0	0	0.03	0	0	0	0	0	0	0	0	0.03	0	0	0.03	0	0	0	0	0	0	0.03	0	0	0.02	0	0	0.09
AAEL012089		0	1.32	0	0	0	0	0	0	0	0	0	0	0.74	0	0	0.9	0.03	3.6	0.13	0	0.05	0.08	0.19	0.08	0.15	0.46	0.03	0	1.05
AAEL025343		0.08	0.03	0	0	0.02	0.03	0	0	0	0	0.02	0	0.08	0	0	0.02	0	0	0	0	0	0	0	0	0.02	0	0.02	0	0
AAEL022182		0	0	0	0	0	0	0	0	0	0	0	0	0	0	0	0	0	0	0	0	0	0	0	0	0	0	0	0	0
AAEL021367		16.01	10.29	9.31	12.32	8.7	13.71	13.8	35.08	10.71	10.36	9.41	7.95	8.4	8.95	6.98	10.39	1.24	7.26	4.04	10.47	20.03	14.24	6.37	0.77	0.59	6.94	4.65	1.65	0.59
AAEL008306		5.36	6.89	3.93	5.73	4.9	4.71	7.74	7.23	5.65	6.24	5.44	2.33	5.14	6.51	2.48	4.79	6.66	4.49	5.33	4.84	5.09	4.87	6.83	5.59	5.26	5.7	5.09	5.7	5.86
AAEL023258		15.52	12.01	10.29	11.15	12.02	12.69	11.99	14.38	11.49	16.26	12.85	10.63	7.92	6.95	10.82	98.68	157.61	106.68	117.27	59.45	139.84	173.28	160.33	148.78	138.36	150.08	134.6	114.36	130.15
AAEL008303		3.77	0.42	2.04	1.34	1.48	2.08	0.61	1.84	1.56	1.75	0.52	1.93	2.07	1.13	17.41	500.04	731.48	365.02	432.32	170.49	417.66	548.44	619.64	605.06	646.34	677.34	634.76	595.19	600.63
AAEL021230		8365.53	8414.65	8347.31	8434.07	9157.85	7941.83	7781.96	7770.55	8 993,49	8 304,54	8 664,52	11 017,35	9 051,14	7 745,72	7 804,70	154.79	126.76	157.66	214.58	215.2	209.37	100.9	111.21	100.32	106.33	110.04	102.03	134.39	128.87
U12		0	0	0	0	0	0	0	0	0	0	0	0	0	0	0	0	0	0	0	0	0	0	0	0	0	0	0	0	0
AAEL008316		4.86	2.86	2.88	2.3	2.45	4.63	3.82	3.95	1.6	2.32	2.13	3.34	2.55	2.76	2.29	5.33	2.45	5.82	5.67	5.65	7.31	3.55	3.81	3.11	2.35	5.53	2.47	1.49	2.16
AAEL029037		48.85	69.95	69.82	57.42	72.58	63.03	55.43	48.1	47.57	43.88	55.08	71.06	74.81	74.99	58.5	68.34	80.21	81.24	96.99	82.5	81.91	68.31	65.29	74.96	66.41	81.97	85.34	75.91	63.54
AAEL024221		0.07	0	0.04	0	0	0.03	0.17	0.1	0.03	0	0.04	0	0.03	0.04	0.03	0	0	0.04	0.19	0.07	0.1	0.19	0	0	0	0	0.03	0.06	0.2
AAEL025719		0	0	0	0	0	0	0	0	0	0	0	0	0	0	0	0	0	0	0	0	0	0	0	0	0	0	0	0	0
AAEL020390		0.86	0.99	0.75	1.45	1.7	0.92	1.4	2.02	1.03	0.97	1.03	0.51	0.88	1.46	0.62	3.12	2.55	2.56	1.87	3.08	3.38	2.62	2.66	2.31	2.38	2.18	2.48	3.07	2.46
AAEL029036		0	0	0	0	0	0	0	0	0	0	0	0	0	0	0	0	0	0	0	0	0	0	0	0	0	0	0	0.09	0
AAEL008308		0.07	0.07	0	0.41	0	0	0	0	0	0	0	0	0	0	0	0	0	0.24	0	0	0.07	0	0	0	0	0	0.07	0	0.07
AAEL023201		0.06	0.06	0	0.07	0	0	0	0.06	0.1	0.07	0	0.06	0.06	0.07	0.06	0.06	0.06	0	0	0	0	0	0	0	0	0	0.06	0	0.06
AAEL008313		0	0	0	0	0.33	0	0	0	0	0	0	0	0	0	0	0	0	0	0	0.26	0	0	0.24	0	0	0	0	0	0.08
AAEL008305		0	0	0	0	0	0.07	0	0	0	0.33	0	0	0.44	0	0	1.77	2.06	0.81	1.14	2.27	0.42	0.57	1.55	0.85	0.95	0.61	2.89	1.45	1.97
AAEL028042		0	0	0	0	0	0	0	0	0	0	0	0	0	0	0	0	0	0	0	0	0	0	0	0	0	0	0	0	0
AAEL018339		7.51	9.74	4.74	10.06	7.51	8.4	11.75	13.86	9.96	11.01	9.76	6.85	10.74	11.67	6.46	8.79	12.42	5.93	6.66	9.93	7.27	7.7	10.2	9.01	7.8	7.12	8.08	11.75	11.45
AAEL022073		0	0	0	0	0	0	0	0	0	0	0	0	0	0	0	0	0	0	0	0	0	0	0	0	0	0	0	0	0
AAEL021276		93.51	76.45	43.61	73.09	86.28	81.7	102.93	129.58	88.89	90.74	87.1	91.83	85.57	82.34	51.83	89.2	77.55	88.1	86.88	93.21	109.44	82.99	87.07	61.45	69.32	97.52	76.58	75.42	68.69
AAEL009476		0	0	0	0	0	0.22	0	0	0.18	0	0	0	0	0	0.42	6.05	8.26	7.9	6.48	3.64	2.93	7.07	8.21	10.14	9.7	10.23	6.16	9.99	10.33
AAEL026834		0.07	0.07	0.17	0	0	0	0.07	0	0.12	0.08	0	0.25	0.14	0	1.22	15.73	18.61	19.9	22.61	17.45	6.73	11.69	27.41	30.51	23.52	23.38	26.98	43.73	34.44
AAEL009480		26.45	31.42	28.85	25.86	23.59	28.01	30.64	22.29	23.36	27.38	26.14	18.79	29.62	32.99	25.23	21.51	17.19	19.05	26.18	31.49	22.37	14.65	13.25	13.03	12.18	15.27	19.9	21.45	16.9
AAEL009483		23.51	30.08	22.93	24.92	20.2	25.37	26.2	21.74	26.03	30.9	26.94	22.73	28.81	30.59	27.65	167.47	160.13	139.01	149.09	119.08	166.71	176.83	177.56	147.16	141.35	195.23	159.77	186.85	153.21
AAEL009493		0.25	0.28	0.1	0.33	0	0.17	0.04	0.12	0.07	0.28	0.1	0.22	0.16	0.13	0.16	0.13	0.41	0.4	0.36	0.92	0.31	0.43	0.63	0.47	0.18	0.57	0.24	0.21	0.2
AAEL009481		204.7	231.14	170.59	244.13	208.83	193.77	266.72	180.13	240.5	254.55	262.21	173.53	235.11	287.08	218.56	25.11	25.07	19.5	24.11	64.94	20.63	17.24	17.27	19.06	26.31	11	19.67	34.98	24.64
AAEL009475		2.08	3.11	2.37	3.87	1.12	2.6	4.72	3.87	2.32	3.46	3.05	1.92	2.32	3.72	1.58	2.74	4.04	2.47	3.26	4.54	3.22	3.8	4.49	4.66	3.94	3.66	2.62	3.59	3.42
AAEL009477		9.14	11.92	9.13	8.98	16.02	11.49	14.43	21.47	12.03	9.7	12.2	9.3	10.98	14.06	5.13	1.09	2.07	1.16	2.24	2.49	1.92	1.02	0.88	0.95	1.82	0.66	1.18	1.62	0.71
AAEL027371		4.12	6.74	5.22	7.48	4.27	5.86	7.05	6.32	5.49	6.61	7.52	3.92	6.6	8.58	3.47	2.22	3.4	2.62	3.12	6.76	3.79	2.64	2.19	2.03	2	1.68	2.17	4.29	2.35
AAEL020201		0	0	0	0	0	0	0	0	0	0	0	0	0	0	0	0	0	0	0	0	0	0	0	0	0	0	0	0	0
AAEL029042		0.82	0.72	0.61	1.33	0	1.03	0.81	0.44	0.8	0.98	0.36	2.34	0.87	0.72	0.92	0.53	2.04	2	1.76	1.86	0.56	3.16	1.54	1.61	0.71	1.62	0.43	0.63	1.3
AAEL009486		8.36	10.95	6.01	12.11	8.08	8.19	14.54	13.06	10.67	10.71	11.26	7.81	11.99	13.64	4.47	8.97	11.87	6.65	8.98	12.35	7.9	8.32	9.21	9.61	10.02	8.42	10.83	15.58	12.07
AAEL009489		0.09	0.78	0.46	0.08	0.16	0.07	0.3	0	0.1	0.37	0.09	0.19	0.07	0.17	0.22	0.02	0.03	0.06	0.07	0	0	0.03	0	0.02	0.22	0	0.02	0.01	0
PGRPS1		4.66	6.73	14.67	9.76	1.85	3.38	4.3	1.35	3.91	6.31	15.17	1.71	1.06	4.06	5.97	26.27	56.87	33.81	35.18	55.61	17.88	35.31	46.08	74.27	68.43	36.18	35.77	47.97	47.15
AAEL009487		30.54	51.64	31.15	40.58	39.72	24.71	56.93	24.5	49.08	52.69	52.56	20.86	57.99	77.04	45.87	113.46	189.54	35.2	42.24	166.27	19.95	90.91	135.29	198.28	140.69	44.73	194.98	275.97	277.88
AAEL025610		5.87	7.83	7.53	6.32	10.38	7.27	6.72	11.11	8.71	6.72	8.31	5.12	9.07	11.7	5.78	7.67	14.57	4.54	6.91	12.51	6.57	8.48	8.4	9.47	10.38	5.29	12.17	16.26	10.35
AAEL021019		0.26	0.25	0.49	0.29	0	0.16	0.31	0.31	0.13	0.35	0.25	0.05	0.15	0.28	0.25	0	0	0.17	0.05	0.27	0.15	0.05	0.05	0.05	0	0.17	0.2	0.09	0.1
AAEL009484		1.83	2.52	1.43	0.87	0	1.91	1.04	0.46	0.06	0.26	0.37	0	0.2	0.15	0.78	3.24	5.57	9.07	4.88	6.12	2.66	0.58	0.73	3.51	1.97	0.38	0.81	1.48	2.57
AAEL026330		0	0.06	0	0	0	0.06	0.03	0	0	0.03	0	0.05	0	0.07	0	0	0	0	0	0	0	0	0	0	0.06	0	0	0	0
AAEL009488		0	0	0	0.07	0	0	0	0	0.11	0.07	0.08	0	0	0	0	0	0	0	0	0	0	0	0	0	0	0	0	0	0
AAEL020843		0	0	0	0	0	0	0	0	0	0	0	0	0	0	0	0	0	0	0	0	0	0	0	0	0	0	0	0.05	0.06
AAEL017115		0.03	0.04	0	0.03	0	0	0	0.03	0	0	0	0	0.04	0	0.04	0	0	0	0	0	0	0	0	0	0	0	0	0	0
AAEL023356		0	0	0	0	0	0	0	0	0	0	0	0	0	0	0	0	0	0	0	0	0	0	0	0	0	0	0	0	0
AAEL024520		7.43	8.44	6.02	6.91	7.33	8.02	6	7.6	8.73	8.62	7.97	6.28	6.22	8.04	6.06	18.45	16.64	15.03	15.74	18.67	21.83	19.32	16.27	13.14	13.55	16	14.51	16.29	15.72
AAEL009479		64.88	107.23	106.67	76.34	62.57	116.41	42.66	101.43	49.4	89.35	110.97	44.4	69.81	80.76	96.84	54.23	53.95	39.99	77.16	79.77	85.43	24.94	34.19	37.33	35.77	24.93	30.1	53.7	45.1
AAEL010565		19.59	23.47	10.57	23.03	23.89	18.06	28.83	26.29	22.64	21.96	20.55	13.41	23.3	25.35	10.51	23.73	33.8	15.47	21.16	38.09	22.41	24.8	29.46	29.51	25.97	24.69	37.62	46.71	34.47
AAEL021489		3.49	4.14	1.78	4.67	3.5	2.89	4.3	2.96	4.17	4.53	2.6	2.15	3.84	4.02	3.64	2.24	2.48	1.86	1.41	3.38	1.95	1.65	2.5	1.81	1.2	2.11	1.87	2.37	2.33
AAEL023673		0	0	0	0	0	0	0	0	0	0	0	0	0	0	0	0	0	0	0	0	0	0	0	0	0	0	0	0	0
AAEL002455		0.84	0.98	0.35	0.58	1.56	0.8	1.47	1.63	0.94	0.75	0.85	0.38	0.76	0.87	0.33	0.48	0.6	0.35	0.27	0.49	0.44	0.47	0.6	0.43	0.51	0.64	0.27	0.77	0.43
AAEL020398		0	0	0	0	0	0	0	0	0	0	0	0	0	0	0	0	0	0	0	0	0	0	0	0	0	0	0	0	0
AAEL023223		35.53	36.9	21.48	38.34	35.77	34.03	36.98	36.96	34.46	32.71	36.28	28.75	33.56	32.72	25.9	10.81	8.77	8.02	9.74	17.63	9.59	8.53	8.03	5.86	7.19	5.18	7.28	10.37	8.46
AAEL002450		20.2	20.09	11.16	21.83	28.1	17.18	19.92	18.53	16.86	17.31	18.51	14.7	20.68	19.95	12.11	8.41	10.04	8.62	11.36	15.01	8.8	8.82	8.79	8.02	8.4	7.87	9.65	12.1	9.66
AAEL002436		13.22	11.55	8.44	11.24	15.12	11.35	10.12	13.18	10.53	14.44	10.43	10.17	11.48	12.76	18.94	457.43	561.69	325.61	357.06	187.57	414.8	518.33	558.9	547.39	507.55	571.37	504.48	486.73	519.62
AAEL017562		34.25	32.18	23.45	28.95	32.49	33.76	33.91	31.4	31.87	35.96	30.56	31.2	29.97	31.22	26.65	22.48	24.95	20.68	24.38	27.09	23.21	20.98	21.34	18.78	24.71	21	21.78	24.29	22.37
AAEL002435		17.39	16.5	14.03	14.61	13.05	16.36	18.16	20.47	16.33	17.19	18.3	12.42	14.09	17.84	11.82	9.98	11.38	7.97	10.35	11.49	9.15	10.26	10.18	10.78	9.11	9.86	11.07	12.23	11.18
AAEL025117		0	0	0	0	0	0	0	0	0	0	0	0	0	0	0	0	0	0	0	0	0	0	0	0	0	0	0	0	0
AAEL002453		14.81	17.95	7.51	14.35	21.72	14.01	18.29	15.36	15.59	16.44	16.69	16.47	13.72	13.59	11.96	9.88	7.71	7.33	6.56	12.04	7.1	7.26	6.39	6.89	6.29	7.22	6.61	11.29	9.52
AAEL021384		5.43	7.43	5.86	5.92	2.75	4.6	5.5	6.02	5.89	6.39	6.44	5.27	5.52	6.19	4.31	2.07	3.22	1.94	2.41	4.01	2.46	2.71	3.25	3	3.01	2.49	2.73	3.47	3.95
AAEL019967		5.31	5.98	4.09	6.08	6.54	5.25	6.46	7.23	5.67	7	4.77	4.44	6.48	7.29	4.77	2.96	2.95	2.98	3.02	5.29	3.7	3.47	4.41	2.45	2.47	3.7	3.61	4.2	4.24
AAEL019968		1.75	3.14	1	3.08	2.13	2.27	3.84	2.08	2.67	3.22	2.68	1.84	2.38	3.11	3.06	0.97	1.1	1.58	0.98	1.74	0.9	1.1	1.62	0.84	0.99	1.7	0.95	1.27	1.32
AAEL002454		3.78	3.6	3.31	3.93	3.01	3.09	4.02	3.56	2.98	3.76	3.45	4.39	4.55	3.26	3.93	2.45	3.01	4.01	1.85	3.34	2.47	1.51	2.73	2.94	0.96	2.14	2.17	3.76	2.99
AAEL002438		16.94	10.34	11.38	9.57	12.34	12.45	13.83	23.11	14.78	11.29	10.16	15.5	15.37	8.85	9.68	13.63	6.49	15.42	10.46	18.56	20.06	22.39	12.48	5.22	5.06	9.28	8.95	7.14	4.53
AAEL002451		0.3	0.1	0.14	0.17	0.42	0.18	0.33	0.26	0.13	0.24	0.18	0.05	0.08	0.18	0.11	0.89	1.6	0.62	1.21	1.59	1.22	1.47	1.56	1.48	1.65	1.35	1.42	2.45	1.67
AAEL023153		0	0	0	0	0	0	0	0	0	0	0	0	0	0	0	0	0	0	0	0	0	0	0	0	0	0	0	0	0
AAEL024282		0	0	0	0	0	0	0	0	0	0	0	0	0	0	0	0	0	0	0	0	0	0	0	0	0	0	0	0	0
AAEL018826		0	0	0	0	0	0	0	0	0	0	0	0	0	0	0	0	0	0	0	0	0	0	0	0	0	0	0	0	0
AAEL016198		0	0	0	0	0	0	0	0	0	0	0	0	0	0	0	0	0	0	0	0	0	0	0	0	0	0	0	0	0
AAEL016199		0	0	0	0	0	0	0	0	0	0	0	0	0	0	0	0	0	0	0	0	0	0	0	0	0	0	0	0	0
AAEL016200		0	0	0	0	0	0	0	0	0	0	0	0	0	0	0	0	0	0	0	0	0	0	0	0	0	0	0	0	0
AAEL028714		0	0	0	0	0	0	0	0	0	0	0	0	0	0	0	0	0	0	0	0	0	0	0	0	0	0	0	0	0
AAEL016435		0	0	0	0	0	0	0	0	0	0	0	0	0	0	0	0	0	0	0	0	0	0	0	0	0	0	0	0	0
AAEL021536		0	0	0	0	0	0	0	0	0	0	0	0	0	0	0	0	0	0	0	0	0	0	0	0	0	0	0	0	0
AAEL016434		0	0	0	0	0	0	0	0	0	0	0	0	0	0	0	0	0	0	0	0	0	0	0	0	0	0	0	0	0
AAEL016461		0	0	0	0	0	0	0	0	0	0	0	0	0	0	0	0	0	0	0	0	0	0	0	0	0	0	0	0	0
AAEL018920		0	0	0	0	0	0	0	0	0	0	0	0	0	0	0	0	0	0	0	0	0	0	0	0	0	0	0	0	0
AAEL018921		0	0	0	0	0	0	0	0	0	0	0	0	0	0	0	0	0	0	0	0	0	0	0	0	0	0	0	0	0
LRIM31		64.25	49.07	47.44	48.04	60.63	65.17	49.23	66.17	33.48	44.59	40.6	42.48	37.79	39.35	48.23	269.15	324.6	348.08	414.37	298.35	318.97	264.34	358.89	406.91	399.75	366.76	314.13	279.24	370.07
AAEL025716		0	0	0	0	0	0	0	0	0	0	0	0	0	0	0	0	0	0	0	0	0	0	0	0	0	0	0	0	0
AAEL020501		0	0	0	0	0	0	0	0	0	0	0	0	0	0	0	0	0	0	0	0.07	0.06	0	0	0	0.13	0	0	0	0
AAEL021898		0	0	0	0	0	0	0	0	0	0	0	0	0.06	0	0	0	0	0	0	0	0.06	0	0	0	0	0	0	0	0
AAEL022972		0	0	0	0	0	0	0	0	0	0	0	0	0	0	0	0.11	0.15	0	0.15	0.49	0.05	0	0	0	0	0	0	0	0.05
AAEL024582		0	0	0	0	0	0	0	0	0	0	0	0	0.1	0	0	0	0.19	0	0	0	0	0	0	0	0	0	0	0	0
AAEL016465		0	0	0	0	0	0	0	0	0	0	0	0	0	0	0	0	0	0	0	0	0	0	0	0	0	0	0	0	0
AAEL025902		0	0	0	0	0	0	0	0	0	0	0	0	0	0	0	0	0	0	0	0	0	0	0	0	0	0	0	0	0
AAEL006363		49.91	52.29	31.48	49.05	58.55	45.58	49.53	46.13	42.39	52.91	46.15	43.65	47.14	51.19	37.15	32.53	35.88	31.1	36.97	43.24	36.51	35.03	38.23	34.37	32.55	33.74	33.85	38.39	36.27
AAEL006372		6.3	8.61	5.12	7	8.75	6.1	10.58	6.76	7.39	8.63	8.23	3.04	7.8	10.35	4.43	16.89	22.7	9.99	11.4	5.23	18.18	14.66	19.68	15.05	18.76	23.81	21.42	15.77	13.56
AAEL006384		0.45	0.32	0.2	0.25	1.14	1.87	0.71	0.92	0.05	0.06	0.07	0	0.05	0	0.11	1.71	0.6	5.85	5.69	6.08	1.77	0.47	0.05	1.05	0.82	0.4	0.11	1.12	0.92
AAEL023375		0	0	0	0	0	0	0	0	0	0	0	0	0	0	0	0	0	0	0	0	0	0	0	0	0	0	0	0	0
AAEL006378		0.33	0.48	0	0.06	0	0.28	0.16	0.33	0	0	0.07	0	0.05	0.12	0	0.46	0.33	1.2	2.48	1.16	0.52	0.05	0	0.63	0.35	0.18	0	0.33	0.7
AAEL006368		1.12	0.32	0.46	0.12	3.27	3.53	1.54	0.65	0.09	0.06	0.13	0	0.11	0.18	0.21	2.58	1.31	10.42	14.84	9.53	2.19	0.58	0.42	1.84	0.83	0.32	0.43	1.46	1.95
AAEL028940		0	0	0	0	0	0	0	0	0	0	0	0	0	0	0	0	0	0	0	0	0	0	0	0	0	0	0	0	0
AAEL020584		0	0	0	0	0	0	0	0	0	0	0	0	0	0	0	0	0	0	0	0	0	0	0	0	0	0	0	0	0
AAEL006365		0.23	0.06	0	0.19	0.11	0.8	0.23	0.17	0	0	0.14	0	0.06	0	0.17	0.47	0.39	1.36	2.18	1.32	0.27	0.11	0.11	0.38	0.3	0	0.22	0.29	0.22
AAEL006376		0	0	0.19	0	0	0	0	0	0	0	0	0	0	0	0.1	0.06	0.05	0.17	0.1	0.06	0	0	0	0.05	0	0	0	0	0
AAEL006382		0	0	0	0	0.22	0	0	0	0	0	0	0	0.05	0	0	0.17	0.54	0.66	0.58	0	0.31	0.68	0.1	0.16	0.18	0.27	0.21	0.14	0.05
AAEL006383		0	0.04	0	0	0	0	0	0	0	0	0.24	0	0.16	0	0	0	0	0.04	0.08	0.21	0	0	0	0.11	0	0	0	0	0.04
AAEL027429		0.08	0.22	0.09	0	0	0.27	0.23	0.11	0.06	0	0.18	0	0	0	0	0.82	0.67	0.86	0.72	0.64	0.25	0.14	0.04	0.07	0.16	0	0.04	0.06	0.3
AAEL006381		0	0	0	0	0	0	0	0	0	0	0	0	0	0	0	0.03	0	0.03	0.15	0	0.03	0	0	0	0	0	0.08	0	0
AAEL009111		0.08	0	0.03	0.03	0	0	0	0	0.11	0.08	0	0	0.07	0.05	0.05	0	0.27	0.25	0.46	0.35	0.36	0.65	0.31	0.5	0.14	0.41	0.25	0.19	0.77
AAEL002413		0.18	0.05	0	0	0	0.1	0.27	0.15	0.78	0.11	0.18	0.07	0	0.05	0.53	13.9	22.54	20.27	19	12.95	11.81	45.25	37.16	33.71	33.5	34.69	26.57	28.05	28.73
AAEL026274		0.12	0.13	0.03	0.05	0	0.02	0.07	0.18	0.11	0.13	0.03	0	0.36	0.17	0.02	0	0	0	0.13	0	0.06	0	0.11	0	0.05	0.07	0.09	0.12	1.08
AAEL027972		0.71	0.29	0.54	1.12	0.21	0.75	1.04	0.9	0.2	0.6	0.79	0.43	0.5	0.76	0.49	0.97	0.69	0.79	0.87	0.65	0.86	0.79	0.36	0.51	0.29	0.31	0.55	0.55	0.84
AAEL006362		21.56	22.34	14.91	20.81	18.88	19.77	24.08	31.15	22.05	22.44	24.03	14.32	22.62	26.26	13.72	19.87	28.95	15.49	19.55	23.02	22.16	21.73	22.62	20.69	23.96	20.19	30.96	50.08	21.66
AAEL006367		48.28	52.36	47.2	53.3	38.27	49.74	47.29	48.4	50.06	55.23	44.78	45.83	53.56	55.91	45.92	24.81	22.79	27.08	29.23	33.35	23.85	23.94	24.25	25.56	25.26	20.96	21.46	28.13	25.19
AAEL006370		10.81	12.11	8.78	11.98	21.68	11.27	11.73	11.55	11.18	11.51	13.23	10.92	10.78	14.97	9.13	4.16	5.85	6.5	7.36	6.23	5.91	5.64	4.84	6.14	7.42	4.18	5.52	8.03	5.38
AAEL006364		53.37	58.48	38.76	54.12	47.15	49.68	63.24	54.05	50.33	61.75	56.51	44.24	58.7	63.62	43.08	15.24	14.27	12.61	16.57	21.97	15.68	14.34	13.24	13.59	11.97	11.81	14.97	20.95	14.1
AAEL006373		16.7	15.63	10.84	15.33	20.09	15.92	18.28	19.14	14.09	16.79	15.1	20.07	18.18	18.17	13.04	14.13	17.14	13.05	15.66	18.58	20.29	11.58	14.5	13.45	13.86	15.82	15.51	13.56	14.45
AAEL021495		5.06	6.68	3.05	6.45	6.08	4.56	9.33	9.37	7.21	7.55	9.36	3.09	7.9	9.58	4.5	3.82	7.1	3.42	3.76	8.44	4.1	3.96	4.94	5.99	6.4	4.2	7	10.35	6.21
AAEL006374		7.2	7.06	7.49	7.14	5.85	7.28	8.8	9.31	7.17	6.55	6.61	6.17	7.26	7.79	5.07	6.68	6.24	5.57	7.6	6.62	6.12	7.3	6.3	7.43	7.98	6.67	6.1	6.65	6.58
AAEL002178		14.73	18.05	8.52	19.15	21.55	15.75	23.39	24.85	17.1	20.72	18.68	12.56	15.89	20.87	9.73	27.78	38.2	21.01	30.17	39.77	28.46	29.64	40.63	38.32	33.48	35.23	30.12	44.13	37.33
AAEL023135		0	0.08	0	0	0	0	0	0	0	0	0	0	0	0	0	0	0	0	0	0	0	0	0	0	0	0	0	0	0
AAEL027078		0.52	0.46	0.3	0.62	1.82	0.36	0.59	1.17	0.56	0.84	0.47	0.13	0.41	0.58	0.16	0.98	0.97	1	0.99	1.56	2.43	1.76	1.11	0.68	1.06	1.22	1.29	0.72	1.13
AAEL022602		0	0	0	0	0	0	0	0	0	0	0	0	0	0	0	0	0	0	0	0	0	0	0	0	0	0	0	0	0
AAEL022806		6.6	9.22	5.33	8.65	14.73	7.33	9.29	11.4	8.4	11.18	9.4	5.88	8.35	10.98	5.29	5.72	7.26	5.12	6.52	12.06	8.58	6.72	7.74	5.32	6.43	6.39	5.91	9.49	6.38
AAEL002174		116.56	103.47	86.28	114.8	110.23	115.12	111.17	129.39	91.63	98.84	99.08	88.54	81.24	86.4	80.33	60.55	77.89	65.2	73.54	86.92	73.33	64.01	72.55	70.51	68.39	58.42	54.6	61.35	65.61
AAEL002155		96.38	91.91	71.55	86.54	103.18	86.79	91.74	113.1	86.97	101.21	99	100.53	95.07	87.93	70.65	58.59	53.48	49.24	52.35	68.65	64.21	47.43	49.05	48.81	49.5	47.07	52.56	58.32	51.25
AAEL002160		78.13	92.84	81.47	78.53	58.35	65.74	86.34	67.04	62.44	80.6	87.54	47.64	62.65	64.98	69.63	107.9	108.1	71.24	91.38	135.85	63.2	92.88	110.08	133.21	102.65	89.78	88.42	95.89	120.96
AAEL027143		0	0	0	0	0	0	0	0	0	0	0	0	0	0	0	0	0	0	0	0	0	0	0	0	0	0	0	0	0
AAEL012404		29.79	32.69	37.26	38.48	56.63	34.66	44.45	49.94	40.24	36.41	41.63	30.79	38.57	41.95	32.57	12.08	7.72	8.35	10.78	17.62	10.39	6.92	6.99	6.01	7.3	4.84	5.4	8.92	7.48
AAEL018031		6.87	6.62	4.92	6.97	5.84	5.75	7.81	6.9	7.46	6.52	6.95	6	7.93	8.02	5.79	1.74	1.3	1.96	1.92	3.34	1.77	1.28	1.34	1.47	1.11	1.06	1.64	2.63	1.78
AAEL007838		22.7	34.2	21.2	27.77	28.19	26.11	31.11	34.84	26.62	32.94	30.56	18.07	29.14	33.81	17.64	26.34	31.68	21.62	26.69	39.31	24.4	24.49	27.42	28.88	30.95	19.76	25.11	40.23	33.13
CYP4H29		23.67	23.9	18.66	24.55	21.94	32.01	27.44	26.19	23.68	29.35	24.22	17.15	20.77	25.01	21.98	26.06	26.49	23.02	28.79	33.62	27.57	23.15	22.94	21.75	21.35	19.83	22.58	30.16	26.94
AAEL022771		0	0	0	0	0	0	0	0	0	0	0	0	0	0	0	0	0	0	0	0	0	0	0	0	0	0	0	0	0
AAEL013845		116.17	111.31	61.73	111.01	116.51	106.74	125.49	149.78	120.25	131.75	119.75	93.93	116.02	115.21	77.17	52.4	61.81	45.07	51.74	69.87	56.74	56.22	60.88	58.68	56.08	50.25	47.62	60.98	57.86
AAEL022433		0	0	0	0	0	0	0	0	0	0	0	0	0	0	0	0	0	0	0	0	0	0	0	0	0	0	0	0	0
AAEL026198		0	0	0	0	0	0	0	0	0	0	0	0	0	0	0	0	0	0	0	0	0	0	0	0	0	0	0	0	0
AAEL022742		0	0	0	0	0	0	0	0	0	0	0	0	0	0	0	0	0	0	0	0	0	0	0	0	0	0	0	0	0
AAEL024399		0	0	0	0	0	0	0	0	0	0	0	0	0	0	0	0	0	0	0	0	0	0	0	0	0	0	0	0	0
AAEL023759		5.81	9.25	4.88	8.73	6.6	8.08	10.72	12.3	6.17	8.64	7.86	4.73	7.88	11.62	5.29	3.23	6.49	2.06	3.99	6.7	3.54	4.42	4.04	4.74	4.67	3.81	4.54	7.26	4.91
AAEL004233		0.03	0.09	0	0.17	0.48	0.03	0.06	0.07	0	0.03	0.02	0.23	0.22	0.16	0.07	0.06	0.07	0.08	0.17	0.26	0.08	0.03	0.1	0.03	0.06	0.04	0.06	0.16	0.14
AAEL026731		5.93	5.52	4.28	5.97	1.35	4.52	5.34	4.64	7.25	6.38	4.87	4.59	4.62	5.41	4.77	19.58	34.11	20.75	19.63	21.26	13.03	25.37	27.61	33.32	27.43	25.73	27.42	31.25	34.35
AAEL011822		0.1	0.27	0	0.42	1.46	0.13	0.05	0	0.19	0.17	0.03	0.09	0.29	0.16	0.22	3.51	5.07	4.75	4.05	4.82	2.18	2.93	4.38	4.4	4.47	3.21	3.01	4.9	4.21
AAEL004240		0	0	0	0.03	0	0	0	0	0	0	0	0	0	0.03	0	0	0	0	0	0	0	0	0	0	0	0	0	0	0
AAEL004231		0.06	0.68	0.56	0	0	0.11	0.22	0.05	0	0.49	0	0.24	0.11	0.3	0.35	0	0	0	0	0	0	0	0.05	0	0.36	0.07	0.03	0	0
AAEL021174		0	0	0	0	0	0	0	0	0	0	0	0	0	0	0	0	0	0	0	0	0	0	0	0	0	0	0	0	0
AAEL004243		3.65	2.76	2.49	3.09	3.02	2.99	3.32	3.81	2.8	3.48	3.8	1.78	3.25	3.13	2.29	1.29	2.32	1.26	1.9	1.84	1.36	1.34	1.94	1.58	1.38	1.2	1.05	1.61	1.62
AAEL004237		10.61	13.81	7.28	10.12	13.91	13.5	13.15	17.05	12.47	14.98	12.06	9.55	11.49	12.81	7.74	5.64	7.07	4.33	6.49	7.65	8.01	5.21	6.14	6.49	6.96	6.1	6.36	7.66	6.58
AAEL004228		25.12	26.25	14.42	29.71	20.63	23.73	30.67	30.95	22.49	26.37	25.64	16.74	24.58	24.8	16.73	12.77	18.29	14.21	18.82	23.17	16.78	14.25	19.15	16.53	16.56	14.83	13.5	18.37	17.15
AAEL004239		0.81	0.12	0.07	0.21	3.09	2.15	0.61	0.06	0.05	0.14	0.07	0.11	0	0.33	0.18	0.64	0.24	6.26	7.4	1.49	0.87	0	0.06	0.23	0.13	0	0.18	0.83	0.96
AAEL004236		3.5	4.07	3.83	4.02	6.86	3.15	5.16	6.41	3.77	4.84	4.07	2.61	3.47	5.21	2.76	3.39	3.97	2.32	2.78	3.65	3.16	2.89	3.66	3	3.65	2.51	3.37	4.96	2.92
AAEL004234		229.2	213.48	261.89	204.26	199.25	242.66	209.3	225.65	211.57	210.98	209.59	208.43	211.5	211.81	214.75	248.04	234.67	277.43	266.33	249.06	242.49	274.28	256.01	244	243.06	262.86	245.26	234.68	254.3
AAEL020477		13.55	12.56	7.47	13.8	7.46	13.14	16.34	14.18	13.93	18.98	16.06	12.98	18.03	20.21	10.15	23.22	31.31	13.79	22.19	41.77	22.65	16.97	17.21	17.4	16.13	12.93	21.99	40.75	20.81
AAEL004227		13.75	16.51	11.89	17.02	20.64	15.49	21.28	26.31	16.24	17.58	17.61	11.54	13.78	17.85	6.85	6.61	8.94	4.45	6.39	10.65	8.39	6.02	5.99	5.61	5.91	6.02	6.58	8.24	5.77
AAEL026099		0	0	0	0	0	0	0	0	0	0	0	0	0	0	0	0	0	0	0	0	0	0	0	0	0	0	0	0	0
AAEL028187		0	0	0	0	0	0	0	0	0	0	0	0	0	0	0	0	0	0	0	0	0	0	0	0	0	0	0	0	0
AAEL027036		17.77	17.35	10.23	18.69	24.96	15.75	16.81	17.53	16.3	20.12	17.09	10.91	16.36	18.45	12.47	8.34	8.98	6.84	8.85	14.9	8.87	8.53	8.59	8.59	7.46	8.39	8.12	10.86	9.84
AAEL004238		7.26	10.58	3.15	7.61	11.97	6.98	10.03	9.75	8.71	10.41	8.28	8	9.09	10.84	4.58	1.73	1.58	1.93	2.88	3.94	2.06	1.05	1.81	1.47	2.29	1.2	1.89	3.9	1.6
AAEL004235		43.12	61.21	29.11	57.35	63.44	49.19	68.91	72.89	51.45	65.16	57.76	42.56	54.48	68.26	29.13	13.39	20.05	12.58	18.17	27.78	19.02	12.16	14.15	14.44	15.64	12.92	15.19	25.72	16.15
AAEL004244		2.18	1.37	0.44	2.49	2.45	1.25	2.24	2.06	1.94	1.7	1.48	2.29	0.75	1.53	1.23	2.87	1.84	2.85	2.51	3.42	4.65	2.84	2.31	1.86	2.05	2.72	2	2.09	2.41
AAEL004242		744.21	688.01	510.49	730.4	660.76	788.24	867.82	796.58	750.87	786.15	707.6	573.44	661.21	740.95	616.74	388.9	357.15	315.5	341.7	497.78	364.38	353.89	294.8	269.54	273.65	339.87	364.29	414.66	387.53
GSTT4		60.37	71.37	59.98	71.64	82.23	53.46	59.75	69.54	79.54	83.18	78.17	68.33	64.71	63.48	67.44	72.87	69.16	64.68	59.09	64.14	70.66	83.76	78.15	62.08	60.27	75.41	56.97	61.68	54.99
AAEL022495		0	0	0	0	0	0	0	0	0	0	0	0	0	0	0	0	0	0	0	0	0	0	0	0	0	0	0	0	0
AAEL026432		224.73	89.6	34.58	133.32	169.16	143.95	146.18	271.94	137.28	126.74	64.39	161.28	69.82	49.6	48.31	79.4	64.51	83.17	54.47	96.44	140.69	108.86	75.21	43.36	49.42	85.95	64.4	42.17	39.52
AAEL020674		0	0	0	0	0	0	0	0	0	0	0	0	0	0	0	0	0	0	0	0	0	0	0	0	0	0	0	0	0
AAEL025312		0	0	0	0	0	0	0	0	0	0	0.04	0	0	0	0	0	0	0	0	0	0	0	0	0	0	0	0	0	0.03
GPRNNA19_1		0.18	0.32	0.42	0.24	0.85	0.09	0.12	0.41	0.55	0.23	0.33	0.32	0.15	0.42	0.17	0.22	0.03	0.1	0.06	0.22	0.2	0.11	0.11	0.2	0.32	0.07	0.09	0.05	0.06
AAEL021643		0	0	0	0	0	0	0	0	0	0	0	0	0	0	0	0	0	0	0	0	0	0	0	0	0	0	0	0	0
AAEL025638		2.31	2.81	2.55	3	6.51	1.73	3.31	4.03	3.07	3.27	4.11	2.08	2.16	3.88	3.1	1.79	2.1	2.02	1.71	2.69	1.73	1.37	1.38	1.63	1.46	0.9	1.32	1.57	1.57
AAEL027507		0	0	0	0	0	0	0	0.06	0	0	0	0	0	0	0	0	0	0	0	0	0	0	0	0	0	0	0	0	0
AAEL015451		0	0	0	0	0	0	0	0	0	0	0	0	0	0	0	0	0	0	0	0	0	0	0	0	0	0	0	0	0
AAEL022695		0.4	0.54	0	0.36	0.86	0	0.32	0.23	0.46	0.26	0.1	0.35	0.23	0.52	0.31	0.9	0.39	0.43	0.68	0.67	0.07	0.75	0.08	0.3	0.25	0.45	0.23	0.54	0.16
AAEL002895		7.61	7.58	2.79	6.06	5.24	6.21	9.31	12.41	6.17	8.45	6.48	4.19	6.93	8.24	3.62	3.97	5.88	3.42	3.97	5.49	4.83	3.85	4.74	4.07	4.11	4.24	3.35	5.6	5.31
AAEL017139		0.85	0.49	0.8	0.82	0	0.17	0.17	0.83	0.28	0.19	0.62	0.4	0.39	0.18	0.43	66.24	31.99	70.09	51.01	62.69	96.15	51.97	43.51	31.85	41.5	62.44	46.59	26.87	22.5
AAEL002896		0.23	0.52	0.21	0.62	0.78	0.22	0.43	0.43	0.38	0.46	0.5	0.26	0.4	0.48	0.21	0.11	0	0.02	0.17	0.27	0.05	0.01	0.05	0.00661	0.07	0.02	0	0.12	0.15
AAEL002916		0	0	0	0	0	0	0	0	0	0	0	0	0	0	0	0	0	0	0	0	0	0	0	0	0	0	0	0	0
AAEL021084		2.37	2.11	1.02	2.38	2.22	1.91	3.52	4.39	2.15	2.85	2.33	1.46	2.22	2.62	1.06	0.48	0.28	0.42	0.29	1.08	0.46	0.35	0.43	0.29	0.29	0.21	0.24	0.66	0.6
AAEL002888		15.42	16.75	16.23	19.3	23.95	17.95	17.72	17.58	12.12	17.08	19.2	14.74	15.17	16.52	12.92	7.75	11	8.35	13.08	14.42	9.9	6.49	9.4	10.38	8.3	7.04	8.3	11.79	10.17
AAEL002910		3.67	4.37	3.14	4.08	4.34	3.25	4.6	3.93	3.56	5.2	3.84	2.58	3.13	3.35	2.52	2.56	2.72	1.62	3.72	2.92	2.11	2.77	2.42	3.88	3.47	2.63	2.88	3.85	3.15
white		1.01	1.15	0.57	1.58	1.96	1.03	1.47	1.23	1.17	1.04	2.1	1.08	0.85	1.05	0.3	2.53	2.09	1.87	1.31	1.72	2.01	2.73	2.6	2.2	1.63	2.83	1.83	2.67	2.79
p110		3.89	5.77	7.21	6.99	4	6.59	10.21	9.67	5.66	6.89	6.04	2.38	6.34	11.08	4.3	4.6	6.3	2.4	4.36	7.08	5.22	4.09	4.43	3.49	4.98	3.19	6.18	8.94	4.29
AAEL002918		3.2	3.64	3.09	4.04	3.84	4.38	6.19	8.24	3.12	3.36	3.86	0.92	2.76	4.22	1.11	2.51	3.36	1.98	2.05	2.73	3.25	1.87	1.87	1.7	2.24	1.29	1.79	2.94	1.96
AAEL024657		2.73	2	1.75	1.9	0.76	2.08	2.21	1.94	1.73	1.93	2.05	1.2	1.54	2.38	1.65	0.77	0.9	0.86	0.79	1.17	1.51	1.08	1.43	1.03	1.19	0.88	1.05	1.16	1.65
AAEL002890		42.55	45.57	33.97	43.83	48.53	44.17	43.23	45.93	34.58	46.93	43.4	38.84	33.74	42.25	30.29	24.86	23.51	24.64	27.42	34.23	26.15	18.42	23.13	22.29	21.17	20.31	19.77	24.84	25.62
AAEL002886		622.21	617.34	422	570.98	599.34	663.07	654.63	743.06	594.7	594.65	592.54	470.6	581.23	590.71	434	198.79	245.84	186.68	235.3	323.82	222.35	216.82	216.81	224.83	206.54	204	204.73	255.76	246.52
AAEL015653		61.36	50.79	53.55	56.87	51.3	60.56	55.78	57.25	47.6	51.04	53.61	54.41	48.97	45.29	53.86	47.56	47.98	56.42	55.75	54.09	53.93	50.9	50.88	43.03	48.76	48.07	45.73	47.28	49.81
AAEL002917		2295.96	2117.62	1652.07	2124.69	2083.29	2289.13	2115.37	2494.36	2 318,67	2 361,37	2 494,95	2 094,09	2 179,49	2 035,38	1 738,21	188.34	193.9	195.23	300.44	274.39	244.47	169.57	147.49	172.31	200.69	143.23	158.06	212.7	185.08
AAEL002904		280.57	271.6	214.75	298.66	208.18	267.76	365.66	381.5	341.97	371.24	439.66	257.76	346.68	308.72	239.63	11.58	6.19	11.95	11.15	20.67	15.83	8.83	7.82	10.9	7.78	11.23	8.28	8.69	7.24
arm		56.18	65.95	32.55	65.9	55.28	61.18	73.77	85.66	57.97	64.89	58.95	39.73	58.71	72.45	31.78	32.4	40.11	23.77	35.25	39.46	45.32	33.44	35.52	30.23	33.61	34.53	31.74	42.49	32.01
AAEL002905		17.04	18.25	18.37	19.94	17.16	19.29	19.8	18.06	16.41	18.83	21.94	14.43	18.14	21	22.53	9.11	7.84	5.5	7.18	13.24	6	6.16	6.2	6.21	7.63	6.33	7.76	7.16	7.97
AAEL002906		45.83	49.89	28.79	45.61	50.4	48.42	60.12	66.65	44.46	52.91	52.56	36.63	51.98	58.98	29.14	19.34	30.46	17.04	21.47	29.55	28.09	23.15	26.02	24.77	25.06	21.62	22.42	28.4	23.59
AAEL002892		8.05	7.84	3.47	7.85	8.67	6.56	8.8	10.75	6.97	7.54	7.41	7.2	6.11	6.83	5.33	4.29	3.58	3.28	4.12	6.22	5.87	4.18	4.13	2.51	2.9	3.93	2.84	3.72	2.94
AAEL002893		1.53	1.38	0.44	1.08	1.71	0.99	1.32	2.16	0.49	0.38	0.75	0.9	0.94	0.54	0.89	1.63	2.17	1.24	0.8	0.78	2.33	1.53	1.73	0.82	1.48	1.76	0.99	1.55	1.03
AAEL027103		0.33	0.63	0.81	0.73	0	1.23	0.69	0.77	0.63	0.4	0.35	0.63	0.45	1.07	0.34	0.21	0.34	0.18	0.31	0.3	0.27	0.36	0.16	0.26	0.29	0.13	0.31	0.26	0.47
AAEL002898		26.73	23.68	31.45	22.01	30.16	26.61	20.06	24.4	23.41	20.65	21.47	19.21	16	13.6	26.9	89.53	78.41	119.63	88.68	80.63	68.32	87.02	94.26	108.85	106.54	95.3	77	66.33	80.29
AAEL002891		6.94	6.21	8.84	6.45	7.06	5.22	5.37	6.34	5.22	3.7	6.14	4.02	5.83	5.6	4.8	9.44	7.07	11.72	10.8	6.26	9.8	10.64	8.36	7.73	8.36	10.35	8.66	5.78	4.23
AAEL002913		75.7	75.28	39.59	80.65	61.97	69.99	84.19	116.58	76.28	72.8	61.43	53.51	64.63	80.42	43.79	34.52	57.46	31.54	41.63	48.74	58.31	41.09	43.28	32.82	36.76	41.7	30.34	41.58	33.99
AAEL025618		0	0	0	0	0	0	0	0	0	0	0	0	0	0	0	0	0	0	0	0	0	0	0	0	0	0	0	0	0
ciao1		45.42	41.28	33.02	35.16	42.74	42.04	46.77	42.26	43.52	41.13	35.07	36.21	37	36.21	31.94	25.85	27.1	21.33	30.21	33.47	26.04	26.83	29.92	28.12	28.06	29.76	21.89	27.95	33.01
AAEL002900		141.56	119.35	113.03	110.96	101.62	125.19	115.91	113.26	121.4	108.46	105.47	87.28	105.29	124.08	118.75	133.33	147.44	107.24	147.91	144.36	116.88	142.92	120.31	122.23	122.62	111.15	122.58	164.97	161.38
AAEL026043		5.2	4.68	2.73	3.38	3.74	4.09	5.03	5.52	3.47	5.13	3.88	3.5	3.9	4.73	2.97	0.85	1.75	1.34	1.71	2.11	2	1.53	2.16	1.01	1.44	1.24	1.48	2.01	2.27
AAEL024538		0	0	0	0	0	0	0	0	0	0	0	0	0	0	0	0	0	0	0	0	0	0	0	0	0	0	0	0	0
AAEL026820		0	0	0	0	0	0	0	0	0	0	0	0	0	0	0	0	0	0	0	0	0	0	0	0	0	0	0	0	0
AAEL026617		0	0	0	0	0	0	0	0	0	0	0	0	0	0	0	0	0	0	0	0	0	0	0	0	0	0	0	0	0
AAEL020163		0.02	0	0.04	0	0.07	0	0	0	0	0.02	0	0	0.03	0	0	0	0	0	0.02	0	0	0	0	0	0	0	0	0	0
AAEL028831		0	0	0	0	0	0	0	0	0	0	0	0	0	0	0	0	0	0	0	0	0	0	0	0	0	0	0	0	0
AAEL025636		0	0	0	0	0	0	0	0	0	0	0	0	0	0	0	0	0	0	0	0	0	0	0	0	0	0	0	0	0
AAEL022138		0	0	0	0	0	0	0	0	0	0	0	0	0	0	0	0	0	0	0	0	0	0	0	0	0	0	0	0	0
AAEL001461		0	0	0	0	0	0	0	0	0	0	0	0	0	0	0	0	0	0	0	0	0	0	0	0	0	0.1	0	0	0
AAEL001447		39.49	43.4	16.24	39.19	40.09	35.4	47.2	61	42.37	47.76	41.92	32.18	36.82	42.76	22.73	68.67	73.28	57.44	65.28	63.96	92.93	77.26	81.46	60.87	62.68	90.02	76.16	76.11	58.52
AAEL023497		145.93	169.59	122.7	146.42	162.64	143.66	164.28	142.89	155.98	163.33	159.83	133.59	165.9	184.64	151.37	144.61	197.55	108.31	127.35	155.03	113.31	122.68	157.99	172.49	161.55	124.85	182.4	234.63	200.65
AAEL027592		0	0	0	0	0	0	0	0	0	0	0	0	0	0	0	0	0	0	0	0	0	0	0	0	0	0	0	0	0
AAEL018235		4.21	3.91	3.28	4.75	3.82	3.21	5.54	6.55	3.62	4.7	3.75	2.53	4.48	4.79	2.05	2.06	2.6	1.43	2.01	3.47	2.01	2.29	2.22	2.18	2.83	1.88	2.14	2.86	2.76
AAEL001449		5.85	4.34	5.43	3.63	7.35	4.37	5.37	6.97	5.51	5.04	5.43	5.97	4.75	6.97	4.71	3.2	2.88	4.92	4.92	4.82	5.22	4.37	4.07	2.93	2.01	3.98	5.49	5.97	3.49
AAEL024973		7.08	8.93	4.42	8.93	5.16	7.28	10.76	8.8	7.88	9.68	8.63	6.44	8.67	9.22	6.05	3.72	5.11	2.8	3.1	6.28	3.76	2.36	3.25	3.37	3.42	4.17	3.21	4.67	3.77
AAEL001446		36.45	44.31	19.36	42.22	32.66	36.95	46.85	43.39	40.5	40.72	37.72	36.92	38.42	44.31	25.82	66.6	55.36	64.34	64.76	70.2	83.01	69.24	71.15	60.08	44.97	80.6	60.08	74.75	59.33
AAEL001442		0.95	1.08	0.47	0.94	0.52	1.06	1.43	2	0.95	1.11	0.84	0.73	0.78	0.96	0.34	0.24	0.19	0.04	0.12	0.46	0.32	0.1	0.15	0.17	0.17	0.18	0.16	0.33	0.25
AAEL027247		0.04	0.07	0	0	0	0.19	0.08	0.11	0	0.04	0	0	0	0.04	0	0	0	0	0.07	0	0.07	0	0.04	0.11	0	0.03	0.11	0	0
AAEL022657		12.57	13.36	6.95	11.32	12.81	12.17	14.32	18	14.55	13.26	12.29	9	14.32	12.59	7.43	12.46	7.35	12.82	9.6	19.66	28.9	16.68	13.2	6.1	7.12	18.08	13	8.07	7.26
AAEL001451		20.5	22.55	23.09	26.86	30.74	25.19	24.94	25.44	20.97	20.86	25.39	18.45	24.91	27.92	21.45	12.07	13.46	9.09	14.83	13.96	10.84	8.95	9.89	9.2	10.78	9.86	9.16	12.73	12.31
AAEL025447		0	0	0	0	0	0	0	0	0	0	0	0	0	0	0	0	0	0	0	0	0	0	0	0	0	0	0	0	0
AAEL001448		9.79	11.98	7.47	12.13	12.03	11.57	14.64	12.9	10.35	12.01	11.7	7.66	10.66	15.51	7.11	10.92	17.7	9.16	10.23	13.54	10.24	10.02	12.25	11.3	13.6	11.43	14.61	20.09	13.64
AAEL001457		18.19	18.4	15.48	17.18	12.91	16.61	15.3	21.04	20.1	17.29	18.34	13.59	15.9	17.23	10.97	5.83	6.61	5.06	8.21	9.5	6.11	3.85	3.8	4.54	4.63	2.94	4.42	6.5	5.79
AAEL001464		36.12	38.69	17.13	34.87	33.08	30.73	40.64	31.27	32.75	41.56	40.77	31.84	38.91	38.96	29.1	6.46	6.6	7.51	7.03	12.29	5.86	6.12	6.2	6.11	5.39	5.8	5.97	8.83	7.83
AAEL001459		2.45	2.38	0.86	2.91	2.41	1.86	2.55	2.46	2.19	3.21	3.02	1.67	1.73	3.11	1.96	2.92	2.7	1.94	1.86	2.77	2.61	2.4	2.43	2.24	2.14	3.2	2.36	3.07	3.54
AAEL021235		2.08	1.15	1.71	3.36	1.34	1.66	1.91	1.21	1.75	2.91	1.38	1.08	1.8	1.99	1.35	0.86	0.86	0.33	0.84	0.83	0.12	0.87	0.5	1.41	0.28	0.82	0.42	0.74	0.6
AAEL020264		0.78	0.7	0.42	0.73	0.95	0.75	0.78	1.35	0.84	0.92	0.8	0.67	0.72	0.57	0.65	1.61	0.8	1.61	1.4	2.09	2.17	1.48	1.3	0.79	0.94	1.08	0.71	0.92	0.8
AAEL025183		0	0	0	0	0	0	0	0	0	0	0	0	0	0	0	0	0	0	0	0	0	0	0	0	0	0	0	0	0
AAEL025981		0	0	0	0	0	0	0	0	0	0	0	0	0	0	0	0	0	0	0	0	0	0	0	0	0	0	0	0	0
RpS15a		467.41	528.1	810.53	504.74	419.04	496.51	519.39	367.35	522.32	468.01	539.55	354.45	480.19	562.86	685.05	1216.09	1249.43	1094.52	1026.58	1162.88	747.15	1161.05	1175.73	1413.68	1392.91	1061.72	1153.73	1132.26	1419.06
AAEL009153		3.13	3.7	4.08	4.18	2.66	3.9	2.83	3.3	1.84	2.22	2.01	2.6	3.28	3.96	4.24	3.16	4.39	3.52	3.3	2.63	2.5	3.9	3.46	4.22	3.41	3.06	3.64	4.2	2.5
AAEL023309		5.31	5.7	2.2	5.18	8.23	5.52	6.75	7.67	5.33	5.38	5.63	4.22	6.23	8.4	3.72	0.96	0.98	0.87	1.14	2.55	0.63	0.95	1.48	1.07	0.75	0.73	0.77	1.36	1.01
AAEL024110		0	0	0	0	0	0	0	0	0	0	0	0	0	0	0	0	0	0	0	0	0	0	0	0	0	0	0	0	0
AAEL025687		7.74	7.69	6.99	8.93	7.64	6.4	7.61	6.95	6.55	8.38	6.58	6.31	7.89	6.95	7.95	5.55	7.5	5.26	7.75	5.95	4.67	6.71	8.07	7.46	5.87	7.75	4.95	6.67	6.97
AAEL009149		5.82	6.56	2.41	4.59	6.57	5.58	7.27	6.81	5.91	4.92	5.44	6.12	4.85	7.64	3.82	1.09	1	1.14	0.91	2.32	1.18	0.45	1.35	0.64	0.8	1.05	0.99	1.73	1.16
AAEL009160		589.19	678.6	699.18	631.65	763.07	655.97	626.1	592.18	549.74	569.3	633.83	714.19	643	647.33	612.85	647.94	678.29	776.59	794.7	757.55	794.21	649.72	653.28	648.93	625.26	622.32	662.62	692.74	631.18
AAEL009155		0.25	0.07	0.08	0.04	0	0.1	0.14	0.03	0.09	0	0	0.09	0.03	0.23	0.1	0	0	0	0	0	0.1	0.07	0	0.13	0	0	0.03	0.18	0.03
AAEL009158		6.21	6.44	7.22	6.77	4.99	6.76	6.83	5.6	5.04	5.73	5.22	5.01	4.91	6.39	6.02	2.3	1.68	2.63	2.27	2.72	1.37	2.36	1.81	2.11	1.99	1.64	2.25	2.24	1.72
AAEL009150		28.37	34.98	22.18	34.09	34.74	32.29	37.99	39.44	38.74	47.03	42.36	27.88	34.03	43.81	23.73	13.94	26.24	10.65	14.19	13.81	13.13	18.04	27.77	24.24	24.29	21.17	19.61	23.48	27.2
AAEL025633		0	0	0	0	0	0	0	0	0	0	0	0	0	0	0	0	0	0	0	0	0	0	0	0	0	0	0	0	0
AAEL009154		61.79	63.26	31.58	62.29	72	61.81	73.2	82.46	56.7	68.09	58.61	58.95	63.27	64.61	41.99	24.72	30.17	26.16	30.4	40.48	34.51	27.22	27.69	24.65	24.98	26.32	23.81	33.08	27.93
AAEL022328		8.63	9.48	6.91	8.69	9.35	10.44	14.3	20.29	12.3	12.82	9.7	5.14	8.53	14.38	4.98	10.3	10.95	6.9	7.38	10.03	10.63	11.15	12.02	8.64	11.1	10.86	9.5	12.42	9.08
AAEL020694		0	0	0	0	0	0	0	0	0	0	0	0	0	0	0	0	0	0	0	0	0	0	0	0	0	0	0	0	0
AAEL009156		18.28	18.62	18.03	18.87	17.07	16.69	18.69	15.57	18.51	19.16	21.56	23.24	19.78	21.42	19.02	16.57	19.82	15.27	19.01	19.97	14.78	19.43	18.66	20.06	19.87	17.66	18.6	19.33	20.22
AAEL009157		4.38	5.48	4.17	6.14	5.6	4.83	6.95	7.53	5.2	6.37	4.72	3.95	5.01	6.24	2.79	3.04	3.02	3.04	3.21	3.95	3.85	3.07	3.19	2.37	2.78	2.9	3.24	3.08	3.44
AAEL020206		0	0	0	0	0	0	0	0	0	0	0	0	0	0	0	0	0	0	0	0	0	0	0	0	0	0	0	0	0
Or91		9	12.72	8.14	8.67	9.42	9.37	11.16	9.56	13.69	9.67	11.6	12.67	9.76	9.03	8.19	0.26	0	0	0	0	0	0	0	0	0.04	0	0	0	0
AAEL024404		0	0	0	0	0	0	0	0	0	0	0	0	0	0	0	0	0	0	0	0	0	0	0	0	0	0	0	0	0
AAEL001229		0.05	0.09	0	0	0	0	0.04	0	0	0	0	0.27	0	0	0.04	0.14	0.09	0.14	0.17	0.05	0.08	0.04	0	0.13	0.05	0.04	0	0	0.22
AAEL001228		0.96	0.88	0.54	0.97	0.55	0.73	0.84	0.95	0.72	0.86	0.63	0.54	0.76	0.58	0.57	4.85	3.9	3.09	4.25	8.94	3.57	2.97	2.52	3.74	3.03	2.34	3.04	4.48	3.78
Or93		4.99	5.09	4.26	4.33	4.43	4.26	4.51	4.56	5.62	5.17	5.23	4.05	4.57	3.58	4.14	0	0	0.11	0.03	0.21	0	0	0	0	0	0.03	0.03	0	0
AAEL021496		0	0	0	0	0	0	0	0	0	0	0	0	0	0	0	0	0	0	0	0	0	0	0	0	0	0	0	0	0
AAEL026835		0.54	0.32	0.38	0.35	0.06	0.37	0.59	0.39	0.42	0.56	0.31	0.56	0.41	0.52	0.23	1.02	1.31	0.71	1.09	2.29	1.2	1.01	0.68	0.69	1.21	0.48	0.75	1.52	0.77
AAEL028829		0	0	0	0	0	0	0	0	0	0	0	0	0	0	0	0	0	0	0	0	0	0	0	0	0	0	0	0	0
AAEL001231		0.18	0.36	0.09	0.16	0.46	0.2	0.46	0.53	0.24	0.25	0.24	0.22	0.44	0.39	0.15	0.21	0.38	0.26	0.23	0.13	0.3	0.29	0.43	0.3	0.17	0.25	0.22	0.25	0.45
AAEL018743		0	0	0	0	0	0	0	0	0	0	0	0	0	0	0	0	0	0	0	0	0	0	0	0	0	0	0	0	0
AAEL022461		0	0	0	0	0	0	0	0	0	0	0	0	0	0	0	0	0	0	0	0	0	0	0	0	0	0	0	0	0
AAEL026167		27.7	21.99	23.78	18.43	25.98	28.42	18.75	26.92	22.51	26.88	27.46	23.81	16.33	14.61	23.64	0	0	0	0	0	0	0	0	0	0	0	0	0	0
AAEL015051		2.18	2.7	1.68	1.05	1.28	1.88	2.02	1.98	2.37	2.84	1.5	2.64	2.84	1.51	3.21	53.71	62.86	71.01	69.83	47.16	57.24	86.11	73.22	71.75	63.8	90.15	71.47	102.75	73.86
AAEL021466		0.04	0	0	0	0	0	0	0	0.07	0	0.05	0	0	0	0.04	0	0.04	0	0	0	0.04	0.08	0.08	0.08	0.13	0.07	0.08	0.03	0.04
AAEL015052		12.26	13.94	11.82	17.41	22.93	12.34	13.47	9.24	10.62	13.44	11.49	17.99	10.43	11.66	13.21	11.77	12.02	17.6	11.64	12.81	12.22	11.17	12.76	11.2	11.36	13.73	11.12	12.72	13.25
AAEL020191		0.26	0.1	0.12	0.28	0.55	0.21	0.16	0.1	0.31	0.16	0.26	0.1	0.29	0.19	0.28	0.69	0.34	0.23	0.33	0.75	0.85	0.39	0.63	0.2	0.23	0.43	0.21	0.17	0.22
AAEL027459		0	0	0	0	0	0	0	0	0	0	0	0	0	0	0	0	0	0	0	0	0	0	0	0	0	0	0	0	0
AAEL005829		19.39	19	13.81	16.21	21.05	17.81	16.1	21.43	18.39	20.11	17.24	12.75	18.61	18.66	12.9	5.09	4.38	3.64	5.35	9.66	4.88	6.78	5.31	4.08	4.86	4.26	4.88	5.74	5.6
AAEL005827		1.13	1.79	0.74	1.69	4.13	1.73	2.22	2.86	2.67	2.65	2.28	1.57	2.28	3.15	1.09	1.28	1.2	1.07	1.03	1.24	1.38	1.87	1.77	1.02	1.9	1.54	1.73	1.5	1.26
AAEL005831		19.01	21.55	14.59	20.97	23.47	22.46	19.49	20.54	18.87	25.22	21.8	20.4	20.82	24.31	15.95	14.67	13.68	13.87	17.11	20.24	17.22	17.01	16.04	17.98	13.41	19.5	15.97	17.85	13.24
AAEL018353		0.42	0.85	0.44	0.89	0.08	0.42	0.33	0.78	1.04	1.57	0.76	0.51	0.33	0.77	0.24	1.34	0.78	1.04	0.95	0.96	0.79	1.39	2.72	1.15	0.93	1.39	0.77	1.17	0.41
AAEL005837		7.67	10.18	3.49	8.12	9.22	8.4	8.72	9.75	7.87	9.74	9.01	6.56	8.71	10.4	6	6.06	8.11	4.38	6.33	5.66	6.78	5.9	7.07	6.35	7.95	6.44	6.29	7.4	7.96
Prosalpha4		80.13	82.52	96.94	85.39	90.86	90.68	80.83	85.33	71.07	79.01	93.64	71.43	84.11	87.83	86.92	39.64	47.66	52.06	48.62	44.42	40.07	45.92	41.15	42.95	46.06	44.76	39.09	41.89	43.71
AAEL025523		0	0	0	0	0	0	0	0	0	0	0	0	0.13	0	0	0	0	0	0	0	0	0	0	0	0	0	0	0	0
AAEL022610		0	0	0	0	0	0	0	0	0	0	0	0	0	0	0	0	0	0	0	0	0	0	0	0	0	0	0	0	0
AAEL027286		0.5	0.19	0.06	0.17	0	0.4	0.2	0.78	0.17	0.5	0.3	0.04	0.44	0.05	0.1	0	0	0	0	0	0	0	0.24	0	0	0	0	0	0
GPRDOP2		0.11	0.11	0.11	0	0	0.09	0.53	0.62	0.33	0.3	0.19	0.14	0.28	0.44	0.11	0	0	0	0	0.07	0	0	0	0	0.05	0	0	0	0
AAEL025068		0	0	0	0	0	0	0	0	0	0	0	0	0	0	0	0	0	0	0	0	0	0	0	0	0	0	0	0	0
AAEL012805		0.82	0.27	0.19	0.59	0.64	0.4	0.4	0.52	0.34	0.63	0.64	0.57	0.67	0.74	0.54	0.46	0.12	0.52	0.23	0.42	0.19	0.61	0.42	0.23	0.69	0.16	0.43	0.21	0.47
AAEL027718		0	0	0	0.04	0.14	0.04	0.25	0.14	0.09	0.24	0.09	0.06	0.04	0	0.04	0	0	0	0	0.27	0.1	0.1	0.03	0.03	0.04	0	0.04	0.25	0.07
AAEL005838		11.03	13.99	3.57	12.82	14.5	10.86	13.47	6.66	9.62	11.06	10.31	9.04	12.67	12.5	10.93	5.01	3.01	4.98	5.18	9.05	4.47	3.66	3.42	5.93	2.42	3.83	5.06	6.82	5.82
AAEL017572		3.69	4.2	0.5	4.15	3.14	2.92	4.56	4.82	3.7	4.38	4.7	1.63	2.68	4.88	1.32	0.91	2.13	1.22	1.48	2.56	1.72	2.57	2.68	2.02	2.21	1.91	2.48	3.25	2.06
AAEL027418		0	0	0	0	0	0	0	0	0	0	0	0	0	0	0	0	0	0	0	0	0	0	0	0	0	0	0	0	0
AAEL005840		0.62	0.88	0.29	0.96	0	0.81	0.91	0.8	0.54	0.83	0.65	0.64	0.67	0.97	0.46	1.96	1.36	1.14	2.11	1.24	2.31	2.23	1.9	1.6	1.01	2.58	1.93	1.43	1.4
AAEL025706		0	0	0	0	0	0	0	0	0	0	0	0	0	0	0	0	0	0	0	0	0	0	0	0	0	0	0	0	0
AAEL004705		1.62	2.41	3.39	3.1	2.93	1.52	2.24	1.43	1.3	2.24	2.28	2.86	1.57	2.07	3.08	0.16	0.34	0.17	0.33	0.56	0.22	0.15	0.33	0.29	0.2	0.19	0.33	0.29	0.22
AAEL024430		0.02	0.14	0.12	0.02	0	0.06	0.16	0.1	0.1	0	0.08	0.09	0.16	0	0.02	0	0	0	0	0	0	0	0	0.02	0	0	0	0	0
AAEL023974		0	0	0	0	0	0	0	0	0	0	0	0	0	0	0	0	0	0	0	0	0	0	0	0	0	0	0	0	0
AAEL018723		0	0	0	0	0	0	0	0	0	0	0	0	0	0	0	0	0	0	0	0	0	0	0	0	0	0	0	0	0
AAEL004701		0	0	0.14	0	0	0.04	0	0	0.03	0	0	0.17	0.08	0	0.69	4.55	10.81	8.31	8.01	8.23	1.64	18.06	17.63	25.97	19.03	13.34	13	20.08	23.51
AAEL004692		0.02	0.11	0	0.22	0.95	0.14	0.22	0.06	0	0.04	0	0	0.15	0	0.04	0	0.02	0.06	0.04	0	0.02	0.07	0.02	0	0.06	0.08	0.1	0.07	0
AAEL025650		28.26	33.17	14.38	43.41	18.83	29.25	46.34	38.37	28.77	40.89	33.51	22.2	23.67	29.83	24.03	5.01	6.22	3.8	4.46	7.3	5.42	4.78	4.42	4.51	4.92	5.38	4.5	7.82	6.55
AAEL004691		289.38	272.93	311.41	255.6	283.42	273.47	249.91	245.03	241.38	224.91	239.65	254.33	251.28	268.23	302.37	203.17	189.3	223.39	220.38	219.39	183.77	200.98	199.16	205.74	221.01	187.73	212.38	218.4	226.81
AAEL004702		9.86	9.65	6.98	8.91	6.57	9.24	12.06	14.98	8.5	10.71	8.88	6.81	8.4	9.52	4.22	4.08	5.91	3.88	4.69	7.57	4.7	4.94	5.68	4.41	5.22	4.21	3.58	5.59	4.95
AAEL004688		54.51	53.67	28.58	52.71	48.6	53	65.18	89.36	60.18	60.19	52.87	45.8	54.61	61.89	28.56	29.68	40.8	29.8	36.67	54.05	48.94	30.26	31.76	30.69	40.54	29.53	28.49	40.24	31.38
AAEL026452		8.31	8.95	7.4	10.48	7.66	6.72	9.91	7.48	6.88	7.51	8.47	8.29	8.06	8.83	7.28	5.54	8.87	7.2	6.37	8.32	7.24	7.2	9.33	8.13	6.78	7.44	7.82	6.58	7.45
AAEL004698		2.2	2.66	2.15	1.64	5.92	2.82	2.86	3.94	1.26	2.45	1.53	0.69	2.98	2.21	1.26	4.23	2.54	2.03	3.28	2.35	2.48	1.91	2.81	1.94	2.83	3.69	2.11	2.18	2
eff		279.85	291.98	189.26	281.23	298.81	269.31	284.49	321.92	251.42	299.37	288.23	243.96	257.76	271.83	221.24	209.37	236.17	207.51	232.66	265.77	252.91	225.47	233.77	220.9	210.24	226.36	215.15	245.03	229.94
AAEL022268		71.2	84.05	50.22	75.32	65.28	74.05	82.61	80.99	84.29	91.67	86.72	70.43	86.36	99.86	62.12	1.71	1.61	1.86	1.73	3.29	2.27	3.1	1.7	1.94	1.34	2.52	1.76	2.68	2.31
AAEL026922		2.16	1.96	1.24	1.52	2.72	1.6	2.29	2.34	2.08	2.49	2.18	1.77	2.15	1.98	1.72	7.68	14.17	7.87	8.54	10.16	5.52	10.21	12.75	16.19	16.41	11.57	11.35	12.7	14.71
AAEL013866		8.36	8.91	5.07	9.71	9.11	7.45	11.52	11.67	8.78	11.27	10.51	5.62	9.22	9.88	6.11	6.83	8.56	6.5	5.91	7.66	6.78	8.86	7.41	7.3	8.09	8.17	8.71	9.46	7.7
AAEL013870		6.23	5.97	4.37	6.51	4.54	5.82	5.31	4.75	5.5	5.78	7.54	4.17	7.27	7.11	6.26	6.13	5.3	7.67	6.04	7.83	5.87	6.77	6.57	6.92	4.56	8.56	6.81	6.76	6.86
AAEL013869		33.84	36.18	30.89	36.93	26.69	36.2	41.38	31.46	39.66	37.64	42.41	26.88	36.26	41.04	31.74	26.28	29.56	23.31	27.32	39.14	20.79	22.18	25.57	32.86	28.09	21.04	27.37	39.75	31.73
AAEL014695		5.22	6.82	4.16	6.02	6	4.99	9.17	9.58	6.19	6.6	6.57	3.7	5.77	7.03	2.68	3.47	3.7	2.53	2.78	4.27	3.34	3.19	3.73	3.44	3.99	3.12	2.61	3.77	3.4
AAEL027589		1.84	2.49	1.6	2.57	0.96	2.51	3.07	3.88	1.76	2.01	2.33	1.42	1.95	2.58	1.19	1.04	1.52	0.83	1.11	1.84	1.35	1.2	1.17	1.48	1.16	1.14	0.89	1.69	1.57
AAEL018994		0	0	0	0	0	0	0	0	0	0	0	0	0	0	0	0	0	0	0	0	0	0	0	0	0	0	0	0	0
AAEL024424		10.04	3.55	0.17	2.93	10.47	5.78	8.96	19.35	3.34	3.54	1.15	5.81	2.58	1.94	0.57	2.87	2.01	2.17	1.58	2.21	6.79	3.77	3.99	2.33	1.95	3.37	2.42	2.03	1.96
AAEL018967		0	0	0	0	0	0	0	0	0	0	0	0	0	0	0	0	0	0	0	0	0	0	0	0	0	0	0	0	0
AAEL028896		0	0	0	0	0	0	0	0	0	0	0	0	0	0	0	0	0	0	0	0	0	0	0	0	0	0	0	0	0
AAEL016841		0	0	0	0	0	0	0	0	0	0	0	0	0	0	0	0	0	0	0	0	0	0	0	0	0	0	0	0	0
AAEL021819		0	0	0	0	0	0	0	0	0	0	0	0	0.06	0	0	0.27	0	0	0	0	0	0	0	0	0	0	0	0	0
AAEL016840		0	0	0	0	0	0	0	0	0	0	0	0	0	0	0	0	0	0	0	0	0	0	0	0	0	0	0	0	0
AAEL024353		0	0	0	0	0	0	0	0	0	0	0	0	0	0	0	0	0	0	0	0	0	0	0	0	0	0	0	0	0
AAEL016838		0	0	0	0	0	0	0	0	0	0	0	0	0	0	0	0	0	0	0	0	0	0	0	0	0	0	0	0	0
AAEL011586		0.98	0.87	0.35	0.98	0.72	0.81	2.04	4.11	1.42	0.86	0.67	1.13	0.54	0.72	0.36	0.34	0.13	0.47	0.24	0.87	1.11	1.08	0.4	0	0.12	0.66	0.24	0.19	0.06
AAEL016837		0	0	0	0	0	0	0	0	0	0	0	0	0	0	0	0	0	0	0	0	0	0	0	0	0	0	0	0	0
AAEL018971		0	0	0	0	0	0	0	0	0	0	0	0	0	0	0	0	0	0	0	0	0	0	0	0	0	0	0	0	0
AAEL016781		0	0	0	0	0	0	0	0	0	0	0	0	0	0	0	0	0	0	0	0	0	0	0	0	0	0	0	0	0
AAEL025378		0.96	1.18	0.5	0.66	1.3	1.43	1.53	1.62	0.88	0.82	1.22	0.47	0.99	1.55	0.46	0.49	1.1	0.11	0.56	0.78	0.35	0.3	0.3	0.5	0.17	0.43	0.62	0.9	0.83
AAEL027781		0	0	0	0	0	0	0	0	0	0	0	0	0	0	0	0	0	0	0	0	0	0	0	0	0	0	0	0	0
AAEL011580		38.64	41.22	46.11	41.8	54.77	45.96	44.16	42.08	40.1	39.82	40.19	51.77	42.34	45.93	40.55	23.51	23.11	22.89	30.5	28.46	23.82	23.1	26.72	23.85	22.67	18.4	26.01	25.87	23.7
AAEL026076		0	0	0	0	0	0	0	0	0	0	0	0	0	0	0	0	0	0	0	0	0	0	0	0	0	0	0	0	0
AAEL011578		14.78	15	7.74	16.47	18.78	15.51	18.81	20.96	12.68	15.08	16.34	10.76	13.64	17.67	7.67	13.12	18.76	10.5	12.27	15.26	15.78	13.8	16.88	13.56	14.19	12.97	12.69	20.21	14.07
AAEL022235		0	0	0	0	0	0	0	0	0	0	0	0	0	0	0	0	0	0	0	0	0	0	0	0	0	0	0	0	0
AAEL020996		0	0	0	0	0	0	0	0	0	0	0	0	0	0	0	0	0	0	0	0	0	0	0	0	0	0	0	0	0
Or11		217.4	208.81	95.16	221.19	228.91	222.51	264.29	280.93	243.61	263.35	223.86	193.7	233.04	273.98	165.46	0.28	0.13	0	0	0	0.41	0	0.06	0	0.04	0.27	0	0.08	0.2
AAEL022050		0	0	0	0	0	0	0	0	0	0	0	0	0	0	0	0	0	0	0	0	0	0	0	0	0	0	0	0	0
AAEL024547		0	0	0	0	0	0	0	0	0	0	0	0	0	0	0	0	0	0	0	0	0	0	0	0	0	0	0	0	0
AAEL024283		2.07	3.04	2.17	2.39	3.51	2.1	3.11	3.22	2.38	3.91	3.23	2.04	2.92	3.92	2.27	2.79	3.9	1.85	2.46	3.42	1.95	2.36	3.23	3.61	3.86	2.15	3.4	4.63	4.19
AAEL024219		0	0	0	0	0	0	0	0	0	0	0	0	0	0	0	0	0	0	0	0	0	0	0	0	0	0	0	0	0
AAEL022397		19.31	26.62	12.91	22.12	23.7	22.4	27.97	27.81	23.72	27.29	23.78	18.31	24.44	25.77	15.25	8.65	9.34	5.31	8.86	15.43	9.57	7.54	7.63	9.48	7.56	6.9	7.66	13.65	9.44
PIWI7		0.08	0.05	0.04	0.04	0	0	0.1	0.02	0.05	0	0.08	0.03	0.08	0.14	0.02	0.03	0.02	0.04	0	0	0	0	0.08	0.05	0.09	0.04	0.02	0.04	0.11
AAEL028805		0	0	0	0	0	0	0	0	0	0	0	0	0	0	0	0	0	0	0	0	0	0	0	0	0	0	0	0	0
AAEL006293		1.57	1.54	0.68	0.72	6.81	1.37	1.27	1.05	1.09	0.37	1.11	1.34	1.01	1.39	0.64	4.64	6.04	5.41	3.96	4.51	7.82	4.93	7.08	3.84	5.52	6.11	6.73	5.97	4.06
AAEL028686		0	0	0	0	0	0	0	0	0	0	0	0	0	0	0	0	0	0	0	0	0	0	0	0	0	0	0	0	0
AAEL016454		0	0	0	0	0	0	0	0	0	0	0	0	0	0	0	0	0	0	0	0	0	0	0	0	0	0	0	0	0
AAEL028913		0	0	0	0	0	0	0	0	0	0	0	0	0	0	0	0	0	0	0	0	0	0	0	0	0	0	0	0	0
AAEL016456		0	0	0	0	0	0	0	0	0	0	0	0	0	0	0	0	0	0	0	0	0	0	0	0	0	0	0	0	0
AAEL016457		0	0	0	0	0	0	0	0	0	0	0	0	0	0	0	0	0	0	0	0	0	0	0	0	0	0	0	0	0
AAEL028933		0	0	0	0	0	0	0	0	0	0	0	0	0	0	0	0	0	0	0	0	0	0	0	0	0	0	0	0	0
AAEL016458		0	0	0	0	0	0	0	0	0	0	0	0	0	0	0	0	0	0	0	0	0	0	0	0	0	0	0	0	0
AAEL016459		0	0	0	0	0	0	0	0	0	0	0	0	0	0	0	0	0	0	0	0	0	0	0	0	0	0	0	0	0
AAEL018876		0	0	0	0	0	0	0	0	0	0	0	0	0	0	0	0	0	0	0	0	0	0	0	0	0	0	0	0	0
AAEL006294		20.33	20.14	20.74	16.59	28.57	18.48	19.21	18.32	16.57	16.83	17.17	16.48	18.18	18.05	19.5	9.25	9.63	9.94	10.68	17.14	8.48	11.43	9.17	10.47	10.05	8.4	9.51	10.28	9.96
AAEL021386		146.75	147.03	121.72	145.68	148.04	144.08	145.14	149.57	136.58	155.04	137.21	159.17	137.68	150.27	128.75	70.62	74.37	74.77	77.7	91.94	86.28	70.01	73.86	64.2	65.99	66.55	58.94	77.91	73.53
AAEL027241		0	0	0	0	0	0	0	0	0	0	0	0	0	0	0	0	0	0	0	0	0	0	0	0	0	0	0	0	0
AAEL027213		11.73	10.96	6.21	8.18	13.27	9.96	12.07	10.86	12.26	11.65	14.72	10.93	12.58	14.26	9.38	5.64	5	5	5.69	6.63	5.14	6.76	5.93	7.97	6.45	6.84	6.45	9	7.06
AAEL005790		356.04	343.97	224	308.59	290.04	349.87	322.74	458.17	309.46	328.99	303.73	251.34	274.51	302.07	212.86	219.21	664.26	152.72	312.82	215.35	230.04	234.34	224.37	348.18	478.96	187.65	212.23	318.45	412.27
AAEL016413		0	0	0	0	0	0	0	0	0	0	0	0	0	0	0	0	0	0	0	0	0	0	0	0	0	0	0	0	0
AAEL005777		27.5	24.96	20.03	23.26	27.08	23.65	21.51	19.18	24.86	25.4	21.87	21.65	22.64	26.23	26.51	4.3	2.51	4.45	5.95	6.15	2.76	3.77	3.18	3.8	3.92	2.65	2.65	6.21	3.7
AAEL005768		2014.66	1758.23	1783.04	1862.28	1655.12	2198.38	1703.34	1695.51	2 117,30	2 089,94	2 202,84	1 692,22	1 586,13	1 817,94	1 930,06	6508.43	4914.31	6136.66	7779.61	8598.38	5835.75	4423.25	4254.38	4828.27	5444.27	3578.11	4078.83	5405.93	5594.71
AAEL005787		0.47	1.33	0.74	1.05	0.37	0.47	0.9	0.31	1.01	1.48	0.98	0.93	0.73	1.11	1.76	20.33	30.03	30.09	29.08	30.96	22.57	30.86	25.73	32.4	30.4	26.64	25	39.73	29.59
AAEL005789		5.25	4.94	5.74	7.36	0.57	4.9	4.42	3.3	5.15	7.04	7.38	6.51	4.92	5.76	9.39	30.66	32.73	43.08	33.63	27.24	22.65	35.03	33.67	41.35	37.19	38.71	30.72	33.71	39.91
AAEL026430		106.3	67.09	34.69	65.48	64.19	69.03	85	143.47	72.2	61.06	50.44	75.31	54.54	42.1	35.44	71.48	49.68	57.52	65.78	109.05	102.46	44.89	42.78	36.55	35.95	47.46	48.51	49.67	39.24
AAEL005773		0	0	0	0	0	0.02	0	0	0	0	0	0	0	0	0	0	0.02	0	0	0	0	0	0	0	0.06	0	0	0.06	0.12
OPB21		0.54	0.24	0.29	0.33	0	0.34	0.19	0.24	0.69	0.38	0.41	0.17	0.33	0.21	0.65	16.97	12.16	18.75	16.07	15.4	12.36	16.79	15.23	16.65	14.03	18.2	11.62	16.38	18.68
OBP22		38.42	15.89	19.78	18.27	26.62	28.72	19.08	32.62	32.59	16.19	9.07	27.53	15.93	7.75	15.29	37.74	24.73	96.82	34.3	28.65	21.45	171.38	65.99	61.66	53.5	75.35	53.06	28.32	68.38
AAEL023110		0.02	0.05	0	0	0	0.05	0	0	0.12	0.03	0.06	0.02	0	0.13	0.12	0	0.02	0.03	0.05	0.05	0.07	0.09	0.07	0	0.03	0	0.17	0.04	0
AAEL028800		0	0	0	0	0	0	0	0	0	0	0	0	0	0	0	0	0	0	0	0	0	0	0	0	0	0	0	0	0
AAEL005774		1.23	1.4	0.27	1.09	2.24	0.91	1.71	1.75	1.29	1.43	1.11	0.56	0.9	1.38	0.41	0.45	0.46	0.48	0.38	0.29	0.43	0.71	0.65	0.65	0.59	0.47	0.48	0.66	0.59
AAEL023462		0	0	0	0	0	0	0	0	0	0	0	0	0	0	0	0	0	0	0	0	0	0	0	0	0	0	0	0	0
AAEL012458		0.14	0.23	0.1	0.18	0.02	0.14	0.33	0.34	0.18	0.18	0.03	0.11	0.3	0.05	0.05	0.15	0.12	0.16	0.24	0.26	0.16	0.13	0.22	0.09	0.11	0.08	0.17	0.3	0.06
AAEL016807		0	0	0	0	0	0	0	0	0	0	0	0	0	0	0	0	0	0	0	0	0	0	0	0	0	0	0	0	0
AAEL020378		27	28.22	16.11	26.34	32.59	27.73	29.96	32.91	23.25	29.3	25.14	24.03	23.81	28.93	17.42	16.1	15.97	15.37	17.29	19.64	17.83	16.45	17.48	15.56	15.09	16.91	14.21	18.32	14.36
AAEL019747		8.51	9.8	5.84	9.86	15.55	7.92	12.45	11.5	7.13	10.01	9.13	7.7	8.25	11.78	6.8	4.31	5.07	5.42	4.71	7.17	4.55	3.33	4.76	4.58	3.89	3.63	4.2	5.09	5.06
AAEL012460		15.84	16.35	11.74	14.16	12.08	16.22	19.06	19.17	14.13	16.88	19.19	16.54	20.15	19.08	13.62	7.46	7.39	5.07	5.7	9.67	7.09	6.55	7.25	7.44	7.01	7.6	8.64	10.14	8.52
AAEL012453		0.14	0.07	0	0.35	0	0	0	0.03	0.06	0.04	0.04	0	0.07	0	0.07	0	0	0	0	0	0	0	0	0	0	0	0	0	0
AAEL012463		2.08	2.03	1.96	2.65	2.13	1.84	2.29	2.94	2.01	2.38	1.89	1.77	1.78	2.32	1.15	0.87	0.56	0.72	0.73	1.38	0.91	0.84	0.77	0.6	0.91	0.63	0.76	0.91	0.67
AAEL025589		0	0	0	0	0	0	0	0	0	0	0	0	0	0	0	0	0	0	0	0	0	0	0	0	0	0	0	0	0
AAEL028013		1.31	2.22	1.14	1.24	1.41	0.74	1.67	0.49	1.95	1.59	2.11	0.78	3.48	4.65	1.85	11.63	12.87	7.01	5.76	14.72	4.75	16.88	11.64	9.14	8.78	11.1	34.78	40.53	12.55
AAEL012456		12.88	18.42	6.78	14.87	15.97	12.08	19.16	16.33	13.33	15.52	13.51	10.73	12.88	15.82	7.62	6.74	6.1	4.39	7.35	10.74	8.2	6.32	5.79	4.84	5.29	6.56	5.89	8.37	7.53
AAEL021904		0.11	0.04	0	0.05	0.05	0.02	0	0.01	0.08	0	0.00927	0.09	0.13	0.04	0.03	0.66	0.44	1.21	0.58	0.36	1.33	0.99	1.03	0.51	0.39	1.69	0.44	0.45	0.32
AAEL012465		10.48	10.84	5.43	10.57	14.62	8.95	10.26	9.66	8.96	11.73	10.71	9.59	10.18	11.24	8.15	4.36	4.13	4.92	4.43	7.79	4.35	5.06	4.82	5.87	5.27	4.81	4.7	5.85	7.29
AAEL012457		0.65	0.36	0.87	0.21	0	1.47	0.55	1.18	2.15	0.56	1.29	3.2	1.62	1.2	3.01	5.57	7.8	9.81	6.28	3.72	4.99	11.19	12.55	15.44	12.06	13.71	6.68	6.2	14.83
AAEL012455		5.46	5.19	4.89	6.62	4.49	5.93	5.48	4.49	4.3	5.91	4.52	2.74	4.29	3.72	6.06	13.25	13.04	19.8	16.38	12.63	15.21	19.2	19.52	16.24	14.44	20.31	15.04	13.96	17.06
AAEL005726		6.09	7.05	5.22	7.29	5.73	5.91	8.05	10.25	6.37	7.07	7.42	4.12	6.27	8.1	3.07	3.03	3.65	2.81	2.97	6.38	4.37	2.72	2.77	2.64	2.44	2.83	3.09	4.27	3.18
AAEL005719		12.1	12.86	5.94	12.72	10.44	11.1	13.89	12.38	10.1	11.5	10.9	6.38	10.67	10.38	8.43	6.24	9.23	4.96	6.07	9.72	5.49	5.01	7.9	6.33	6.54	5.05	5.73	7.81	8.39
AAEL005717		7.87	9.4	5.09	10.99	4.05	7.67	9.02	5.68	7.75	9	6.57	6.86	7.85	8.56	6.97	3.65	3.12	4.46	3.58	3.63	1.94	2.66	2.93	3.63	3.29	2.93	2.53	4.02	3.68
AAEL025445		0	0	0	0	0	0	0	0	0	0	0	0	0	0	0	0	0	0	0	0	0	0	0	0	0	0	0	0	0
AAEL021969		0	0	0	0	0	0	0	0	0	0	0	0	0	0	0	0	0	0	0	0	0	0	0	0	0	0	0	0	0
RpL26_1		350.44	378.8	667.1	374.67	274.43	344.31	375.07	252.07	363.33	344.13	398.46	220.32	302.48	358.41	453.85	1003.53	1098.41	881.79	864.92	1024.89	621.39	906.45	932.17	1170.26	1165.57	814.6	864.05	860.71	1140.6
AAEL023014		0.06	0.06	0.07	0.2	0	0.12	0.06	0	0.15	0.26	0	0	0	0.06	0.06	0	0	0	0	0	0	0	0	0	0	0	0	0	0
AAEL022542		0.76	1.12	0.93	1.2	0.29	0.86	1.23	1.82	0.73	0.76	1.23	0.59	0.62	1.06	0.35	2.03	2.43	1.7	1.99	2.44	2.49	1.86	2.44	1.39	1.72	2.65	2.12	2.06	1.87
AAEL025039		0	0	0	0	0	0	0	0	0	0	0	0	0	0	0	0	0	0	0	0	0	0	0	0	0	0	0	0	0
AAEL021344		0	0	0	0	0	0	0	0	0	0	0	0	0	0	0	0	0	0	0	0	0	0	0	0	0	0	0	0	0
AAEL026762		0	0	0	0	0	0	0	0	0	0	0	0	0	0	0	0	0	0	0	0	0	0	0	0	0	0	0	0	0
AAEL005714		0	0	0	0	0	0	0	0	0	0	0	0	0	0	0	0	0.03	0	0	0	0	0.03	0	0	0.14	0.03	0	0	0.1
AAEL014335		25.75	27.42	22.28	30.18	31.82	28.6	27.55	42.16	28.36	29.23	27.86	23.2	24.4	28.28	16.1	5.68	11.81	5.2	7.59	8.75	12	8.19	6.7	6.32	10.09	6.33	6.84	11.55	7.58
AAEL024746		138.49	158.19	126.17	148.03	142.88	128.23	168.27	126.79	167.99	168.88	150.43	121.19	172.27	177.08	139.9	16.28	13.71	17.07	21.35	26.4	13.37	13.05	9.56	11.94	12.85	9.51	13.62	20.29	16.53
AAEL006159		0.09	0.42	0	0.2	0.09	0.26	0.34	0	0.43	0.1	0.21	0.68	0.34	0	0.08	0	0	0	0	0	0	0.16	0	0.08	0	0	0	0	0
AAEL006157		0	0	0	0	0	0	0	0	0	0	0	0.04	0.02	0	0	0	0	0	0	0	0	0	0	0	0	0	0	0	0
AAEL022260		0	0	0	0	0	0	0.05	0.1	0.04	0	0	0	0	0	0	0	0.05	0	0	0	0	0	0	0	0	0	0	0	0
AAEL018112		2.06	2.81	1.9	3.14	3.48	1.82	3.89	3.46	2.1	2.65	2.71	1.31	1.73	3.21	1.53	0.61	0.37	0.39	0.31	0.65	0.64	0.35	0.27	0.3	0.16	0.26	0.33	0.35	0.15
AAEL025428		0	0	0	0	0	0	0	0	0	0	0	0	0	0	0	0	0	0	0	0	0	0	0	0	0	0	0	0	0
AAEL006169		316.35	338.65	303.04	328.66	274.98	327.36	354.43	328.72	314.75	363.12	363.43	252.95	323.69	379.36	338.01	326.15	486.71	295.46	355.92	365.82	262.51	360.51	407.84	434.52	429.48	335.58	375.26	534.74	533.16
AAEL006166		24.34	22.57	22.17	19.06	18.21	22.17	21.3	22.48	18.58	21.84	24.04	20.63	21.54	20.73	19.98	10.42	13.29	11.73	15.65	16.03	14.9	9.94	12.82	13.83	10.78	11.09	13.06	17.95	14.17
AAEL006158		475	477.86	471	442.74	477.68	452.35	428.54	424.55	450.96	480.42	456.4	438.22	444.92	431.12	446.36	316.91	326.36	339.37	346.67	397.71	306.33	297.99	286.2	312.22	302.85	272.97	285.19	355.55	308.08
CLIPB31		2.06	1.77	1.39	1.62	2.74	1.99	1.94	3.42	2.79	2.4	2.64	1.53	1.96	2.63	3.51	14.43	18.97	17.68	18.32	12.18	11.87	19.07	23.22	20.88	27.78	20.69	15.15	18.79	19.92
CLIPB42		0	0.12	0	0	0	0	0.04	0	0.1	0	0.1	0.29	0.12	0.05	0.96	10.15	18.72	11.52	11.03	11.35	7.72	19.56	18.12	22.54	19.72	18.65	12.28	18.12	21.18
AAEL006167		0.22	0.19	0.2	0	0	0.02	0.06	0.04	0	0.19	0	0	0.04	0.05	0.06	0.51	0.13	0.35	0.08	0.05	0.06	0.02	0.31	0.37	0.09	0.28	0.29	0.07	0.15
AAEL021550		3.59	4.71	2.16	7.17	6.04	4.51	4.38	6.78	12.2	13	16.37	7.68	8.12	12.36	17.5	0.56	0.42	0.7	0.72	0.79	0.3	1.02	1.33	2.45	1.49	1.23	1.04	2.47	2.11
AAEL028054		0	0	0	0	0	0	0	0	0	0	0	0	0	0	0	0	0	0	0	0	0	0	0	0	0	0	0	0	0
AAEL006164		0	0	0	0	0.13	0	0	0	0.11	0	0	0.11	0	0.14	0.12	0	0	0.14	0.12	0	0.12	0.12	0.24	0.24	0.41	0.21	0	0.22	0
AAEL006160		0	0	0.02	0.02	0	0	0	0	0	0	0	0.00904	0.01	0	0.02	0	0.03	0	0.02	0	0	0.00977	0	0	0	0	0	0.03	0.07
AAEL019809		0	0	0	0	0	0	0	0	0	0	0	0.02	0.06	0	0	0	0	0	0	0	0	0	0	0	0	0	0	0	0
TAK1		9.88	12.71	7.38	12.87	13.76	11.18	11.85	11.47	9.24	13.02	10.08	9.19	9.9	12.67	7.31	19.59	25.03	18.45	20.56	15.6	19.3	18.96	22.96	21.47	21.6	22.38	22.03	20.53	21.33
AAEL007040		0.14	0	0.07	0.07	0	0.12	0.32	0.18	0.18	0.09	0.12	0.28	0	0.11	0.14	0.63	0.5	1.16	0.44	0.72	0.65	1	0.67	0.36	0.49	0.99	1.33	0.6	0.65
AAEL007030		25.06	21.89	11.58	22.62	23.3	25.52	24.29	34.32	15.98	19.16	16.18	17.19	17.71	23.71	10.84	9.2	8.07	8.68	13.63	17.91	16.47	5.9	6.07	4.94	6.73	6.46	6.49	10.24	7.17
AAEL027019		2.78	2.69	1.03	3.17	5.49	2.47	4.19	2.66	2.48	3.65	3.43	1.58	3.02	4.76	1.74	6.93	6.53	5.92	5.94	11.59	5.26	6.88	5.85	5.54	4.74	5.54	16.75	20.91	7.35
AAEL007038		31.12	29.8	14.84	30.55	32.23	28.13	32.56	36.18	27.55	36.07	31.22	24.39	26.99	33.94	20.13	31.35	41.57	27.36	36.59	36.5	33.55	41.13	37.72	36.91	36.73	39.93	33.82	45.73	39.41
AAEL007034		48.97	55.73	38.31	45.69	48.88	53.53	46.88	47.2	47.4	53.76	49.75	39.08	51.82	58.32	42.88	36.38	38.95	36.45	44.18	48.53	45.6	33.86	31.69	27.11	30.01	32.77	35	41.68	37.97
AAEL017524		0	0	0	0.03	0	0	0	0	0	0	0	0	0	0	0	0	0.13	0.12	0.1	0.03	0	0.13	0	0	0.06	0.4	0.21	0.12	0.19
AAEL023808		0	0	0	0	0	0	0	0	0	0	0	0	0	0	0	0	0	0	0	0	0	0	0	0	0	0	0	0	0
AAEL007029		19.61	17.89	11.05	16.56	23.7	17.34	19.28	24.76	17.39	19.48	17.14	14.99	16.43	19.94	13.35	49.4	80	41.41	48.06	37.21	70.66	62.24	71.36	59.43	61.79	75.71	63.9	61.71	56.67
AAEL007039		2.61	0.32	0.39	0.85	3.44	12.8	3.14	3.28	0.28	0.37	0.51	0	0	0.27	0.8	2.41	0.08	30.64	43.94	22.39	11.85	0.79	1.03	5.68	2.49	0.54	1.53	0.85	1.63
PGRPS4		0.85	0	0.1	0.19	2.56	7.04	2.84	1.98	0.07	0	0.1	0	0.08	0	0.32	1.22	0.08	15.74	27.03	14.39	6.57	0	0.24	3.75	0.81	0.07	0	0.43	0.58
AAEL021618		8.55	13.94	6.56	14.77	12.4	10.06	16.33	21.19	13.34	14.8	12.7	7.03	9.87	12.65	5.07	5.47	5.67	3.87	4.88	9	9.15	5.71	6.26	4.09	4.35	4.67	4.27	7.4	3.96
AAEL026636		0	0	0	0	0	0	0	0	0	0	0	0	0	0	0	0	0	0	0	0	0	0	0	0	0	0	0	0	0
AAEL023166		16.68	18.68	10.98	15.2	13.41	17.07	15.97	14.99	15.58	19.29	18.24	12.13	17.87	20.42	14.89	11.88	13.61	11.2	11.28	15.83	11.69	10.08	14.42	13.07	12.65	10.3	13.15	15.99	13.24
AAEL003032		7.44	11.15	4.56	9.26	9.48	7.3	12.31	8.26	9.78	10.9	12.52	8.45	9.07	12.24	5.09	3.02	4.3	3.19	3.27	6.07	3.47	3.2	4.05	3.98	4.03	3.48	3.37	4.45	4.02
AAEL003039		34.49	39.33	40.39	36.06	30.68	33.2	45.71	27.04	41.04	44.5	44.46	24.98	41.78	49.3	36.91	59.71	88.72	42.68	46.79	79.88	32.06	51.37	61.02	83.08	78.51	51.37	63.46	73.86	91.72
AAEL027555		0	0	0	0	0	0	0	0	0	0	0	0	0	0	0	0	0	0	0	0	0	0	0	0	0	0	0	0	0
AAEL024372		0	0	0	0	0	0	0	0	0	0	0	0	0	0	0	0	0	0	0	0	0	0	0	0	0	0	0	0	0
AAEL023049		0	0	0	0	0	0	0	0	0	0	0	0	0	0	0	0	0	0	0	0	0	0	0	0	0	0	0	0	0
AAEL021920		0	0	0	0	0	0	0	0	0	0	0	0	0	0	0	0	0	0	0	0	0	0	0	0	0	0	0	0	0
AAEL026584		0	0	0	0	0	0	0	0	0	0	0	0	0	0	0	0	0	0	0	0	0	0	0	0	0	0	0	0	0
AAEL003046		99.71	142.21	86.39	151.25	90.24	107.72	172.08	150.12	125.54	160.25	144.21	87.11	133.01	154.51	83.02	118.77	189.48	86.33	110.45	202.5	114.24	139.97	143.9	147.27	150.86	125.64	146.44	235.85	168.29
AAEL020005		24.03	16.44	17.82	20.49	15.53	22.78	20.83	20.06	19.25	20.23	21.63	24.72	21.34	21.73	18.98	20.59	8.07	14.91	16.97	26.37	18.14	14.95	11.77	17.02	12.14	9.49	12.13	12.01	9.35
AAEL020006		12.42	15.02	7.4	10.93	14.48	11.84	13.95	15.49	11.93	13.81	10.7	7.9	10.82	11.14	7.97	4.63	4.38	4.8	5.85	6.69	3.88	3.5	3.18	2.84	3.06	2.3	3.34	4.82	3.84
AAEL020007		0.05	0.15	0.06	0.09	0.82	0.48	0.22	0.12	0.38	0.08	0.06	0.09	0.3	0.11	0.17	0.26	0.05	0.08	0	0	0.43	0.1	0.07	0	0	0	0.02	0	0.05
AAEL020589		0	0	0	0	0	0	0	0	0	0	0	0	0	0	0	0	0	0	0	0	0	0	0	0	0	0	0	0	0
AAEL003043		3.24	4.57	1.58	5.52	2.03	4.19	5.3	6.16	4.59	5.73	4.68	3.28	4.65	5.47	2.5	0.7	1.28	1.1	1.27	3.48	1.56	0.75	1.4	1.22	1.58	0.52	1.34	2.56	1.84
AAEL003026		4.97	6.76	2.36	6.61	8.7	4.91	9.82	11.53	6.77	8.26	5.98	4.64	5.62	9.3	2.7	1.26	1.08	1.36	2.11	3.58	2.09	1.22	0.97	0.86	1.23	0.92	1.02	2	1.1
AAEL026862		0.08	0.11	0.09	0.61	0	0.23	0.27	0.23	0.1	0.13	0.09	0.75	0.46	0.13	0.3	0.24	0	0.42	0.15	0.12	0.11	0.07	0.04	0.18	0.17	0.06	0.3	0.26	0.15
AAEL003047		0.9	0.55	0.42	0.43	0.85	0.99	0.88	1.05	0.56	1.21	0.48	0.21	0.57	0.76	0.46	3.07	3.22	2.72	3.66	4.15	3.77	3.71	3.6	1.61	2.26	2.94	3.53	3.89	2.6
Or41		26.74	20.72	21.23	21.51	19.92	27.27	22.9	25.47	27.47	25.35	26.37	30.14	31.84	32.07	27.83	0	0.26	0	0	0	0	0	0	0	0	0.08	0	0.06	0
AAEL020613		0	0	0	0	0	0	0	0	0	0	0	0	0	0	0	0	0	0	0	0	0	0	0	0	0	0	0	0	0
AAEL016282		0	0	0	0	0	0	0	0	0	0	0	0	0	0	0	0	0	0	0	0	0	0	0	0	0	0	0	0	0
GPROP9		0	56.99	0	0.04	1.24	0	0	0	0	0.12	0	0	3.99	0.12	0.03	11.01	0.11	6.25	0	0	0.03	0	0	0.07	0	0.06	0	0.09	5.3
AAEL027482		0	0.01	0	0	0	0	0.04	0	0	0	0	0	0.06	0	0	0	0	0	0	0	0	0.03	0.07	0	0	0	0.07	0	0.19
AAEL025550		0	0	0	0	0	0	0	0	0	0	0	0	0	0	0	0	0	0	0	0	0	0	0	0	0	0	0	0	0
AAEL003036		3.98	6.4	1.48	5.11	6.13	3.5	6.65	3.88	5.07	6.23	5.38	3.19	4.06	5.21	2.28	3.64	4.04	3.02	3.8	6.39	3.27	3.26	4.41	3.86	3.86	3.79	4.16	7.02	5.14
AAEL023790		0	0	0	0	0	0	0	0	0	0	0	0	0	0	0	0	0	0	0	0	0	0	0	0	0	0	0	0	0
AAEL020816		0	0	0	0	0	0	0	0	0	0	0	0	0	0	0	0	0	0	0	0	0	0	0	0	0	0	0	0	0
AAEL003019		21.19	22.26	23.48	22.06	26.93	22.12	18.26	18.6	18.03	22.18	21.62	21.57	19.49	17.24	18.93	54.21	58.9	48.68	52.53	29.11	57.19	61.87	63.8	59.34	65.37	66.36	60.49	53.13	50.88
AAEL003034		13.47	14.93	8.4	14.33	15.35	15.68	15.06	15.63	12.78	15.29	15.59	10.3	15.04	16.49	12.89	6.34	7.29	7.19	9.04	11.95	7.51	7.66	8.81	8.05	6.62	6.7	6.99	8.33	7.47
AAEL003022		10.91	12.16	9.17	13.24	16.23	8.55	10.53	13.53	8.42	12.28	11.21	10.25	9.66	11.82	7.42	13.15	11.91	10.81	12	17.43	10.78	10.13	11.03	10.54	10.83	9.48	14.85	19.24	13.13
AAEL017455		18.77	17.79	18.81	12.05	4.74	18.84	15.26	21.93	22.08	18.5	22.99	16.98	17.88	22.86	22.26	112.97	193.61	127.88	115.94	145.39	99.16	199.18	200.13	197.79	218.32	176.19	144.75	194.32	222.56
AAEL027824		0	0	0	0	0	0	0	0	0	0	0	0	0	0	0	0	0	0	0	0	0	0	0	0	0	0	0	0	0
AAEL003049		35.12	21.85	7.18	12.16	19.14	10	25.3	44.44	75.64	8	3.59	18.67	7.62	3.03	9.26	154.09	31.72	153.54	85.14	272.43	299.53	394.18	104.69	21.09	13.07	67.47	64.05	24.36	26.93
AAEL003020		0.13	0	0	0	0	0	0.03	0.22	0.03	0	0	0	0.09	0.03	0	0.2	0	0.21	0.12	0.03	0.06	0.06	0	0.12	0.07	0.03	0.03	0	0
AAEL024102		0	0	0	0	0	0	0	0	0	0	0	0	0	0	0	0	0	0	0	0	0	0	0	0	0	0	0	0	0
AAEL020607		0	0	0	0	0	0	0	0	0	0	0	0	0	0	0	0	0	0	0	0	0	0	0	0	0	0	0	0	0
AAEL003041		14.67	11.44	4.62	7.73	10.85	5.99	19.2	24.56	32.17	8.79	6.57	12.99	6.82	6.17	5.63	64.34	9.69	60.25	41.36	112.83	148.81	190.42	55.55	12.72	9.53	45.39	39.19	20.1	10.63
AAEL022352		69.2	39.26	9.42	27.9	65.28	32.89	74.94	138.47	67.66	32.58	21.77	66.66	29.36	15.73	12.86	173	74.6	166.1	127.94	215.68	337.83	299.01	184.05	80.39	71.1	165.3	128.14	84.49	66.31
AAEL026977		0.28	0.13	0	0.32	0.33	0.2	0.24	0.31	0.59	0.44	0.24	0.51	0.33	0.11	0.01	0	0.01	0.02	0.01	0.03	0	0.03	0.03	0.07	0.03	0.02	0.01	0.04	0.04
AAEL022522		0	0	0	0	0	0	0	0	0	0	0	0	0	0	0	0	0	0	0	0	0	0	0	0	0	0	0	0	0
AAEL026796		24.7	11.51	1.64	16.54	20.02	16.06	24.7	43.36	22.99	18.38	6.74	18.8	10.04	8.44	4.48	0.04	0	0.06	0.02	0.02	0.02	0	0	0	0	0.1	0	0	0
AAEL013434		47.54	47.31	41.85	52.44	41.65	44.05	46.12	47.1	43.88	49.9	46.28	41.54	42.2	45.46	39.44	29.15	23.31	22.19	30.46	34.84	29.72	22.22	23.12	22.22	24.81	22.09	21.72	26.89	25.14
SPZ1C		0.15	0.35	0.11	0.58	0.09	0.18	0.15	0.33	1.19	0.3	0.26	0	0.09	0.07	0.99	13.82	17	13.44	19.82	15.94	10.1	15.87	17.58	21.48	19.68	16.42	16	17.38	23.15
AAEL002740		0.05	0	0	0	0	0	0	0	0	0.05	0	0.01	0	0	0	0.11	0.06	0.05	0	0	0	0.21	0.1	0.05	0.15	0.01	0.05	0.01	0.05
AAEL002745		0.3	0.41	0.33	0.52	0.52	0.28	0.49	0.54	0.59	0.55	0.64	0.97	0.52	0.53	0.31	0.03	0.00839	0.05	0.06	0.14	0.05	0.04	0.08	0.15	0.07	0.03	0.05	0.09	0.06
AAEL022967		0.69	1.04	0.5	0.98	1.11	0.29	0.67	0.57	0.84	0.89	1.65	0.54	1.3	1.09	0.9	0	0	0	0	0	0	0	0	0	0.14	0	0	0	0
AAEL028908		0	0	0	0	0	0	0	0	0	0	0	0	0	0	0	0	0	0	0	0	0	0	0	0	0	0	0	0	0
AAEL025842		0.29	0.07	0.06	0.38	0	0.1	0.05	0.15	0.14	0.13	0.23	0.31	0.63	0.04	0.11	0	0.33	0.06	0.03	0.23	0.11	0.13	0.03	0.18	0.25	0.22	0.07	0.1	0.15
AAEL021220		0	0	0	0	0	0	0	0	0	0	0	0	0	0	0	0	0	0	0	0	0	0	0	0	0	0	0	0	0
AAEL026511		0	0	0	0	0	0	0	0	0	0	0	0	0	0	0	0	0	0	0	0	0	0	0	0	0	0	0	0	0
AAEL002754		0.67	1.03	0.76	1.17	0.24	0.49	0.96	1.68	0.64	0.73	0.83	0.58	0.55	1.01	0.55	0.4	0.21	0.4	0.32	0.38	0.57	0.35	0.23	0.29	0.15	0.15	0.18	0.25	0.13
AAEL024699		0	0	0	0	0	0	0.08	0	0.06	0	0	0	0	0	0.07	0	0.11	0	0	0.08	0	0	0	0.07	0	0.03	0	0.06	0.04
AAEL026214		1.4	7.49	4.75	1.62	6.27	0.79	2.26	2	1.44	5.33	2.33	2.55	2.46	4.17	3.11	0.27	0.02	0.44	0.32	0.23	0.07	0	0.32	0.3	2.42	0.19	0.26	0.3	0.4
AAEL010598		5.75	6.54	3.61	6.66	8.87	6.13	7.54	6.84	7.2	8.41	9.27	6.63	6.25	9.44	3.99	2.5	5.64	2.86	4.56	4.53	4.23	3.45	4.78	3.89	3.07	4.02	3.97	5.35	4.71
AAEL028942		0	0	0	0	0	0	0	0	0	0	0	0	0	0	0	0	0	0	0	0	0	0	0	0	0	0	0	0	0
AAEL028751		0	0	0	0	0	0	0	0	0	0	0	0	0	0	0	0	0	0	0	0	0	0	0	0	0	0	0	0	0
AAEL022960		0	0	0	0	0	0	0	0	0	0	0	0	0	0	0	0	0	0	0	0	0	0	0	0	0	0	0	0	0
AAEL022931		59.63	57.39	29.46	54.02	38.99	54.81	64.72	70.5	56.97	63.07	56.32	36.16	51.89	53.26	33.01	39.65	56.73	40.13	51.73	64.47	59.73	45	48.14	48.86	48.28	45.85	43.77	58.1	56.8
AAEL022548		0.14	0.17	0	0.09	0	0	0.02	0	0.03	0	0	0.19	0.38	0.02	0	0	0	0	0.04	0.14	0	0	0	0	0.02	0	0.06	0	0.02
AAEL020850		6.54	10.97	8.62	10.48	6.98	5.53	7.65	7.66	8.01	8.03	6.64	6.13	8.42	8.74	5.56	5.06	6.22	4.37	4.24	5.39	4.11	4.61	4.25	4.79	4.08	2.62	2.72	6.46	3.51
AAEL021988		0	0	0	0	0	0	0	0	0	0	0	0	0	0	0	0	0	0	0	0	0	0	0	0	0	0	0	0	0
AAEL027067		0.09	0.19	0.25	0.08	0	0.05	0.16	0.12	0.65	0.27	0.08	0.43	0.2	0.3	0.08	0.04	0	0	0	0.2	0.07	0	0	0.1	0.04	0.04	0	0.09	0.38
AAEL022816		0	0	0	0	0	0	0	0	0	0	0	0	0	0	0	0	0	0	0	0	0	0	0	0	0	0	0	0	0
AAEL004075		8.69	8.18	3.64	6.31	6.56	7.8	11.19	10.64	8.12	9.45	7.58	5.82	10.72	11.09	4.6	7.51	12.24	5.07	9.28	14.32	8.68	7.77	11.7	12.06	9.62	7.71	9.07	16.02	11.22
AAEL021045		0	0	0	0	0	0	0	0	0	0	0	0	0	0	0	0	0	0	0	0	0	0	0	0	0	0	0	0	0
AAEL004057		6.93	5.98	5.44	6.13	3.65	6.51	6.41	4.26	5.38	7.32	6.24	3.94	4.66	5.76	4.87	3.61	2.65	2.48	3.18	5.81	2.45	2.58	2.61	3.4	2.31	2.34	2.21	4.06	3.54
AAEL004071		1167.51	1268.82	1522.26	1212	1297.57	1316.23	1300.78	1062.57	1 190,19	1 063,13	1 178,94	1 404,20	1 380,64	1 424,12	1 465,74	776.83	1110.25	763.51	884.05	913.83	655.95	769.12	850.42	1071.4	1057.76	688.16	956.32	1215.32	1205.39
mRpS14		51.23	58.16	74.04	53.04	52.29	59.41	51.82	46.37	55.04	46.8	53.41	63.96	62.42	58.32	63.91	94.32	113.27	100.13	84.44	72.41	78.04	107.67	99.53	128.48	101.91	100.57	115.72	104.25	98.96
AAEL004067		81.28	73.19	90.27	68.69	65.82	94.92	71.56	76.93	68.26	71.09	69.36	61.72	76.19	69.24	80.53	55.75	50.06	55.66	59.54	62.13	54.04	52.01	48.94	51.42	52.42	51.37	46.47	52.56	61.2
AAEL004063		11.35	14.02	11.3	10.7	12.29	12.62	10.97	13.47	9.26	12.45	14.06	7.85	9.98	11.38	7.66	11.24	18.74	10.86	15.84	13.82	13.39	12.74	14.7	15.49	10.39	15.04	12.06	12.83	12.64
AAEL004065		198.2	187.19	185.14	155.5	175.42	184.43	161.08	173.93	181	157.71	163.59	200.38	172.92	177.98	183.63	419.63	379.18	451.45	441.02	304	445.13	459.83	448.88	423.77	427.06	488.08	437.59	390.23	350.78
AAEL004064		1.26	1.8	1.47	2.06	0.47	1.31	1.89	2.37	1.21	1.7	1.41	0.82	1.48	2.2	0.64	0.51	1.25	0.89	0.63	0.95	1.11	0.9	0.85	0.76	0.99	1.06	0.74	1.09	0.89
AAEL004043		6.48	8.08	9.48	11.66	15.37	6.15	8.89	7.02	10.76	11.4	12.47	11.37	8.88	9.79	11.73	9.04	8.61	15.58	11.89	10.82	6.8	16.49	13.8	14.41	11.79	14.68	12.88	11.28	13.32
AAEL022257		0	0	0	0	0	0	0	0	0	0	0	0	0	0	0	0	0	0	0	0	0	0	0	0	0	0	0	0	0
AAEL024655		5.68	7.56	3.49	6.6	6.23	4.83	8.73	7.37	7.16	8.41	6.14	4.8	7.28	8.18	2.87	6.24	9.59	5.59	5.97	9.24	7.07	6.76	7.27	7.33	6.98	7.43	7.67	10.41	7.75
AAEL004055		6.4	8.74	7.18	9.35	6.14	7.02	7.71	7.12	7.11	7.16	7.71	6.83	7.7	6.65	6.89	5.29	7.49	4.09	5.67	8.5	5.32	5.39	5.47	6.29	6.61	4.48	4.76	5.26	6.31
AAEL022486		0.25	0.51	0.18	0.08	0	0.37	0.42	0.64	0.46	0.53	0.12	0.79	0.44	0.35	0.38	0.96	1.16	1.08	1.93	0.97	1.95	1.23	0.78	0.76	1.14	0.61	1.02	1.25	0.71
AAEL026538		0	0	0	0	0	0	0	0	0	0	0	0	0	0	0	0	0	0	0	0	0	0	0	0	0	0	0	0	0
AAEL004056		39.45	38.78	48.56	34.87	45.07	46.33	35.2	30.78	38.61	32.73	36.83	39.27	37.63	38.3	47.52	27.4	26.36	44.07	37.04	31.62	27.35	29.22	27.93	28.72	29.96	31.45	31.88	30.31	28.61
AAEL022954		0	0	0	0	0	0	0	0	0	0	0	0	0	0	0	0	0	0	0	0	0	0	0	0	0	0	0	0	0
AAEL004053		19.25	21.91	16.05	21.63	16.48	16.79	19.55	17.5	18.5	19.14	17.82	18.86	18.21	20.82	17.55	10.92	11.7	8.41	11.29	12.92	9.59	12.39	11.33	14.45	11.09	9.48	10.98	13.94	12.81
AAEL004052		74.5	81.39	55.31	80.71	99.22	75.08	82.84	73.52	75.58	89.68	81.36	83.25	80.93	82.38	73.7	48.02	61.38	46.9	57.12	72.33	48.11	46.65	51.56	58.7	50.9	47.25	49.4	70.25	61.27
AAEL004042		109.38	98.63	75.42	98.8	75.59	94.79	101.27	106.28	103.61	98.85	88.68	75.5	73.03	85.6	95.52	179.23	143.87	191.95	164.52	233.5	207	187.19	156.96	152.26	163.57	146.21	128.57	130.13	157.72
AAEL020053		0	0	0	0	0	0	0	0	0	0	0	0	0	0	0	0	0	0	0	0	0	0	0	0	0	0	0	0	0
AAEL004076		24.66	26.71	25.13	27.72	29.67	25.57	26.55	26.24	22.25	22.72	22.79	21.6	19.9	22.19	20.07	11.96	12.34	13.51	12.1	17.17	14.57	12.42	11.94	10.37	10.46	13	12.32	10.92	14.58
CYP4G36		7.32	6.91	5.02	4.72	15.41	6.72	5.91	5.7	16.14	7.97	7.1	4.77	4.03	7.49	6.17	23.45	25.57	23.44	21.24	27.72	27.47	29.25	17.49	15.55	16.48	17.76	21.97	28.08	16.84
AAEL004046		0.02	0.04	0.05	0.13	0	0.04	0	0	0	0.07	0.03	0	0	0	0.19	1.78	2.33	1.67	1.6	1.24	2.8	2.06	3.24	1.82	2.36	3.91	2.16	1.82	2.93
AAEL004068		15.77	17.7	6.93	17.53	21.19	15.6	19.38	20.21	16.18	16.47	16.33	14.7	13.09	18.14	10.86	7.24	12.99	6.02	9.81	14.71	10.59	9	9.49	9.72	8.57	10.08	7.72	12.59	10.63
AAEL025778		0.08	0.04	0	0.02	0	0	0.04	0.04	0.02	0.02	0.07	0	0.1	0.04	0	0.1	0.02	0.09	0.02	0.08	0	0.02	0.02	0.11	0.09	0.03	0.04	0.05	0.02
AAEL017198		470.89	544.3	910.58	502.18	375.32	508.28	504.56	337.43	481.76	385.54	481.1	411.51	429.79	488.57	779.66	1607.27	1556.79	1750.85	1387.84	1570.34	901.34	1446.42	1503.55	1806.73	1814.04	1302.95	1411.32	1336.09	1735.89
AAEL026508		0	0	0	0	0	0	0	0	0	0	0	0	0	0	0	0	0	0	0	0	0	0	0	0	0	0	0	0	0
AAEL021479		0.05	0.13	0.02	0.02	0	0.09	0.03	0.06	0.01	0.05	0.04	0.03	0.03	0.08	0.01	0	0	0.03	0.01	0.03	0	0	0.01	0.06	0.03	0	0	0	0.03
AAEL004048		731.95	752.06	421.83	714.46	684.05	732.4	834.89	895.85	746.38	848.66	779.54	576.72	761.64	831.27	465.41	227.87	196.57	188.16	293.86	485.18	284.96	141.63	137.74	150.5	146.66	112.6	164.17	274.23	169.5
AAEL004060		571.23	504.23	777.24	510.58	595.11	580.56	499.07	472.04	547.54	461.26	463.64	668.64	522.42	504.95	735.02	1886.25	1886.01	1838.3	1687.23	936.37	1443.81	2109.14	1984.35	2156.13	2146.05	2148.08	2187.73	1814.71	1947.22
AAEL004050		3.46	2.75	3.09	3.23	3.76	2.72	3.79	4	4.13	3.09	4.56	5.48	3.46	3.76	3.67	4.17	4.85	4.9	5.06	6.13	4.04	6.39	6.4	7.31	6.49	6.48	5.07	5.82	4.68
AAEL028173		0	0	0	0	0	0	0	0	0	0	0	0	0	0	0	0	0	0	0	0	0	0	0	0	0	0	0	0	0
AAEL026169		1.83	2.17	1.38	2.16	1.7	1.55	1.99	2.13	1.57	1.8	1.76	1.32	1.49	1.81	0.87	0.41	0.23	0.36	0.42	0.79	0.6	0.21	0.27	0.21	0.24	0.16	0.2	0.45	0.28
AAEL004070		0.4	1.12	0.97	0.97	2.37	0.62	1.37	0.39	1.21	1.13	1.64	2.26	1.97	1.18	0.82	0.44	0.42	0.43	0.72	0.17	0.34	0.6	0.81	0.56	0.74	0.48	0.51	0.45	0.65
AAEL004074		20.6	24.3	12.03	20.97	17.85	20.51	26.94	29.13	22.95	26.06	23.89	17.18	20.51	22.06	12.89	17.6	19.2	15.58	15.67	25.46	24.72	18.06	17.54	14.83	14.62	19.85	15.79	19.3	15.62
AAEL026414		0	0	0	0	0	0	0	0	0	0	0	0	0	0	0	0	0	0	0	0	0	0	0	0	0	0	0	0	0
AAEL023760		0	0	0	0	0	0	0	0	0	0	0	0	0	0	0	0	0	0	0	0	0	0	0	0	0	0	0	0	0
AAEL023572		0	0	0	0	0	0	0	0	0	0	0	0	0	0	0	0	0	0	0	0	0	0	0	0	0	0	0	0	0
AAEL015598		6.5	9.18	5.12	7.71	11.08	5.2	6.49	3.73	8.93	6.81	6.28	8.53	8.95	5.75	9.13	15.01	12.26	17.14	12.77	11.83	11.96	17.06	18.69	18.98	17.88	21.55	16.53	15.31	18.36
AAEL025030		16.7	17.6	6.11	19.54	15.61	16.53	23.92	29.46	17.63	19.65	15.01	15.82	16.09	20.69	7.41	14.19	11	12.16	16.57	33.19	34.16	11.98	10.97	7.06	8.27	11.04	9.62	15.22	9.87
AAEL004059		277.56	400.96	346.06	380.81	254.43	332.24	552.44	372.36	414.45	402.73	397.89	239.4	559.73	682.98	405.24	723.79	1199.58	611.35	848.61	1321.09	474.67	977.48	1207.3	1672.87	1655	689.17	1096.57	1535.5	1651.73
AAEL004081		129.51	106.91	113.2	113.35	134.91	131.29	135.27	106.23	100.21	104.48	108.29	113.29	114.91	122.32	134.37	162.2	164.54	192.05	202.56	172.49	176.06	177.32	175.57	175.84	192.1	182.83	190.64	188.75	213.82
AAEL001616		37.34	37.55	19.31	38.75	43.04	36.24	41.7	52.72	38.72	43.06	36.72	27.47	39.26	47.68	20.26	11.36	14.43	8.57	15.22	23.71	16.43	12.4	12.19	11.41	12.59	12.7	13.83	21.47	16.09
AAEL023527		0	0	0	0	0	0	0	0	0	0	0	0	0	0	0	0	0	0	0	0	0	0	0	0	0	0	0	0	0
AAEL021006		3.23	4.78	3.6	4.8	7.86	3.21	4.8	7.18	3.22	4.01	2.88	3.6	3.56	4.57	2.79	5.44	6.12	4.1	5.61	5.95	7.21	3.91	4.09	2.73	4.47	3.07	4.26	5.72	3.51
AAEL028708		0	0	0	0	0	0	0	0	0	0	0	0	0	0	0	0	0	0	0	0	0	0	0	0	0	0	0	0	0
AAEL001619		26.93	26.57	24.56	25	13.78	21.79	26.09	22.26	19.24	20.94	21.71	19.16	17.67	20.84	24.38	21.9	18.64	18.32	20.96	23.42	19.02	17.79	17.3	17.87	20.09	17.78	19.35	19.48	23.22
AAEL001631		13.43	13.78	6.91	12.2	21.24	13.8	11.75	11.04	11.26	14	12.91	10.49	12.26	13.76	9.24	5.24	5.19	6.36	6.76	7.99	4.42	4.12	4.3	4.47	3.7	4.38	4.01	5.82	6.07
AAEL019987		9.48	12.7	4.73	12.35	21.95	10.56	13.98	15.77	11.96	10.62	12.33	6.27	10.79	13.67	5.39	5.44	8.52	3.24	5.06	8.84	6.58	7.45	7.18	7.74	6.44	7.09	7.75	10.22	7.73
AAEL019988		42.92	41.79	44.56	35.12	33.3	40.98	39.75	62.44	42.03	37.69	36.95	42.7	35.54	41.5	27.03	54.18	58.81	41.1	55.11	50.01	57.29	42.63	38.4	38.22	57.59	44.94	47.85	55.65	36.67
AAEL001622		23.99	25.82	17.96	22.81	13.13	23.36	23.38	25.44	22.21	25.23	20.19	23.36	20.25	25.33	16.88	23.04	22.37	20.04	22.06	23.99	25.35	21.76	24.77	22.09	20.28	26.04	22.07	23.37	19.93
AAEL001600		6.26	8.87	4.39	7.39	7.35	5.01	6.12	4.99	6.37	7.59	7.6	6.04	6.24	6.2	7.52	3.62	2.97	4.16	2.84	5.09	2.51	3.82	4.1	3.31	2.51	3.02	2.67	4.22	4.02
AAEL020974		0	0	0	0	0	0	0	0	0	0	0	0	0	0	0	0	0	0	0	0	0	0	0	0	0	0	0	0	0
AAEL001625		1.15	0.59	0.79	1.06	0.2	0.4	0.67	0.66	2.69	1.41	0.9	2.66	1.45	2.33	6.33	78.14	72.37	88.36	76.95	31.12	97.15	89.21	88.96	78.55	82.79	101.98	93.32	63.32	62.49
AAEL001601		81.65	69.73	68.43	73.78	67.02	74.65	78.37	70.11	74.61	76.63	69.27	79.45	82.45	85.55	77.92	33.29	40.62	36.3	34.47	51.2	28.27	33.45	34.73	38.07	38.29	30.47	37.76	53.35	36.73
AAEL025607		4.91	7.02	0.97	6.22	3.5	5.76	9.51	15.49	5.12	8.29	5.69	2.48	4.76	8.2	2.34	7.09	7.18	6.79	8.92	7.79	16.33	8.01	8.58	4.76	6.93	8.58	9	12.23	10
REG		135.88	174.46	134.61	160.81	129.21	125.06	177.35	116.08	161.92	169.16	167.68	137.23	175.82	205.51	163.19	145.31	231.56	118.21	145.74	239.07	102.47	151.13	195.65	226.1	209.88	124.81	205.9	306.61	235.01
AAEL001628		0.56	0.13	0.08	0.27	0	0.31	0.48	0.54	0.34	0.08	0.34	0.82	0.27	0.3	0.23	0.68	0.07	0.71	0.07	0.58	0.23	0.16	0.26	0.26	0.29	0.28	0.47	0.47	0.47
AAEL001626		7.47	6.79	9.72	6.37	1.91	8.01	6.21	11.43	7.64	7.84	8.99	5.12	4.6	6.62	4.29	7.2	9.39	5.54	6.27	6.88	9.87	6.91	6.14	5.22	8.04	6.04	6.69	7.14	5.13
AAEL001612		0.63	0.83	0.46	0.7	0.15	0.37	0.71	0.68	0.71	0.88	0.68	0.78	0.63	0.72	0.29	0.08	0.28	0.1	0.21	0.35	0.26	0.18	0.33	0.21	0.29	0.43	0.17	0.27	0.28
AAEL027922		0	0.06	0	0	0	0	0	0	0.11	0	0	0	0	0	0.06	0	0	0	0	0	0	0.06	0	0	0	0	0	0	0
AAEL001627		6.13	4.75	2.38	6.3	5.3	5.16	6.88	5.62	6	5.41	5.87	5.18	5.8	5.56	3.51	7.19	6.69	6.63	6	11.28	6.94	15.35	8.15	8.33	7.66	8.71	8.58	9.74	6.98
AAEL001607		11.15	10.65	9.06	11.12	13.15	8.99	10.28	9.14	17.97	13.44	12.02	13.44	12.25	11.15	21.46	198.11	269.1	242.44	299	171.09	166.02	240.04	294.29	368.99	320.05	232.55	234.3	266.64	298.02
AAEL025425		26.9	27.82	30.1	27.52	25.51	31.4	27.63	22.45	27.59	28.92	26.79	25.78	29.5	27.93	32.03	23.82	19.76	23.99	24.42	30.41	18.22	21.38	20.75	21.14	20.11	17.29	21.08	24.84	24.95
AAEL001610		6.68	7.66	4.93	6.43	3.01	6.84	6.38	6.63	6.06	7.67	7.21	9.26	8.61	7.25	6.48	6.93	7.88	4.76	6.9	12.22	4.11	6.47	6.56	7.91	8.04	4.33	11.9	19.41	11.85
mRpS18C		40	36.34	37.23	32.74	34.74	37.23	34.53	29.07	29.91	27.68	30.22	31.6	36.16	34.11	42.48	48.26	48.76	54.68	56.48	42.95	46.64	48.8	55.8	52.15	61.25	52.44	57.1	46.53	55.43
AAEL001624		1.25	2.36	1.67	1.97	0.06	1.18	1.68	2.11	1.69	2.68	2.4	3.18	1.77	1.71	2.87	1.17	0.83	1.71	0.75	0.95	1.12	0.8	0.53	1.44	1.2	0.5	1.2	1.63	2.1
AAEL001597		26.6	21.62	19.75	23.74	28.66	24.22	22.72	17.92	17.02	17.66	15.79	16.98	21.41	17.75	23.58	11.22	9.32	14.74	15.34	16.15	11.82	10.96	10.87	11.83	11.15	9.44	10.5	10	13.1
AAEL001604		6.23	9.16	3.76	7.9	4.27	6.82	13.7	12.86	7.52	8.18	8.55	6.27	8.97	12.17	3.7	5.21	5.48	4.42	5.03	10.63	7.46	4.17	4.58	3.87	3.52	4.77	4.31	6.62	4.65
AAEL013702		16.86	18.26	12.95	20.99	24.78	14.1	20.22	21.64	15.77	18.1	16.39	14.46	15.2	17.28	12.02	12.18	10.95	10.05	12.67	18.74	13.88	9.17	9.27	9.22	9.84	9.14	9.28	13.09	10.24
AAEL020318		0	0	0	0	0	0	0	0	0	0	0	0	0	0	0	0	0	0	0	0	0	0	0	0	0	0	0	0	0
AAEL023648		0	0	0	0	0	0	0	0	0	0	0	0	0	0	0	0	0	0	0	0	0	0	0	0	0	0	0	0	0
AAEL010932		3.96	5.37	4.12	4.27	6.21	4.3	6.14	10.14	3.78	4.99	4.83	3.8	4.67	6.08	2.46	3.03	7.28	2.5	3.84	4.5	5.28	4.27	4.72	4.5	5.91	3.28	4.69	6.32	4.07
AAEL010931		46.41	54.89	52.44	46.07	59.26	46.16	45.47	43.98	50.61	45.87	54.08	50.88	52.42	51.84	51.05	29.55	33.07	34.02	33.45	35.85	26.11	32	31.69	31.87	34.97	27.37	33.78	38.89	35.19
AAEL019957		57.55	51.92	32.78	47.72	47.32	65.77	68.94	76.65	45.13	53.86	49.96	36.42	50.71	61.23	39.19	16.12	11.54	13.77	20.85	35.39	27.93	9.46	9.65	9.28	8.04	8.97	10.27	16.11	11.27
AAEL010938		12	10.01	8.13	9.69	15.63	10.73	10.51	8.2	8.93	10.2	9.53	10.13	10.16	9.53	10.3	6.38	8.14	6.18	8.48	10.25	6.21	8.16	8.06	8.3	6.84	7.27	6.7	8.45	9.4
AAEL020441		0.47	0.46	0.96	0.53	0.34	0.98	0.85	0.5	1.07	1.7	1.61	1.66	1.67	1.76	0.82	0.4	0.04	0.46	0.41	0.9	0.32	0.77	0.41	0.24	0.41	0.45	0.29	0.87	0.46
AAEL028927		0	0	0	0	0	0	0	0	0	0	0	0	0	0	0	0	0	0	0	0	0	0	0	0	0	0	0	0	0
AAEL020617		0.33	0.63	0.16	0.5	0.39	0.24	0.44	0.67	0.47	0.64	0.36	0.27	0.44	0.4	0.15	0.18	0.24	0.24	0.17	0.43	0.13	0.28	0.23	0.22	0.19	0.19	0.09	0.21	0.18
AAEL022296		0.02	0.13	0.19	0.49	0	0.07	0.05	0.07	0.09	0.05	0.06	0.12	0.16	0.05	0.02	0.33	0.18	1.16	0.89	0.36	0.45	0.67	0.56	0.5	1.02	0.52	0.55	0.52	1.02
AAEL010933		1.89	2.6	2.14	3.12	1.72	1.96	3.22	2.96	2.49	2.34	2.62	1.79	1.7	3.05	1.81	2.27	2.56	1.56	2.06	2.77	1.8	1.51	1.78	2.31	1.81	1.15	1.37	2.07	2.12
AAEL023623		0	0	0	0	0	0	0	0	0	0	0	0	0	0	0	0	0	0	0	0	0	0	0	0	0	0	0	0	0
AAEL010939		21.25	24.26	10.15	24.15	33.7	22.39	29.64	30.45	23.54	26.46	24.77	18.25	22.16	25.31	12.98	8.39	11.2	7.85	9.31	14.1	12.04	8.82	9.84	9.39	8.86	9.02	8.95	10.21	9.85
AAEL010941		0.57	0.89	0.65	0.81	0.49	0.88	1.06	1.12	1.05	1.06	0.99	0.63	1.08	1.13	0.47	0.32	0.22	0.31	0.26	0.57	0.33	0.29	0.12	0.11	0.33	0.13	0.34	0.46	0.46
AAEL020085		0	0	0	0	0	0	0	0	0	0	0	0	0	0	0	0	0	0	0	0	0	0	0	0	0	0	0	0	0
AAEL026383		0	0	0	0	0	0	0	0	0.05	0	0	0	0	0	0.06	0	0	0	0	0	0	0	0	0	0	0	0	0	0
AAEL025404		14.69	21.83	6.42	17.47	14.41	16.43	21.4	21.42	16.58	21.25	18.4	12.19	18.13	22.13	7.79	9.25	13.8	7.16	9.8	14.09	10.21	8.4	10.69	10.83	10.04	8.87	12.37	17.48	11.5
AAEL013808		6.98	9.01	3.9	7.41	6.31	5.87	7.56	9.41	7.75	8.26	7.64	5.8	5.98	6.91	5	7.82	7.03	6.49	7.69	9.43	7.86	9.38	6.83	5.16	4.71	8.72	7.14	6.55	6.21
AAEL024331		0	0	0	0	0	0	0	0	0	0	0	0	0	0	0	0	0	0	0	0	0	0	0	0	0	0	0	0	0
AAEL021658		0	0	0	0	0	0	0	0	0	0	0	0	0	0	0	0	0	0	0	0	0	0	0	0	0	0	0	0	0
AAEL013812		0	0	0	0.02	0	0.02	0	0	0.06	0	0.03	0.02	0	0	0.04	0	0	0	0	0.02	0	0	0	0	0	0.09	0	0	0.09
AAEL023664		0	0	0	0	0	0	0	0	0	0	0	0	0	0	0	0	0	0	0	0	0	0	0	0	0	0	0	0	0
AAEL010089		12.47	12.33	10.08	11.47	8.85	10.19	13.18	8.02	9.1	10.84	12.72	8.29	10.36	10.88	9.98	6.91	8.03	4.64	6.34	7.99	4.67	5.99	5.58	6.06	6.05	5.58	5.74	8.88	6.96
AAEL026267		0	0	0	0	0	0	0	0	0	0	0	0	0	0	0	0	0	0	0	0	0	0	0	0	0	0	0	0	0
AAEL024592		27.67	41.64	6.79	35.72	33.01	33.56	53.97	54.94	37.43	46.83	38.26	20.37	34.6	47.25	15.53	5.07	4.36	3.04	6.9	14.51	9.33	4.59	3.83	3.11	3.4	3.23	3.84	9.4	5.25
AAEL005165		342.75	369.36	279.53	344.18	360.55	336.79	365.17	377.32	387.92	411.85	389.35	292.89	388.13	457.56	312.77	332.42	499.43	259.03	311	431.56	277.71	360.16	413.19	457.74	472.97	306.82	397.36	527.88	510.26
AAEL028105		0	0	0	0	0	0	0	0	0	0	0	0	0	0	0	0	0	0	0	0	0	0	0	0	0	0	0	0	0
AAEL020940		0	0	0	0	0	0	0	0	0	0	0	0	0	0	0	0	0	0	0	0	0	0	0	0	0	0	0	0	0
AAEL009515		0.94	1.35	0.82	1.77	2.13	0.66	2	2.05	1.18	1.22	1.65	0.72	1.04	1.96	0.83	1.31	1.18	1.17	1.09	1.54	1.08	0.8	0.76	0.72	0.77	0.73	0.6	1.06	0.75
AAEL020795		0	0	0	0	0	0	0	0	0	0	0	0	0	0	0	0	0	0	0	0	0	0	0	0	0	0	0	0	0
AAEL009517		0.02	0.03	0.04	0	0	0	0	0	0.04	0.03	0	0	0	0.06	0	0.02	0	0	0	0	0	0	0	0	0	0	0	0	0
AAEL009514		0	0	0	0	0	0	0	0	0	0	0	0	0	0	0	0	0	0	0	0	0	0	0	0	0.05	0	0	0	0
AAEL009513		0.03	0	0.03	0	0	0.11	0.06	0.06	1.07	0	0.1	0.03	0.08	0.16	0.36	19.56	20.4	19.4	36.68	18.2	18.92	18.32	24.21	21.23	18.38	18.63	10.96	20.43	24.58
AAEL019522		0.85	0.96	1.13	0.8	0.63	0.83	1.4	1.17	1.31	1.3	1.34	0.8	1.12	1.41	0.88	1.49	1.25	0.76	1.08	1.52	1.55	1.2	1.08	1.39	1.78	1.11	1.56	2.11	1.08
AAEL019874		0.11	0.12	0.03	0.17	0	0.01	0	0.13	0.02	0	0.1	0.02	0.03	0.03	0.01	0.14	0.04	0.05	0.19	0	0.16	0.37	0.07	0.14	0.03	0.16	0.12	0.07	0.01
AAEL019873		0.08	0	0	0	0	0	0	0	0	0	0	0	0.08	0	0	0	0	0	0	0	0.08	0	0	0	0	0	0	0	0
AAEL021432		11.1	19.76	7.1	18.88	24.43	10.32	26.85	23.91	18.45	18.1	17.41	9.53	12.29	18.07	8.39	4.41	4.51	2.32	3.16	8.83	4.03	2.76	3.74	2.35	3.13	2.22	2.29	3.2	2.89
AAEL021015		2.3	2.45	1.52	2.73	3.85	1.48	2.41	2.38	1.9	2.3	1.8	1.7	1.45	1.93	1.62	2.4	1.56	1.61	1.89	1.97	1.72	2.26	1.45	1.78	1.32	1.53	1.44	0.76	1.84
GALE2		0.42	0.16	0.1	0.24	0	0.17	0.13	0.21	0.73	0.19	0.46	0.15	0.12	0.23	0.04	0.13	0.29	0.68	0.04	0.4	0	0.6	0.52	0.84	0.13	0.24	0.12	0.21	0.53
AAEL012140		12.56	14.35	9.58	14.69	13.99	10.22	14.56	11.27	11.24	15.62	13.61	11.04	13.43	16.32	9.75	7.67	11.29	7.53	10.21	12.48	7.21	9.11	10.02	11.33	8.85	8.85	9.98	13.45	11.16
AAEL012137		9.19	9.92	4.54	10.33	3.09	9.16	9.51	13	7.73	8.87	10.23	5.74	8.27	10.6	5.35	7.56	10.85	4.93	6.59	10.06	8.85	7.83	10.76	8.81	8.36	7.02	12.5	14.56	9.57
AAEL012139		0.71	0.11	0.79	0.21	0	0.22	0.29	0.25	0.06	0.7	0.36	0.23	0.65	0.44	0.46	0.19	0.18	0.12	0.35	0.43	0.03	0.18	0.14	0.21	0.28	0.57	0.22	0.25	1.34
AAEL012138		1.12	1.95	2.09	1.61	2.99	1.4	2.07	1.25	2.09	2.57	1.54	2	1.47	2.2	2.03	2.4	1.27	2.17	1.96	1.94	1.42	2.31	1.8	1.88	2.79	2.13	1.69	2.17	3.08
CASPS7		8.5	13.35	7.9	15.15	5.13	10.81	11.42	16.41	11.98	13.25	10.89	8.5	8.9	13.22	6.17	5.43	7.21	4.45	4.43	4.63	6.18	6.93	4.63	5.1	4.85	6.8	5.34	7.85	4.59
AAEL013108		7.14	6.38	4.96	5.03	6.34	5.68	6.97	6.07	5.63	6.13	5.21	3.75	5.09	6.68	3.43	4.07	3.79	3.51	3.75	3.73	2.67	3.22	3.05	2.83	3.1	4.02	4.72	5.16	3.97
PGRP-LE		0.21	0	0.25	0.05	0	0.04	0.08	0.41	0.21	0.14	0.2	0.7	0.25	0.09	0.24	1.96	1.95	1.82	1.89	1.81	1.51	1.76	2.03	1.91	1.34	1.47	2.16	2.03	2.93
AAEL026661		0	0	0	0	0	0	0	0	0	0	0	0	0	0	0	0	0	0	0	0	0	0	0	0	0	0	0	0	0
AAEL013111		253.22	167.92	148.14	180.84	204.24	243.88	168.37	250.87	174.12	192	174.39	154.97	157.66	164.12	135.55	115.49	106.8	99.95	118.07	103.55	131.01	95.73	101.15	88.7	101.08	107.81	97.53	108.77	100.93
AAEL013109		0.27	0.59	0.2	0.34	0	0.3	0.37	0.33	0.73	0.37	0.25	1.3	1.22	0.58	0.1	0	0.13	0.04	0.03	0	0.16	0.19	0.16	0.19	0.07	0.14	0.16	0.26	0.1
AAEL013107		28.17	28.26	16.98	27.04	34.48	25.58	25.18	24.74	25.95	31.39	27.06	28.51	30.62	31.98	26.67	18.61	18.13	19.65	20.25	26.02	15.17	19.09	21	23.29	21.19	20.03	20.62	26.86	22.35
AAEL013110		0.38	0.73	0.65	1.08	0	0.69	0.63	0.6	0.31	0.74	0.56	0.48	0.88	0.72	0.64	0.18	0.11	0.44	0.3	0.4	0.41	0.33	0.49	0.19	0.49	0.45	0.39	0.27	0.14
AAEL013115		9.2	8.46	4.35	8.85	6.92	8.56	11.3	13.13	7.66	10.95	9.14	6.26	8.32	9.66	4.24	2.63	4.7	2.41	4.23	5.74	3.41	2.52	3.07	2.29	3.02	3.12	2.66	3.45	3.37
AAEL013114		31.22	35.4	29.35	31.2	33.19	31.46	36.76	32.46	23.66	30.44	30.77	28.7	24.13	28.15	26.44	19.56	25.27	21.99	24.56	26.66	20.65	19.68	19.66	20.98	20.38	18.71	18.22	18.95	19.49
mRpL3		41.19	45.33	30.85	36.46	32.54	39.47	42.64	35.32	37.4	35.7	42.87	28.99	41.32	42.47	36.26	58.36	59.95	50.81	52.06	43.62	52.92	66.44	66.13	63.96	61.13	63.92	57.54	55.87	59.36
AAEL013113		17.04	15.17	11.19	15.62	17.72	15.48	16.37	13.87	14.19	12.58	14.24	10.86	12.75	14.42	14.68	16.51	18.36	12.51	17.23	13.68	13.79	12.38	16.41	15.49	18.36	14.86	12.8	18.79	20.03
AAEL023905		0.15	0.38	0.23	0.55	0	0.15	0.2	0	0.29	0.38	0.48	0.17	0.29	0.11	0.28	0	0.05	0.11	0.09	0.1	0.14	0	0.05	0.05	0	0	0.1	0.21	0
AAEL014040		8.06	9.81	6.15	7.71	14.43	6.58	8.84	4.5	5.83	7.04	7.78	6.99	6.77	6.8	7.83	5.34	4.89	4.99	4.89	8.18	3.74	4.53	5.95	5.73	5.12	6.05	4.62	5.97	6.39
AAEL017435		14.46	33.63	19.2	32.58	27.51	17.02	25.74	23.74	34.4	37.68	37.31	25.24	26.5	27.77	18.24	9.98	17.73	9.21	7.49	13.66	10.54	14.45	14.54	14.7	9.17	13.5	11.31	14.79	13.16
AAEL014038		2.56	2.25	0.3	1.86	3.31	1.17	2.58	2.62	2.96	1.97	1.77	1.45	1.68	2.51	1.34	1.28	1.53	1.17	1.75	2.7	1.02	1.9	2.28	1.47	1.32	1.37	1.38	2.1	2.02
AAEL023296		0	0	0	0	0	0	0	0	0	0	0	0	0	0	0	0	0	0	0	0	0	0	0	0	0	0	0	0	0
AAEL014037		17.15	20.98	14.04	23.97	30.44	20.44	22.53	16.5	19.28	21.78	23.43	18.97	25.23	29.48	19.27	19.86	26.82	14.73	25.06	26.27	17.68	20.1	21.92	26.36	24.03	18.57	31.81	43.49	29.74
AAEL014039		729.89	620.29	854.47	623.76	794.8	737.12	603.99	641.02	669.61	519.56	544.56	774.33	663.87	587.82	776.75	1650.13	1668.44	1486.92	1658.57	978.28	1459.99	1624.74	1726.32	1752.89	1688.25	1802.74	1856.5	1516.2	1516.3
AAEL026668		6.76	8.68	4.85	7.9	12.16	7.58	11.03	11.41	8.64	9.68	8.48	6.11	7.69	10.41	3.72	3.41	4.71	2.59	3.96	6.2	4.57	3.67	4.1	3.73	2.82	3.37	3.6	4.95	3.8
AAEL021395		8.52	9.63	5.56	7.69	8.33	9.34	10.75	12.64	8.64	11.78	8.72	4.94	7.7	11.82	4.68	4.77	5.78	4.57	4.97	6.51	7.18	4.63	4.93	4.5	5.25	4.84	4.12	6.19	4.57
AAEL025496		0	0	0	0	0	0	0	0	0	0	0	0	0	0	0	0	0	0	0	0	0	0	0	0	0	0	0	0	0
AAEL028246		0	0	0	0	0	0	0	0	0	0	0	0	0	0	0	0	0	0	0	0	0	0	0	0	0	0	0	0	0
AAEL013405		0.15	0	0	0	0	0	0	0	0	0	0	0.02	0	0	0.29	5.08	7.09	4.47	3.07	2.42	4.66	5.66	6.58	7.01	5.62	6.58	8.07	6.17	4.94
AAEL013406		0.11	0.05	0	0	0	0.05	0	0.05	0	0.06	0	0	0	0.06	0	0.34	0.96	0.59	0.1	0.57	0.46	0.26	0.36	0.31	0.29	0.22	0.32	0.18	0.32
AAEL014125		0.07	0.02	0	0	0	0.17	0.06	0.04	0.09	0.02	0.08	0	0.08	0	0.02	0	0.02	0.07	0.06	0	0.02	0	0.06	0.04	0	0	0.04	0	0.11
TPX1		169.92	172.07	174.77	151.19	181.58	179.55	157.27	142	160.58	154.53	157.09	144.08	157.4	140.88	162.13	268.2	173.5	356.37	278.72	239.36	325.59	285.94	250.12	217.69	203.67	285.84	249.52	198.04	194.95
snRNP-U1-C		111.15	121.27	136.69	120.84	95.55	120.22	114.35	94.03	102.59	103.47	102.13	100.25	111.54	114.09	128.07	97.32	100.23	75.85	92.15	101.97	69.12	87.1	90.08	98.15	91.79	74.86	89.49	97.18	116.35
AAEL013522		14.93	14.89	8.41	13.06	17.91	11.45	15.13	15.1	10.91	14.12	13.44	11.77	14.45	12.55	9.5	9.3	10.98	8.76	8.31	12.4	9.26	7.61	10.11	8.55	8.18	10.55	8.11	9.07	9.14
AAEL013521		24.26	23.19	15.44	24.48	25.82	24.22	25.06	24.88	22.76	23.71	24.2	21.86	24.2	22.87	19.58	17.28	20.63	17.7	19.18	22.83	18.61	19.58	23.59	22.14	15.1	22.13	16.85	17.87	20.96
AAEL013526		155.1	147.08	65.3	140.37	149.75	156.73	166.79	237.18	149.48	157.62	127.82	169.53	148.34	147.21	79.66	102.23	95.51	113.25	107.58	115.99	174.16	131.93	122.03	82.89	79.26	133.45	105.78	120.05	77.48
AAEL004544		1.81	1.89	0.82	1.63	3.88	1.54	2.34	3	2.08	1.63	1.58	1.58	2.31	2.14	0.93	1.09	0.38	0.7	0.77	1.72	0.83	0.6	0.65	0.4	0.4	0.57	0.49	0.94	0.56
AAEL013525		34.45	56.32	42.02	45.93	23.79	39.25	43.22	45.62	34.73	47.37	34.35	19.85	28.3	39.6	25.75	49.89	67.06	35.25	42.82	34.81	39.73	44.15	49.38	43.31	42.21	46.55	50.74	51.78	53.5
[truncated: 17,427 more rows]

## Sheet: Dataset 2 (TPM,FC,FDR pvalue)
Vectorbase Identifier	Max group means	Fold change	FDR p-value	ambient vs eCO2 new anteannae	Max group means	Fold change	FDR p-value	ambient vs eCO2 new maxillary palps	Max group means	Fold change	FDR p-value	Ambient vs eCO2 old antennae	Max group means	Fold change	FDR p-value	Ambient vs eCO2 old maxillary palps	Max group means	Fold change	FDR p-value	eCO2 new vs old antennae	Max group means	Fold change	FDR p-value	eCO2 new vs old maxillary palps	Max group means	Fold change	FDR p-value	Ambient new vs old antennae	Max group means	Fold change	FDR p-value	Ambient new vs old maxillary palps
AAEL020532	0	NaN	NaN		0	NaN	NaN		0	NaN	NaN		0	NaN	NaN		0	NaN	NaN		0	NaN	NaN		0	NaN	NaN		0	NaN	NaN
AAEL027741	0	NaN	NaN		0	NaN	NaN		0	NaN	NaN		0	NaN	NaN		0	NaN	NaN		0	NaN	NaN		0	NaN	NaN		0	NaN	NaN
AAEL012102	15.99	-1.04	0.96		9.66	1.02	1		17.02	-1.02	1		10.54	1.15	1		15.99	1.08	0.9		10.54	1.09	0.83		17.02	1.06	0.98		9.38	-1.01	1
AAEL012106	1.21	1.41	0.89		0.57	1.02	1		0.97	-1.4	1		0.46	1.28	1		1.21	-1.68	0.6		0.57	-1.25	0.85		0.97	1.18	0.98		0.53	-1.53	1
AAEL012094	79.52	-1.14	0.87		93.11	-1.08	1		83.66	-1.03	1		89.05	-1.06	1		78.51	1.07	0.9		86.37	-1.01	0.99		83.66	-1.03	0.99		93.11	-1	1
AAEL021681	0	NaN	NaN		0	NaN	NaN		0	NaN	NaN		0	NaN	NaN		0	NaN	NaN		0	NaN	NaN		0	NaN	NaN		0	NaN	NaN
AAEL012098	0.06	-1.79	0.91		0.84	-2.1	0.99		0.06	-2.16	1		1.93	1.81	0.66		0.05	-1.52	0.91		1.93	4.84	0.000569		0.06	-1.25	0.99		1.02	1.29	1
AAEL012109	1.03	-1.17	0.93		0.42	-2.66	0.96		0.44	1.27	1		0.18	1.25	1		0.97	-1.91	0.63		0.18	1.17	0.95		1.03	-2.79	0.36		0.42	-2.78	1
AAEL012104	9.74	1	1		1.98	1.2	1		9.11	-1.19	1		1.59	1.21	1		9.74	-1.22	0.68		1.98	-1.24	0.77		9.11	-1.03	0.99		1.59	-1.24	1
AAEL026799	0	NaN	NaN		0	NaN	NaN		0	NaN	NaN		0	NaN	NaN		0	NaN	NaN		0	NaN	NaN		0	NaN	NaN		0	NaN	NaN
AAEL012103		1.17	0.89		6.16	-1.08	1		6.65	-1.23	1		8.69	1.08	1		4.99	1.21	0.78		8.69	1.5	0.22		6.65	1.74	0.55		7.62	1.3	0.86
GPRHE6	0.04	-1.45	0.92		0.01	-1.19	1		0.09	-1.69	1		0.04	-1.05	1		0.05	1.75	0.81		0.04	3.24	0.54		0.09	2.01	0.93		0.04	2.88	1
AAEL012110	2.56	1.28	0.89		3.14	-1.44	0.97		5.17	-1.09	1		5.16	1.69	0.21		4.25	1.88	0.26		5.16	2.38	0.000522		5.17	2.63	0.11		3.14	-1.01	1
AAEL012101	10.97	-1.11	0.92		2.28	1.65	0.97		11.1	-1.08	1		1.33	-1.1	1		10.81	-1.02	0.98		2.28	-1.84	0.27		11.1	-1.05	0.99		1.36	-1	1
NOS	0.25	1.96	0.87		0.17	-3.03	1		0.31	1.36	1		0.11	-8.5	0.86		0.31	1.47	0.86		0.05	-3.91	NaN		0.26	2.12	0.93		0.17	-1.42	1
AAEL012095	254.17	-1.04	0.97		122.67	1.08	1		262.12	1.02	1		121.56	-1.02	1		254.17	1.09	0.86		122.67	-1.02	0.98		262.12	1.03	0.99		120.77	1.11	1
AAEL012105	31.33	-1	1		12.81	-1.03	1		29.69	1.01	1		13.96	1.2	1		31.33	-1.01	0.99		13.96	1.11	0.83		29.69	-1.01	0.99		12.81	-1.09	1
AAEL012096	0.77	-1.12	0.98		0.08	-1.01	1		0.93	-1.21	1		0.45	-3.96	0.78		0.74	1.01	1		0.12	1.52	0.85		0.93	1.1	0.99		0.45	5.5	0.73
AAEL012099	2.22	-1.03	0.98		17.25	-1.12	1		2.06	-1.13	1		16.92	-1.07	1		2.22	-1.17	0.84		16.19	1.06	0.93		2.06	-1.07	0.98		17.25	1.03	1
AAEL027035	0.07	1	1		0.04	1.53	NaN		0.1	-2.67	1		0.02	-5.31	NaN		0.07	-1.64	NaN		0.04	-7.9	NaN		0.1	1.63	0.97		0.02	1.01	NaN
AAEL012100	11.82	-1.28	0.83		14.48	-1.04	1		12.46	1	1		16.68	-1.2	1		11.03	1.26	0.64		14.27	1.04	0.95		12.46	-1.02	0.99		16.68	1.21	1
AAEL022538	65.99	1.21	0.83		25.61	1.55	0.54		64.57	1.06	1		18.46	1.22	1		65.99	1.08	0.85		25.61	-1.38	0.24		64.57	1.23	0.86		16	-1.06	1
AAEL014130	33.14	1.06	0.93		20.18	1.08	1		27.48	1.04	1		17.79	1.09	1		33.14	-1.12	0.77		20.18	-1.14	0.69		28.02	-1.1	0.96		18.59	-1.13	1
AAEL014134	10.77	1.05	0.95		28.18	1.18	1		9.32	1.11	1		22.57	1.12	1		10.77	-1.01	0.99		28.18	-1.25	0.62		9.28	-1.06	0.98		23.02	-1.17	1
AAEL025548	0	NaN	NaN		0	NaN	NaN		0	NaN	NaN		0	NaN	NaN		0	NaN	NaN		0	NaN	NaN		0	NaN	NaN		0	NaN	NaN
AAEL021855	0	NaN	NaN		0	NaN	NaN		0	NaN	NaN		0	NaN	NaN		0	NaN	NaN		0	NaN	NaN		0	NaN	NaN		0	NaN	NaN
AAEL026394	0	NaN	NaN		0	NaN	NaN		0	NaN	NaN		0	NaN	NaN		0	NaN	NaN		0	NaN	NaN		0	NaN	NaN		0	NaN	NaN
AAEL025713	1.25	2.34	0.82		0.39	-1.55	1		0.62	-1.26	1		0.21	-1.41	1		1.25	-2.39	0.52		0.25	-1.62	0.77		0.62	1.26	0.98		0.39	-1.75	1
GPRGHP4	0.2	-4.56	0.64		0.04	1.92	1		0.13	1.25	1		0.03	-5.57	1		0.13	2.95	0.58		0.04	-8.95	0.25		0.2	-1.96	0.93		0.03	1.25	1
AAEL023318	0	NaN	NaN		0	NaN	NaN		0	NaN	NaN		0	NaN	NaN		0	NaN	NaN		0	NaN	NaN		0	NaN	NaN		0	NaN	NaN
GPRGHP3	5.26	-1.05	0.97		8.79	-1.01	1		6.14	-1.51	1		7.12	-1.03	1		5.26	-1.25	0.68		8.71	-1.23	0.48		6.14	1.15	0.97		8.79	-1.19	1
AAEL011388	21.23	1.03	0.98		13.22	-1.09	1		16.72	1.15	1		12.3	-1.06	1		21.23	-1.09	0.88		12.12	-1.02	0.98		18.18	-1.21	0.91		13.22	-1.04	1
AAEL020295	0	NaN	NaN		0	NaN	NaN		0	NaN	NaN		0	NaN	NaN		0	NaN	NaN		0	NaN	NaN		0	NaN	NaN		0	NaN	NaN
mRPL9	33.16	-1.28	0.83		45.18	1.12	1		28.35	1.12	1		45.5	-1.04	1		28.87	1.13	0.82		45.18	-1.03	0.96		33.16	-1.26	0.77		45.5	1.15	1
AAEL011377	5.77	-1.08	0.98		5.09	1	1		5.81	1.33	1		4.92	1.13	1		5.81	1.19	0.89		5.09	-1.04	0.97		5.44	-1.21	0.97		5.08	-1.15	1
AAEL011381	312.61	1	1		851.63	-1.35	1		322.62	-1.06	1		896.09	-1.03	1		312.61	1.01	0.99		889.27	1.41	0.35		322.62	1.08	0.98		896.09	1.1	1
AAEL011389	12.6	1.14	0.89		8.49	1.01	1		10.9	1.08	1		7.82	1.14	1		12.6	-1.03	0.96		8.49	-1.09	0.86		10.9	1.03	0.99		8.42	-1.22	1
AAEL011382	8.17	-1	1		5.86	1.15	1		7.69	-1.04	1		5.08	-1.02	1		8.17	-1.06	0.92		5.86	-1.14	0.75		7.69	-1.02	0.99		5.04	1.04	1
AAEL025124	0	NaN	NaN		0	NaN	NaN		0	NaN	NaN		0	NaN	NaN		0	NaN	NaN		0	NaN	NaN		0	NaN	NaN		0	NaN	NaN
AAEL013369	57.12	-1.18	0.86		51.43	1.16	1		58.36	1.23	1		46.14	-1.02	1		58.36	1.26	0.67		51.43	-1.12	0.78		57.12	-1.16	0.96		45.45	1.07	1
AAEL011386	7.91	1.07	0.95		18.3	-1.1	1		6.94	-1.08	1		18.37	-1.07	1		7.91	-1.17	0.78		17.58	1.05	0.93		6.94	-1.02	0.99		18.37	1.05	1
AAEL011383	24.91	-1.1	0.91		17.11	1.17	1		24.29	1.1	1		12.64	1.03	1		24.91	1.12	0.83		17.11	-1.35	0.33		24.31	-1.08	0.97		14.51	-1.18	1
AAEL011379	48.82	-1.17	0.86		62.78	-1.09	1		48.76	1.13	1		67.22	-1.1	1		48.48	1.2	0.66		62.76	1.07	0.89		48.82	-1.1	0.97		67.22	1.11	1
AAEL011385	4.04	1.3	0.89		4.03	-1.06	1		2.94	1.17	1		4.31	-1.21	1		4.04	-1.19	0.89		3.74	-1.04	0.97		2.8	-1.07	0.99		4.31	1.12	1
AAEL012233	4.8	-1.31	0.85		12.85	-1.7	0.39		4.64	-1.04	1		14.55	-1.89	0.04		4.31	1.07	0.92		7.99	1.07	0.88		4.8	-1.17	0.97		14.55	1.21	1
AAEL019446	4.85	-1.37	0.83		8.64	1.14	1		3.79	1.19	1		9.93	-1.31	0.94		3.98	1.11	0.91		8.64	-1.12	0.83		4.85	-1.46	0.77		9.93	1.36	0.93
AAEL018922	0	NaN	NaN		0	NaN	NaN		0	NaN	NaN		0	NaN	NaN		0	NaN	NaN		0	NaN	NaN		0	NaN	NaN		0	NaN	NaN
AAEL024873	0	NaN	NaN		0	NaN	NaN		0	NaN	NaN		0	NaN	NaN		0	NaN	NaN		0	NaN	NaN		0	NaN	NaN		0	NaN	NaN
AAEL005278	0.6	1.29	0.91		0.11	1.01	1		0.49	-1.02	1		0.09	-1.15	1		0.6	-1.19	0.92		0.11	-1.4	0.86		0.49	1.11	0.99		0.11	-1.2	1
AAEL005279	4.73	-1.04	0.98		5.24	1.19	1		4.33	-1.01	1		5.02	1.05	1		4.73	-1.07	0.96		5.24	-1.05	0.96		4.4	-1.09	0.98		4.7	1.1	1
AAEL005281	2.72	2.12	0.61		1.04	-1.15	1		1.15	-1.02	1		1.09	-1.44	1		2.72	-2.32	0.22		0.92	-1.15	0.9		1.16	-1.07	0.99		1.09	1.11	1
AAEL005271	14.17	1.02	0.98		12.3	-1.02	1		14.39	-1.17	1		12.2	1.05	1		14.17	-1.1	0.83		12.2	1	1		14.39	1.08	0.97		12.3	-1.05	1
AAEL023272	0	NaN	NaN		0	NaN	NaN		0	NaN	NaN		0	NaN	NaN		0	NaN	NaN		0	NaN	NaN		0	NaN	NaN		0	NaN	NaN
AAEL023010	0	NaN	NaN		0	NaN	NaN		0	NaN	NaN		0	NaN	NaN		0	NaN	NaN		0	NaN	NaN		0	NaN	NaN		0	NaN	NaN
RpS14	237.56	-1.69	0.54		554.3	-1.19	1		179.86	1.15	1		567.27	-1.17	1		179.86	1.27	0.58		497.37	1.06	0.94		237.56	-1.53	0.71		567.27	1.06	1
AAEL005254	23.98	1.04	0.95		18.81	1.05	1		19.99	1.13	1		20.52	1.17	1		23.98	-1.03	0.95		20.52	1.08	0.83		20.62	-1.12	0.95		17.88	-1.01	1
AAEL025726	0	NaN	NaN		0	NaN	NaN		0	NaN	NaN		0	NaN	NaN		0	NaN	NaN		0	NaN	NaN		0	NaN	NaN		0	NaN	NaN
AAEL005261	35.57	1.07	0.93		42.78	-1.23	1		36.07	-1.02	1		45.6	1.1	1		35.57	1.03	0.96		45.6	1.3	0.52		36.07	1.13	0.94		42.78	-1.02	1
AAEL011201	1.76	-1.17	0.91		3.25	-1.15	1		1.72	-1.03	1		4.72	-1.32	0.87		1.67	1.04	0.97		3.7	1.33	0.39		1.76	-1.1	0.98		4.72	1.55	0.6
AAEL019866	6.02	1.2	0.85		2.76	1.1	1		5.71	-1.24	1		2.29	1.03	1		6.02	-1.26	0.63		2.76	-1.18	0.73		5.71	1.18	0.91		2.41	-1.09	1
AAEL011196	9.51	1.24	0.87		8.5	-1.28	1		7.62	-1.11	1		8.84	1.37	0.87		9.51	-1.32	0.58		8.84	1.31	0.46		7.62	1.04	0.99		8.5	-1.33	1
AAEL011206	16.03	-1.01	1		68.69	-1.57	0.91		14.71	1.08	1		83.82	-1.22	1		16.03	1.03	0.97		70.65	1.63	0.09		14.71	-1.05	0.98		83.82	1.29	1
AAEL022464	0	NaN	NaN		0	NaN	NaN		0	NaN	NaN		0	NaN	NaN		0	NaN	NaN		0	NaN	NaN		0	NaN	NaN		0	NaN	NaN
AAEL011200	3.9	-1.19	0.92		4.03	1.25	1		4.29	2	1		3.72	1.6	1		4.29	1.4	0.77		4.03	-1.06	0.96		3.9	-1.7	0.88		3.08	-1.33	1
AAEL027070	0	NaN	NaN		0	NaN	NaN		0	NaN	NaN		0	NaN	NaN		0	NaN	NaN		0	NaN	NaN		0	NaN	NaN		0	NaN	NaN
AAEL023568	0	NaN	NaN		0	NaN	NaN		0	NaN	NaN		0	NaN	NaN		0	NaN	NaN		0	NaN	NaN		0	NaN	NaN		0	NaN	NaN
AAEL011199	12.62	1.06	0.95		12.09	-1.1	1		11.21	1.19	1		15.98	1.01	1		12.62	1.03	0.97		15.98	1.43	0.13		10.58	-1.08	0.97		15.28	1.32	0.87
AAEL011202	80.17	-1.08	0.91		58.83	-1.03	1		74.71	1.06	1		55.93	-1.04	1		80.17	1.02	0.98		57.45	-1.04	0.94		76.88	-1.12	0.96		58.83	-1.01	1
AAEL028222	0	NaN	NaN		0	NaN	NaN		0	NaN	NaN		0	NaN	NaN		0	NaN	NaN		0	NaN	NaN		0	NaN	NaN		0	NaN	NaN
AAEL011197	922.33	1.09	0.93		878.46	-1.17	1		715.34	-1.02	1		718.04	-1.06	1		922.33	-1.26	0.68		737.37	-1.07	0.93		730.09	-1.13	0.97		878.46	-1.16	1
AAEL023161	0.19	1.08	0.99		0.04	-1.82	NaN		0.33	1.83	1		0.15	2.18	1		0.33	2.08	0.73		0.15	6.62	0.24		0.21	1.2	0.99		0.07	1.69	1
AAEL026435	0	NaN	NaN		0	NaN	NaN		0	NaN	NaN		0	NaN	NaN		0	NaN	NaN		0	NaN	NaN		0	NaN	NaN		0	NaN	NaN
AAEL023562	0	NaN	NaN		0	NaN	NaN		0	NaN	NaN		0	NaN	NaN		0	NaN	NaN		0	NaN	NaN		0	NaN	NaN		0	NaN	NaN
mRpL38	33.92	-1.18	0.85		42.12	1.07	1		32.22	-1.13	1		43.42	-1.15	1		32.16	-1.09	0.84		42.12	-1.1	0.85		33.92	-1.14	0.93		43.42	1.14	1
AAEL011204	14.96	1.19	0.85		7.5	-1.27	1		15.45	-1.22	1		8.27	1.08	1		14.96	-1.13	0.79		8.27	1.39	0.16		15.45	1.29	0.72		7.5	1.03	1
AAEL011203	0.1	-1.35	0.95		0.31	1.68	1		0.07	-1.91	1		0.16	1.43	1		0.08	-2	0.78		0.31	-2.05	0.68		0.1	-1.46	0.98		0.19	-1.71	1
AAEL028219	0	NaN	NaN		0	NaN	NaN		0	NaN	NaN		0	NaN	NaN		0	NaN	NaN		0	NaN	NaN		0	NaN	NaN		0	NaN	NaN
CYP307A1	0.05	2.35	0.87		0.01	1.38	NaN		0.03	1.05	1		0.03	1.68	1		0.05	-1.29	0.93		0.03	2.25	0.76		0.03	1.72	0.97		0.02	1.83	NaN
AAEL009764	21.74	1.01	0.99		16.02	-1.01	1		20.22	1.08	1		16.07	1.02	1		21.74	1.04	0.94		16.07	1.02	0.96		20.22	-1.03	0.99		16.02	1.01	1
AAEL009767	26.95	1.01	0.99		16.82	-1.01	1		24.99	1.11	1		19.48	1.09	1		26.95	1.06	0.91		19.48	1.16	0.7		24.99	-1.03	0.99		17.18	1.07	1
AAEL009769	4.81	-1.07	0.97		7.84	-1.01	1		5.74	1.02	1		10.07	1.07	1		5.32	1.28	0.74		10.07	1.28	0.51		5.74	1.17	0.96		9.11	1.2	1
AAEL009765	11.27	-1.43	0.73		10.46	-2.02	0.33		12.79	-1.1	1		10.83	-1.51	0.63		10.67	1.35	0.44		7.45	1.47	0.18		12.79	1.04	0.99		10.83	1.11	1
AAEL009766	2.52	-1.22	0.91		56.55	-2.13	0.1		2.97	1.04	1		75.88	-1.25	1		2.78	1.37	0.75		63.62	2.4	3.7e-05		2.97	1.08	0.99		75.88	1.43	0.86
AAEL009763	2.18	1.75	0.8		0.18	1.52	1		1.69	-1.46	1		0.2	-4.65	0.54		2.18	-1.8	0.44		0.18	-3.77	0.2		1.69	1.43	0.92		0.2	1.87	1
AAEL000250	0.15	1.01	1		0.09	-10.79	0.81		0.04	1.09	1		0.07	24.36	0.9		0.15	-2.95	0.63		0.07	8.24	0.35		0.14	-3.13	0.88		0.09	-30.76	NaN
AAEL000254	0.81	2.01	0.85		1.39	1.36	1		0.64	-1.39	1		1.31	1.04	1		0.81	-1.71	0.74		1.39	-1.07	0.96		0.64	1.58	0.94		1.22	1.25	1
AAEL000230	37.73	-1.24	0.84		35.38	-1.05	1		37.39	1.3	1		37.81	-1	1		37.39	1.28	0.57		37.81	1.12	0.79		37.73	-1.26	0.78		37.12	1.09	1
AAEL019737	22.87	1.14	0.87		27.75	-1.12	1		20.44	-1.12	1		28.09	-1.01	1		22.87	-1.2	0.61		28.09	1.13	0.79		20.44	1.06	0.98		27.81	1.04	1
AAEL000223	0.02	-5.52	0.85		0	NaN	NaN		0.01	5.24	NaN		0	NaN	NaN		0.01	5.51	NaN		0	NaN	NaN		0.02	-5.23	NaN		0	NaN	NaN
AAEL000241	10.1	-1.01	0.99		9.29	-1.06	1		9.56	1.1	1		10.64	1.03	1		10.1	1.07	0.92		10.64	1.21	0.64		9.56	-1.04	0.99		9.94	1.12	1
AAEL024733	0	NaN	NaN		0	NaN	NaN		0	NaN	NaN		0	NaN	NaN		0	NaN	NaN		0	NaN	NaN		0	NaN	NaN		0	NaN	NaN
AAEL000242	3.16	1.21	0.85		1.17	1.09	1		2.85	1.03	1		0.84	-1	1		3.16	-1.02	0.98		1.17	-1.4	0.47		2.85	1.15	0.94		1.05	-1.25	1
AAEL024531	0	NaN	NaN		0	NaN	NaN		0	NaN	NaN		0	NaN	NaN		0	NaN	NaN		0	NaN	NaN		0	NaN	NaN		0	NaN	NaN
AAEL021157	0	NaN	NaN		0	NaN	NaN		0	NaN	NaN		0	NaN	NaN		0	NaN	NaN		0	NaN	NaN		0	NaN	NaN		0	NaN	NaN
AAEL000249	20.79	1.1	0.91		28.06	1.02	1		18.43	1.28	1		28.83	1	1		20.79	1.03	0.97		28.83	1.01	0.98		17.1	-1.13	0.93		28.19	1.05	1
AAEL000247	0.3	-2.98	0.83		0.1	-1.12	1		0.32	-1.04	1		0.2	-1.04	1		0.27	2.67	0.63		0.18	1.97	0.74		0.32	-1.06	0.99		0.2	1.92	1
AAEL000231	32.23	-1.03	0.98		47.25	-1.21	1		30.01	1.05	1		52.26	1.03	1		32.23	1.01	0.98		52.26	1.34	0.34		30.01	-1.06	0.97		48.73	1.09	1
AAEL000219	476.26	1.01	0.99		114.46	1.29	1		400.79	1	1		86.75	1.05	1		476.26	-1.15	0.77		114.46	-1.32	0.28		422.37	-1.14	0.96		87.59	-1.06	1
AAEL000244	6.82	-1.21	0.88		2.36	-1.23	1		8.96	1.03	1		2.53	-1.19	1		8.28	1.53	0.37		2.2	1.12	0.91		8.96	1.23	0.93		2.53	1.11	1
AAEL000251	2.46	1.42	0.85		0.55	-1.1	1		1.43	-1.29	1		0.5	1.61	1		2.46	-2.11	0.34		0.5	1	1		1.53	-1.16	0.98		0.55	-1.74	1
AAEL000239	13.72	-1.01	0.99		4.17	1.15	1		10.31	1.04	1		2.33	1	1		13.72	-1.23	0.6		4.17	-1.79	0.00959		12.36	-1.29	0.71		3.48	-1.52	0.59
AAEL022677	0	NaN	NaN		0	NaN	NaN		0	NaN	NaN		0	NaN	NaN		0	NaN	NaN		0	NaN	NaN		0	NaN	NaN		0	NaN	NaN
AAEL000229	1.26	-3.3	0.82		0.23	14.39	NaN		1.01	-1.44	1		0.06	-5.31	NaN		0.67	1.71	0.84		0.23	-15.32	NaN		1.26	-1.25	0.98		0.06	5.14	NaN
AAEL026268	0	NaN	NaN		0	NaN	NaN		0	NaN	NaN		0	NaN	NaN		0	NaN	NaN		0	NaN	NaN		0	NaN	NaN		0	NaN	NaN
AAEL000243	0.02	-4.42	0.83		0.00337	-5.12	NaN		0.02	-1.5	1		0.00984	-1.12	1		0.01	3.16	NaN		0.00913	12.63	NaN		0.02	1.09	0.99		0.00984	2.63	NaN
AAEL000252	0.6	1.08	0.98		95.81	-2.23	0.13		1.69	5.77	0.64		107.2	-1.08	1		1.69	3.61	0.38		103.62	2.4	0.00217		0.48	-1.46	0.97		107.2	1.19	1
AAEL029073	4.14	-2.74	0.7		10.42	-1.84	0.73		12.52	-1.97	1		20.75	-1.66	0.28		5.89	4.17	0.14		12.84	2.27	0.00876		12.52	2.99	0.04		20.75	2.08	0.09
AAEL029072	0.32	-3.14	0.83		5.97	-1.1	1		1.59	-2.89	1		23.69	-2.03	0.24		0.53	5.13	0.38		11.79	2.23	0.11		1.59	4.84	0.29		23.69	4.19	1.34e-05
AAEL023861	0.04	-2.39	0.89		0.03	-1.3	NaN		0.03	9.44	NaN		0.05	-13.76	NaN		0.03	2.06	NaN		0.03	-7.21	NaN		0.04	-10.47	NaN		0.05	1.47	NaN
AAEL005530	24.34	1.27	0.85		160.49	1.52	0.93		20.46	-1.19	1		89.55	-1.01	1		24.34	-1.34	0.56		160.49	-1.77	0.1		20.46	1.13	0.97		103.9	-1.14	1
AAEL029035	251.8	-1.23	0.83		294.28	-1.05	1		242.92	1.14	1		296.5	1.07	1		242.92	1.21	0.58		296.5	1.04	0.95		251.8	-1.17	0.93		294.28	-1.07	1
AAEL023500	0	NaN	NaN		0	NaN	NaN		0	NaN	NaN		0	NaN	NaN		0	NaN	NaN		0	NaN	NaN		0	NaN	NaN		0	NaN	NaN
AAEL005531	5.4	1.13	0.93		9.48	-1.11	1		3.87	1.17	1		11.3	-1.26	1		5.4	-1.21	0.84		9.23	1.06	0.93		4.22	-1.24	0.96		11.3	1.23	1
AAEL005527	26.22	1.14	0.89		19.32	-1.07	1		23.76	-1.06	1		21.53	1.05	1		26.22	-1.12	0.79		21.53	1.18	0.67		23.76	1.08	0.97		19.71	1.06	1
AAEL005515	403.27	-1.02	0.98		439.73	-1.2	1		379.1	1.05	1		401.14	1.01	1		403.27	1.02	0.97		401.14	1.09	0.89		379.1	-1.04	0.99		439.73	-1.09	1
AAEL005528	18.3	1.25	0.84		13.63	1.04	1		16.46	-1.14	1		13.55	-1.02	1		18.3	-1.21	0.61		13.63	1	1		16.46	1.18	0.92		13.39	1.09	1
AAEL025436	0	NaN	NaN		0	NaN	NaN		0	NaN	NaN		0	NaN	NaN		0	NaN	NaN		0	NaN	NaN		0	NaN	NaN		0	NaN	NaN
AAEL018059	1.66	1.49	0.79		1.2	-1.31	1		1.77	-1.34	1		1.13	-1.11	1		1.66	-1.21	0.77		1.05	1.13	0.87		1.77	1.65	0.38		1.2	-1.02	1
AAEL005520	116.29	-1.02	0.98		109.14	1.32	0.94		101.85	1.15	1		88.71	1.18	1		116.29	1.01	0.99		109.14	-1.24	0.52		106.28	-1.17	0.9		81.59	-1.09	1
AAEL022943	0	NaN	NaN		0	NaN	NaN		0	NaN	NaN		0	NaN	NaN		0	NaN	NaN		0	NaN	NaN		0	NaN	NaN		0	NaN	NaN
AAEL005522	27.12	-1.03	0.97		23.55	-1.08	1		25.18	1.01	1		27.52	1.04	1		27.12	-1.02	0.97		27.52	1.25	0.45		25.18	-1.07	0.97		25.4	1.13	1
AAEL005524	148.96	-1.04	0.97		64.02	1.14	1		135.2	-1.02	1		43.13	1.05	1		148.96	-1.08	0.88		64.02	-1.47	0.1		137.94	-1.1	0.97		54.97	-1.34	0.91
AAEL005521	32.78	1.1	0.89		76.62	-1.14	1		32.58	-1.04	1		91.09	-1.09	1		32.78	-1.01	0.99		86.13	1.29	0.41		32.58	1.13	0.94		91.09	1.25	1
AAEL025076	1.59	1.86	0.75		0.31	-1.22	1		0.93	1.14	1		0.24	-1.39	1		1.59	-1.51	0.65		0.26	-1.43	0.75		0.89	1.11	0.98		0.31	-1.24	1
AAEL027790	0.81	-1.17	0.91		6.37	-1.22	1		0.66	1.22	1		4.48	-1.09	1		0.79	1.01	0.99		5.24	-1.25	0.59		0.81	-1.42	0.81		6.37	-1.38	0.75
AAEL026500	0	NaN	NaN		0	NaN	NaN		0	NaN	NaN		0	NaN	NaN		0	NaN	NaN		0	NaN	NaN		0	NaN	NaN		0	NaN	NaN
AAEL027456	0	NaN	NaN		0	NaN	NaN		0	NaN	NaN		0	NaN	NaN		0	NaN	NaN		0	NaN	NaN		0	NaN	NaN		0	NaN	NaN
AAEL020837	0.02	-3.28	0.89		0.02	2.9	NaN		0	NaN	NaN		0	NaN	NaN		0	NaN	NaN		0.02	-3.04	NaN		0.02	-3.12	NaN		0	NaN	NaN
AAEL020980	0	NaN	NaN		0	NaN	NaN		0	NaN	NaN		0	NaN	NaN		0	NaN	NaN		0	NaN	NaN		0	NaN	NaN		0	NaN	NaN
AAEL005526	3.12	1.25	0.85		2.38	-1.22	1		2.39	-1.04	1		2.1	-1.12	1		3.12	-1.28	0.63		1.97	-1.02	0.98		2.39	1.01	1		2.38	-1.09	1
AAEL024086	0.01	2.75	0.91		0.02	-5.12	NaN		0.08	1.47	1		0.12	24.04	0.87		0.08	5.98	NaN		0.12	24.92	0.29		0.06	11.01	NaN		0.02	-4.9	NaN
AAEL005518	1.35	-1.07	0.98		7.1	-1.22	1		1.16	1.07	1		8.39	1.1	1		1.35	-1.03	0.98		8.39	1.44	0.13		1.32	-1.22	0.97		7.35	1.09	1
AAEL027542	0	NaN	NaN		0	NaN	NaN		0	NaN	NaN		0	NaN	NaN		0	NaN	NaN		0	NaN	NaN		0	NaN	NaN		0	NaN	NaN
AAEL002357	3.42	1.14	0.89		0.66	1.14	1		2.38	1.03	1		0.52	1.5	1		3.42	-1.34	0.59		0.66	-1.28	0.65		2.68	-1.21	0.86		0.56	-1.66	0.9
AAEL022760	0	NaN	NaN		0	NaN	NaN		0	NaN	NaN		0	NaN	NaN		0	NaN	NaN		0	NaN	NaN		0	NaN	NaN		0	NaN	NaN
plexA	13.55	1.17	0.86		12.15	-1.08	1		10.97	-1.23	1		12.08	-1.1	1		13.55	-1.44	0.32		11.39	1	1		10.97	-1.01	1		12.15	1.04	1
AAEL002321	0.57	-1.18	0.96		0.96	-1.05	1		0.68	1.06	1		1	1.04	1		0.63	1.41	0.85		1	1.1	0.94		0.68	1.11	0.99		0.96	1.02	1
AAEL024855	0	NaN	NaN		0	NaN	NaN		0	NaN	NaN		0	NaN	NaN		0	NaN	NaN		0	NaN	NaN		0	NaN	NaN		0	NaN	NaN
AAEL027240	4.73	1.26	0.85		10.44	-1.43	0.81		3.66	1.14	1		11.51	1.14	1		4.73	-1.13	0.83		11.51	1.56	0.08		3.52	-1.02	0.99		10.44	-1.03	1
AAEL023649	0	NaN	NaN		0	NaN	NaN		0	NaN	NaN		0	NaN	NaN		0	NaN	NaN		0	NaN	NaN		0	NaN	NaN		0	NaN	NaN
AAEL020042	37.18	1.17	0.85		11.92	1.08	1		29.56	-1	1		11.22	1.14	1		37.18	-1.21	0.63		11.92	-1.06	0.9		29.56	-1.04	0.99		10.84	-1.1	1
AAEL002335	4.51	1.24	0.84		0.91	1.22	1		3.78	1	1		0.61	1.14	1		4.51	-1.13	0.8		0.91	-1.48	0.39		3.78	1.09	0.97		0.72	-1.36	1
AAEL002348	2.97	1.45	0.85		1.8	-1.1	1		2.18	1.07	1		1.14	-1.1	1		2.97	-1.24	0.84		1.63	-1.53	0.54		2.18	1.07	0.99		1.8	-1.51	1
AAEL028030	0	NaN	NaN		0	NaN	NaN		0	NaN	NaN		0	NaN	NaN		0	NaN	NaN		0	NaN	NaN		0	NaN	NaN		0	NaN	NaN
AAEL018057	30.95	1.21	0.85		16.63	-1.03	1		24.34	1.02	1		16.09	-1.04	1		30.95	-1.19	0.7		16.29	-1.02	0.98		24.34	-1.01	1		16.63	1.01	1
AAEL022777	0	NaN	NaN		0	NaN	NaN		0	NaN	NaN		0	NaN	NaN		0	NaN	NaN		0	NaN	NaN		0	NaN	NaN		0	NaN	NaN
AAEL002343	0.21	-1.08	0.98		0.29	1.12	1		0.13	1.02	1		0.52	2.16	0.9		0.21	-1.44	0.87		0.52	1.85	0.56		0.2	-1.57	0.96		0.25	-1.03	1
AAEL019424	4.81	-1.1	0.91		4.37	-1.23	1		4.39	-1.05	1		3.21	-1.08	1		4.81	-1.1	0.85		3.6	-1.17	0.56		4.63	-1.15	0.94		4.37	-1.31	0.86
AAEL002331	27.21	1.03	0.98		42.44	-1.19	1		21.18	1.01	1		44.44	1.12	1		27.21	-1.22	0.64		44.44	1.24	0.51		23.48	-1.19	0.93		42.44	-1.06	1
HPX5	4.31	1.36	0.85		4.53	1.69	0.42		3.81	-1.54	1		2.32	1.11	1		4.31	-1.65	0.38		4.53	-1.97	0.00163		3.81	1.27	0.95		2.64	-1.27	1
AAEL018821	0	NaN	NaN		0	NaN	NaN		0	NaN	NaN		0	NaN	NaN		0	NaN	NaN		0	NaN	NaN		0	NaN	NaN		0	NaN	NaN
AAEL024537	0	NaN	NaN		0	NaN	NaN		0	NaN	NaN		0	NaN	NaN		0	NaN	NaN		0	NaN	NaN		0	NaN	NaN		0	NaN	NaN
AAEL004167	10.04	-1.2	0.87		7.63	-1.17	1		9.29	1.14	1		8.21	1.13	1		9.58	1.1	0.87		8.21	1.24	0.56		10.04	-1.25	0.9		7.63	-1.05	1
AAEL019821	0.28	-1.33	0.92		0.98	-1.29	1		0.17	1.16	1		0.51	-1.03	1		0.25	-1.33	0.9		0.79	-1.52	0.54		0.28	-2.03	0.85		0.98	-1.88	0.81
AAEL007657	0.02	-1.96	0.91		0	NaN	NaN		0.02	2.73	1		0.00703	-1.58	NaN		0.02	2.93	0.66		0.00431	4.91	NaN		0.02	-1.92	0.97		0.00703	7.45	NaN
AAEL020425	0.21	1.02	1		0.13	2.91	1		0.24	-2.76	1		0.1	-2.95	1		0.21	-2.32	0.65		0.13	-4.15	0.27		0.24	1.2	0.98		0.1	2.11	1
AAEL021777	0	NaN	NaN		0	NaN	NaN		0	NaN	NaN		0	NaN	NaN		0	NaN	NaN		0	NaN	NaN		0	NaN	NaN		0	NaN	NaN
AAEL007661	0.59	1.04	0.99		0.35	-1.02	1		0.65	-1.03	1		0.32	1.24	1		0.59	1.12	0.95		0.35	-1.08	0.97		0.65	1.21	0.98		0.35	-1.4	1
AAEL007662	60.73	1.07	0.92		70.06	-1	1		50.1	1.14	1		79.49	1.1	1		60.73	-1.05	0.92		79.49	1.14	0.83		50.78	-1.12	0.96		69.22	1.05	1
AAEL007652	12.02	-1.11	0.91		5.39	1.1	1		11.35	-1.03	1		4.91	1.02	1		12.02	-1.05	0.95		5.39	-1.11	0.89		11.95	-1.13	0.96		4.89	-1.01	1
AAEL027128	0.18	3.32	0.84		0.1	1.54	1		0.22	-3.31	1		0.06	-1.13	1		0.18	-2.69	0.69		0.1	-1.68	0.84		0.22	3.96	0.83		0.06	1.05	1
AAEL017987	0.98	1.18	0.94		10.52	1.7	0.78		0.52	1.13	1		6.85	-1.12	1		0.98	-1.62	0.73		10.52	-1.7	0.21		0.74	-1.51	0.93		6.85	1.15	1
AAEL007648	0.01	-1.92	0.91		0	NaN	NaN		0.03	11.62	NaN		0.04	14.57	1		0.03	4.16	NaN		0.04	15.16	NaN		0.01	-5.23	NaN		0	NaN	NaN
AAEL025616	0	NaN	NaN		0	NaN	NaN		0	NaN	NaN		0	NaN	NaN		0	NaN	NaN		0	NaN	NaN		0	NaN	NaN		0	NaN	NaN
AAEL007651	26.54	1.31	0.78		28.06	-1.32	1		20.75	-1.19	1		28.23	1.07	1		26.54	-1.44	0.34		28.23	1.33	0.27		20.75	1.07	0.98		28.06	-1.05	1
AAEL020058	0	NaN	NaN		0	NaN	NaN		0	NaN	NaN		0	NaN	NaN		0	NaN	NaN		0	NaN	NaN		0	NaN	NaN		0	NaN	NaN
AAEL007660	123.78	1.13	0.89		91.9	-1.13	1		127.91	-1.09	1		94.99	1.04	1		123.78	-1.01	0.99		94.99	1.15	0.74		127.91	1.22	0.85		91.9	-1	1
AAEL007656	18.19	1.06	0.94		19.54	-1.14	1		16.22	1.1	1		22.22	-1.2	1		18.19	1.02	0.98		19.2	1.12	0.77		16.22	-1.02	0.99		22.22	1.19	1
AAEL007650	97	-1.02	0.98		96.29	-1.19	1		87.34	-1.09	1		96.47	-1.23	1		97	-1.16	0.68		81.83	-1	0.99		88.35	-1.09	0.97		96.47	1.05	1
AAEL017515	40.37	1.29	0.82		25.83	-1.08	1		34.54	-1.09	1		27.36	1.14	1		40.37	-1.21	0.68		27.36	1.14	0.73		34.54	1.15	0.96		25.83	-1.07	1
AAEL028085	0	NaN	NaN		0	NaN	NaN		0	NaN	NaN		0	NaN	NaN		0	NaN	NaN		0	NaN	NaN		0	NaN	NaN		0	NaN	NaN
AAEL007659	143.39	1.01	0.99		238.1	-1.08	1		140.62	-1.14	1		230.76	1.11	1		143.39	-1.11	0.81		230.76	1.04	0.95		140.62	1.03	0.99		238.1	-1.14	1
AAEL007653	0.23	2.53	0.85		7.92	-1.45	1		0.11	-1.48	1		10.37	4.58	0.000742		0.23	-2.74	0.67		10.37	1.92	0.24		0.11	1.43	0.98		7.92	-3.41	0.00201
AAEL007658	6	1.12	0.89		4.84	-1.22	1		5.01	-1.21	1		4.09	-1.01	1		6	-1.37	0.41		4.09	1.03	0.95		5.01	-1.01	1		4.84	-1.16	1
AAEL007655	10.95	1.26	0.89		10.22	1.17	1		8.8	1.23	1		10.25	-1.07	1		10.95	-1.08	0.95		10.22	-1.03	0.97		7.99	-1.05	0.99		10.25	1.23	1
AAEL007654	5.45	-1.03	0.98		4.03	1.01	1		6.74	1.22	1		4.8	1.19	1		6.74	1.44	0.47		4.8	1.21	0.76		6.22	1.15	0.97		3.88	1.04	1
AAEL023139	0	NaN	NaN		0	NaN	NaN		0	NaN	NaN		0	NaN	NaN		0	NaN	NaN		0	NaN	NaN		0	NaN	NaN		0	NaN	NaN
AAEL027380	3.11	-1.15	0.92		1.78	1.01	1		2.66	1.09	1		1.56	1.06	1		3.02	-1	1		1.78	-1.13	0.91		3.11	-1.25	0.94		1.75	-1.18	1
AAEL022586	0	NaN	NaN		0	NaN	NaN		0	NaN	NaN		0	NaN	NaN		0	NaN	NaN		0	NaN	NaN		0	NaN	NaN		0	NaN	NaN
AAEL021365	2.7	1.09	0.92		1.44	-1.05	1		2.1	1.06	1		1.08	-1.32	0.62		2.7	-1.15	0.75		1.39	-1.63	0.03		2.15	-1.12	0.96		1.44	-1.28	0.72
AAEL011293	106.63	-1.37	0.65		51.05	1.01	1		102.2	1.04	1		52.64	-1.13	1		94.77	1.26	0.58		51.05	-1.06	0.9		106.63	-1.14	0.96		52.64	1.09	1
AAEL027190	34.92	1.07	0.92		34.45	-1.17	1		33.43	-1.09	1		34.71	1.06	1		34.92	-1.1	0.84		34.71	1.17	0.64		33.43	1.07	0.97		34.45	-1.04	1
AAEL020939	0	NaN	NaN		0	NaN	NaN		0	NaN	NaN		0	NaN	NaN		0	NaN	NaN		0	NaN	NaN		0	NaN	NaN		0	NaN	NaN
AAEL011289	5.77	1.07	0.95		14.75	-2.07	0.07		5.85	-1.32	1		14.09	-1.16	1		5.77	-1.25	0.66		12.61	1.79	0.000605		5.85	1.12	0.96		14.75	1.02	1
AAEL011288	131.48	-1.2	0.85		800.71	-1.51	0.89		130.42	-1.07	1		818.03	-1.18	1		123.42	1.03	0.97		714.05	1.34	0.42		131.48	-1.09	0.97		818.03	1.07	1
AAEL021597	0	NaN	NaN		0	NaN	NaN		0	NaN	NaN		0	NaN	NaN		0	NaN	NaN		0	NaN	NaN		0	NaN	NaN		0	NaN	NaN
AAEL011287	4.88	1.17	0.89		2.25	1.12	1		3.86	-1.21	1		1.53	-1.02	1		4.88	-1.43	0.48		2.25	-1.46	0.19		3.86	-1.02	0.99		1.97	-1.26	1
AAEL024194	0	NaN	NaN		0	NaN	NaN		0	NaN	NaN		0	NaN	NaN		0	NaN	NaN		0	NaN	NaN		0	NaN	NaN		0	NaN	NaN
AAEL011292	607.56	1.51	0.77		0.57	1.66	1		421.17	-1.54	1		0.36	2.28	0.96		607.56	-2.11	0.00599		0.57	-1.53	0.7		421.17	1.1	0.98		0.33	-2.04	1
AAEL012217	16.75	1.34	0.83		12.4	1.06	1		11.26	-1.28	1		9.5	-1.21	1		16.75	-1.79	0.1		12.4	-1.52	0.1		11.26	-1.05	0.99		11.58	-1.17	1
AAEL021530	0	NaN	NaN		0	NaN	NaN		0	NaN	NaN		0	NaN	NaN		0	NaN	NaN		0	NaN	NaN		0	NaN	NaN		0	NaN	NaN
AAEL022631	82.68	1.02	0.98		41.25	1.01	1		87.67	-1.05	1		38.96	1.14	1		82.68	1.06	0.9		41.25	-1.05	0.94		87.67	1.13	0.94		39.64	-1.17	1
AAEL026084	0	NaN	NaN		0	NaN	NaN		0	NaN	NaN		0	NaN	NaN		0	NaN	NaN		0	NaN	NaN		0	NaN	NaN		0	NaN	NaN
AAEL004193	21.75	1.35	0.68		13.34	-1.04	1		16.86	-1.21	1		13.27	1.12	1		21.75	-1.5	0.22		13.27	1.03	0.97		16.86	1.1	0.97		13.34	-1.12	1
AAEL026599	0	NaN	NaN		0	NaN	NaN		0	NaN	NaN		0	NaN	NaN		0	NaN	NaN		0	NaN	NaN		0	NaN	NaN		0	NaN	NaN
AAEL004195	183.56	1.1	0.92		116.51	-1.18	1		195.22	-1.22	1		105.87	1.09	1		183.56	-1.1	0.86		105.87	1.07	0.92		195.22	1.22	0.93		116.51	-1.19	1
AAEL004163	7.76	-1.16	0.89		5.11	1.12	1		7.01	1.11	1		5.45	-1.03	1		7.45	1.09	0.89		5.45	1.06	0.94		7.76	-1.19	0.93		5.45	1.25	1
AAEL004155	0.58	-1.35	0.93		0.39	1.27	1		0.97	1.25	1		0.38	-2.13	1		0.97	2.42	0.61		0.39	-2.2	0.6		0.93	1.44	0.97		0.38	1.25	1
AAEL020868	0	NaN	NaN		0	NaN	NaN		0	NaN	NaN		0	NaN	NaN		0	NaN	NaN		0	NaN	NaN		0	NaN	NaN		0	NaN	NaN
AAEL022285	0	NaN	NaN		0	NaN	NaN		0	NaN	NaN		0	NaN	NaN		0	NaN	NaN		0	NaN	NaN		0	NaN	NaN		0	NaN	NaN
AAEL004169	20.68	1.07	0.94		11.54	-1.27	1		20.93	-1.11	1		12.03	-1	1		20.68	-1.06	0.93		12.03	1.29	0.49		20.93	1.12	0.95		11.59	1.04	1
AAEL004180	18.12	1.16	0.87		19.74	-1.19	1		13.38	-1.08	1		18.78	-1.02	1		18.12	-1.4	0.31		18.78	1.13	0.72		14.12	-1.12	0.94		19.74	-1.01	1
AAEL004179	0.51	1.25	0.94		0.67	-2.44	0.92		0.57	-1.16	1		0.48	-1.22	1		0.51	-1.01	1		0.41	1.49	0.75		0.57	1.44	0.95		0.67	-1.34	1
AAEL027428	0.1	1.19	0.98		0.17	-3.05	0.97		0.06	-1.69	1		0.1	-3.01	1		0.1	-2.85	0.69		0.05	-1.62	0.83		0.08	-1.62	0.97		0.17	-1.64	1
AAEL027919	2.39	-1.02	0.99		0.77	1.19	1		3.12	1.97	1		0.73	1.13	1		3.12	1.51	0.72		0.77	-1.06	0.97		2.15	-1.35	0.97		0.64	1.01	1
AAEL011361	19.08	1.01	0.99		10.26	1.06	1		17.13	1.29	1		10.6	1.02	1		19.08	1.05	0.94		10.6	1.03	0.96		16.72	-1.22	0.88		10.02	1.09	1
AAEL011359	2.64	-1.01	1		1.96	-1.21	1		1.72	1.11	1		1.13	-1	1		2.64	-1.35	0.51		1.65	-1.46	0.28		2.25	-1.51	0.81		1.96	-1.75	0.27
AAEL024248	0.46	91.41	0.55		0.21	50.24	0.86		0.31	-1.29	1		0	NaN	NaN		0.46	-1.65	0.89		0.21	-54.05	0.14		0.31	69.2	0.4		0	NaN	NaN
AAEL011355	29.64	1.05	0.95		24.77	1	1		27.03	-1.07	1		26	-1.06	1		29.64	-1.13	0.77		25.33	1.04	0.96		27.03	-1	1		26	1.11	1
AAEL023136	0	NaN	NaN		0	NaN	NaN		0	NaN	NaN		0	NaN	NaN		0	NaN	NaN		0	NaN	NaN		0	NaN	NaN		0	NaN	NaN
AAEL026699	0	NaN	NaN		0	NaN	NaN		0	NaN	NaN		0	NaN	NaN		0	NaN	NaN		0	NaN	NaN		0	NaN	NaN		0	NaN	NaN
AAEL020364	0	NaN	NaN		0	NaN	NaN		0	NaN	NaN		0	NaN	NaN		0	NaN	NaN		0	NaN	NaN		0	NaN	NaN		0	NaN	NaN
AAEL011353	0.03	-1.24	0.98		0	NaN	NaN		0	NaN	NaN		0.00656	-3.17	NaN		0.03	-9.69	NaN		0	NaN	NaN		0.03	-11.6	NaN		0.00656	3.09	NaN
AAEL011354	0	NaN	NaN		0	NaN	NaN		0	NaN	NaN		0	NaN	NaN		0	NaN	NaN		0	NaN	NaN		0	NaN	NaN		0	NaN	NaN
AAEL021866	3.2	1.41	0.85		2.12	1.03	1		2.15	1.18	1		1.87	1.36	1		3.2	-1.29	0.8		2.12	-1.1	0.93		2.04	-1.08	0.99		2.06	-1.45	1
AAEL011352	18.84	1.05	0.95		15.67	-1.04	1		16.97	-1.02	1		16.02	1.01	1		18.84	-1.09	0.86		16.02	1.06	0.91		16.97	-1.02	0.99		15.67	1.02	1
AAEL011362	8.59	1.04	0.98		5.72	-1.05	1		9.71	1.21	1		6.99	1.25	1		9.71	1.3	0.63		6.99	1.26	0.6		8.92	1.11	0.97		5.72	-1.02	1
AAEL011356	5.93	1.03	0.98		7.45	-1.05	1		5.3	1.12	1		7.77	-1.2	1		5.93	1.04	0.97		7.08	-1.08	0.92		5.3	-1.03	0.99		7.77	1.09	1
AAEL011357	19.16	-1.06	0.95		36.29	-1.23	1		17.62	1.16	1		43.54	-1.27	0.93		19.16	1.06	0.92		35.44	1.21	0.51		17.99	-1.15	0.94		43.54	1.26	1
AAEL021736	17.01	-1.17	0.87		11.09	-1.05	1		18.36	1.37	1		12.51	-1.08	1		18.36	1.29	0.51		11.86	1.12	0.82		17.01	-1.24	0.93		12.51	1.17	1
AAEL013847	7.96	1.29	0.81		2.32	-1.26	1		5.56	-1.17	1		1.64	-1.01	1		7.96	-1.59	0.13		1.85	-1.13	0.78		5.56	-1.06	0.98		2.32	-1.39	0.84
AAEL022710	0	NaN	NaN		0	NaN	NaN		0	NaN	NaN		0	NaN	NaN		0	NaN	NaN		0	NaN	NaN		0	NaN	NaN		0	NaN	NaN
AAEL004824	0.15	-2.51	0.85		49.09	-1.63	0.67		0.43	3.71	1		44.45	1.05	1		0.43	9.01	0.2		44.45	1.48	0.18		0.15	-1.04	1		49.09	-1.13	1
AAEL013894	43.43	1.07	0.93		78.85	1.14	1		45.51	-1.17	1		65.02	1	1		43.43	-1.06	0.9		78.85	-1.22	0.56		45.51	1.17	0.93		68.62	-1.05	1
AAEL004809	8.16	-1.12	0.95		425.85	1.53	0.82		11.06	1.24	1		402.12	-1.41	0.82		11.06	1.64	0.58		425.85	-1.51	0.2		10.35	1.18	0.97		402.12	1.46	0.68
AAEL018005	1.61	1.72	0.85		0.32	1.36	1		1.04	-1.29	1		0.39	1.67	1		1.61	-1.88	0.6		0.39	1.17	0.94		1.04	1.17	0.98		0.22	-1.02	1
AAEL015150	0.01	-5.52	0.85		0.01	-5.12	NaN		0.02	-8.27	NaN		0.02	3.35	NaN		0	NaN	NaN		0.02	10.82	NaN		0.02	1.65	NaN		0.01	-1.64	NaN
AAEL015149	0.01	-5.52	0.85		0	NaN	NaN		0.00576	3.14	NaN		0	NaN	NaN		0.00576	3.29	NaN		0	NaN	NaN		0.01	-5.23	NaN		0	NaN	NaN
AAEL025000	0	NaN	NaN		0	NaN	NaN		0	NaN	NaN		0	NaN	NaN		0	NaN	NaN		0	NaN	NaN		0	NaN	NaN		0	NaN	NaN
AAEL014686	0.00685	2.75	0.91		0.05	-16.82	NaN		0.02	2.01	NaN		0	NaN	NaN		0.02	2.63	NaN		0	NaN	NaN		0.01	3.49	NaN		0.05	-16.16	NaN
AAEL003353	0.00805	-3.28	0.89		0.0075	2.9	NaN		0	NaN	NaN		0.01	-5.31	NaN		0	NaN	NaN		0.0075	-3.04	NaN		0.00805	-3.12	NaN		0.01	5.15	NaN
AAEL027719	0.02	-5.52	0.85		0.01	4.84	NaN		0.01	5.24	NaN		0	NaN	NaN		0.01	5.51	NaN		0.01	-5.13	NaN		0.02	-5.23	NaN		0	NaN	NaN
AAEL003340	0	NaN	NaN		0	NaN	NaN		0	NaN	NaN		0.02	-1.84	NaN		0	NaN	NaN		0.01	4.96	NaN		0	NaN	NaN		0.02	9.01	NaN
AAEL003329	0.09	-2.11	0.87		0	NaN	NaN		0.07	-3.03	1		0	NaN	NaN		0.05	-1.89	0.82		0	NaN	NaN		0.09	-1.34	0.98		0	NaN	NaN
AAEL003341	1.18	2.37	0.82		0	NaN	NaN		1.45	2.02	1		0.00712	2.85	NaN		1.45	1.43	0.81		0.00712	2.97	NaN		0.79	1.67	0.93		0	NaN	NaN
AAEL023867	0.03	-3.28	0.89		0	NaN	NaN		0	NaN	NaN		0	NaN	NaN		0	NaN	NaN		0	NaN	NaN		0.03	-3.12	NaN		0	NaN	NaN
AAEL023424	0	NaN	NaN		0	NaN	NaN		0.09	9.14	NaN		0	NaN	NaN		0.09	9.64	NaN		0	NaN	NaN		0	NaN	NaN		0	NaN	NaN
AAEL023326	0.05	-5.52	0.85		0	NaN	NaN		0	NaN	NaN		0	NaN	NaN		0	NaN	NaN		0	NaN	NaN		0.05	-5.23	NaN		0	NaN	NaN
AAEL028203	0	NaN	NaN		0	NaN	NaN		0	NaN	NaN		0	NaN	NaN		0	NaN	NaN		0	NaN	NaN		0	NaN	NaN		0	NaN	NaN
AAEL028238	1.8	-1.1	0.96		0	NaN	NaN		2.73	1.07	1		0.01	-1.83	NaN		2.61	1.7	0.55		0.00678	2.97	NaN		2.73	1.45	0.88		0.01	5.13	NaN
AAEL016969	6.46	-1.15	0.92		5.63	1.01	1		5.98	1.3	1		6.75	1	1		6.27	1.11	0.93		6.75	1.19	0.79		6.46	-1.34	0.93		6.46	1.22	1
AAEL025363	415.81	1.04	0.98		132.1	-1.12	1		454.45	-1.14	1		142.64	1.19	1		415.81	1	1		142.64	1.2	0.71		454.45	1.18	0.95		132.1	-1.1	1
AAEL024049	0	NaN	NaN		0	NaN	NaN		0	NaN	NaN		0	NaN	NaN		0	NaN	NaN		0	NaN	NaN		0	NaN	NaN		0	NaN	NaN
AAEL013844	34.38	-1.09	0.92		38.37	1.15	1		26.17	1.07	1		36.82	-1.16	1		34.38	-1.2	0.75		38.37	-1.21	0.68		33.16	-1.39	0.69		36.82	1.13	1
AAEL013842	8.82	-1.06	0.95		5.71	-1.01	1		8.09	-1	1		5.28	1.06	1		8.82	-1.06	0.93		5.7	-1.08	0.9		8.28	-1.12	0.97		5.71	-1.15	1
AAEL013839	7.29	-1.01	0.99		4.06	-1.07	1		6.56	1.22	1		5.7	1.48	0.77		7.29	1.02	0.98		5.7	1.49	0.31		6.73	-1.21	0.94		4.06	-1.04	1
AAEL013840	49.89	1.01	0.99		22.98	-1.22	1		54.17	1.19	1		23.85	1.29	0.96		54.17	1.22	0.6		23.85	1.23	0.6		48.93	1.04	0.99		22.98	-1.26	0.92
AAEL026649	0.05	3.46	0.85		0.04	13.56	NaN		0.09	1.8	1		0.00993	-5.31	NaN		0.09	1.92	0.8		0.04	-14.51	NaN		0.05	4.09	0.86		0.00993	5.14	NaN
AAEL024429	9.23	1.4	0.75		4.85	-1.23	1		7.73	-1.07	1		4.48	1.13	1		9.23	-1.2	0.78		4.48	1.12	0.82		7.73	1.24	0.82		4.85	-1.22	1
AAEL024616	23.33	-1.14	0.89		16.14	1.04	1		25.1	1.01	1		18.26	1.06	1		22.34	1.18	0.74		18.26	1.15	0.74		25.1	1.03	0.99		16.83	1.15	1
AAEL013841	31.81	1.08	0.91		30.09	-1.11	1		27.01	-1.08	1		30.92	-1.04	1		31.81	-1.22	0.61		30.56	1.12	0.76		27.01	-1.04	0.98		30.92	1.07	1
AAEL012718	0.38	1.53	0.89		0.41	1.2	1		0.24	-1.21	1		0.33	1.08	1		0.38	-1.88	0.65		0.41	-1.27	0.84		0.24	-1.02	1		0.34	-1.11	1
AAEL027538	0	NaN	NaN		0	NaN	NaN		0	NaN	NaN		0	NaN	NaN		0	NaN	NaN		0	NaN	NaN		0	NaN	NaN		0	NaN	NaN
AAEL025291	0	NaN	NaN		0	NaN	NaN		0	NaN	NaN		0	NaN	NaN		0	NaN	NaN		0	NaN	NaN		0	NaN	NaN		0	NaN	NaN
AAEL021719	0	NaN	NaN		0	NaN	NaN		0	NaN	NaN		0	NaN	NaN		0	NaN	NaN		0	NaN	NaN		0	NaN	NaN		0	NaN	NaN
AAEL014201	53.13	-1.06	0.92		66.99	-1.08	1		53.57	1.09	1		69.02	1.04	1		53.13	1.14	0.73		69.02	1.1	0.8		53.57	-1.02	0.99		66.99	1.01	1
AAEL014198	34.7	-1.04	0.97		74.52	-1.11	1		35.18	1.12	1		82.1	-1.12	1		35.18	1.18	0.65		75.07	1.11	0.86		34.98	1.01	0.99		82.1	1.15	1
AAEL022275	0	NaN	NaN		0	NaN	NaN		0	NaN	NaN		0	NaN	NaN		0	NaN	NaN		0	NaN	NaN		0	NaN	NaN		0	NaN	NaN
AAEL012717	0.1	1.57	0.91		0.03	-1.94	1		0.09	-1.61	1		0.02	-1.42	1		0.1	-1.64	0.82		0.02	1.04	0.99		0.09	1.58	0.97		0.03	-1.3	1
AAEL026743	0.15	-2.73	0.84		0.18	-3.81	0.95		0.15	2.17	1		0.13	-1.43	1		0.15	3.09	0.62		0.09	2	0.73		0.15	-1.92	0.94		0.18	-1.32	1
CTL11	3.37	1.29	0.91		1.25	-1.3	1		2.28	1.31	1		0.33	2.83	1		3.37	-1.27	0.89		1.03	-2.88	0.54		2.37	-1.29	0.97		1.25	-10.78	0.12
AAEL021318	14.67	1.26	0.83		9.68	-1.2	1		13.05	-1.22	1		9.25	1.12	1		14.67	-1.3	0.56		9.25	1.15	0.68		13.05	1.18	0.91		9.68	-1.16	1
AAEL020454	0	NaN	NaN		0	NaN	NaN		0	NaN	NaN		0	NaN	NaN		0	NaN	NaN		0	NaN	NaN		0	NaN	NaN		0	NaN	NaN
AAEL025198	3.42	-1.07	0.97		2.35	1.02	1		3.5	-1.03	1		2.56	1.31	1		3.42	1.05	0.96		2.56	1.09	0.9		3.5	1	1		2.28	-1.16	1
AAEL021032	0	NaN	NaN		0	NaN	NaN		0	NaN	NaN		0	NaN	NaN		0	NaN	NaN		0	NaN	NaN		0	NaN	NaN		0	NaN	NaN
AAEL015411	10.14	1.06	0.94		7.47	-1.09	1		9.9	-1.22	1		7.4	-1.03	1		10.14	-1.19	0.66		7.4	1.07	0.87		9.9	1.08	0.97		7.47	1.03	1
AAEL020941	0.04	1.08	0.98		0.59	-1.36	1		0.09	2.3	1		0.51	1.05	1		0.09	2.86	0.58		0.51	1.2	0.88		0.05	1.4	0.98		0.59	-1.16	1
AAEL026955	1.3	-3.07	0.83		556.14	-1.36	1		12.25	1.92	1		688.26	-1.19	1		12.25	30.31	4.1e-05		603.69	1.47	0.38		7.85	5.13	0.35		688.26	1.3	1
AAEL022315	0	NaN	NaN		0	NaN	NaN		0	NaN	NaN		0	NaN	NaN		0	NaN	NaN		0	NaN	NaN		0	NaN	NaN		0	NaN	NaN
AAEL027848	0	NaN	NaN		0	NaN	NaN		0	NaN	NaN		0	NaN	NaN		0	NaN	NaN		0	NaN	NaN		0	NaN	NaN		0	NaN	NaN
AAEL019787	1.29	1.59	0.83		0.85	1.26	1		1.1	-2.19	0.97		0.67	1.19	1		1.29	-2.52	0.21		0.85	-1.22	0.81		1.1	1.39	0.93		0.64	-1.14	1
AAEL023238	0	NaN	NaN		0	NaN	NaN		0	NaN	NaN		0	NaN	NaN		0	NaN	NaN		0	NaN	NaN		0	NaN	NaN		0	NaN	NaN
AAEL019786	0.88	-3.39	0.78		3.73	-1.43	1		0.17	1.42	1		0.65	-1.22	1		0.28	-1.36	0.92		2.58	-4.78	0.00793		0.88	-6.7	0.14		3.73	-5.51	0.00507
AAEL020407	0	NaN	NaN		0	NaN	NaN		0	NaN	NaN		0	NaN	NaN		0	NaN	NaN		0	NaN	NaN		0	NaN	NaN		0	NaN	NaN
AAEL025204	0	NaN	NaN		0	NaN	NaN		0	NaN	NaN		0	NaN	NaN		0	NaN	NaN		0	NaN	NaN		0	NaN	NaN		0	NaN	NaN
AAEL010711	3.79	1.3	0.85		2.3	-1.08	1		2.44	1.02	1		1.74	-1.34	0.96		3.79	-1.46	0.4		2.12	-1.62	0.07		2.55	-1.13	0.96		2.3	-1.28	1
AAEL027739	0	NaN	NaN		0.03	-5.12	NaN		0.03	5.24	NaN		0.05	-7.49	NaN		0.03	5.51	NaN		0	NaN	NaN		0	NaN	NaN		0.05	1.39	NaN
AAEL004404	241.68	-1.19	0.85		241.22	1.02	1		263.72	1.34	1		280.27	-1.01	1		263.72	1.34	0.41		280.27	1.15	0.72		241.68	-1.19	0.93		274.54	1.21	1
AAEL022199	0.14	2.59	0.89		0.04	2.9	NaN		0.14	-1.71	NaN		0.11	-2.57	NaN		0.14	-1.59	NaN		0.04	-1.07	NaN		0.14	2.77	NaN		0.11	7.2	NaN
AAEL026875	0	NaN	NaN		0	NaN	NaN		0	NaN	NaN		0	NaN	NaN		0	NaN	NaN		0	NaN	NaN		0	NaN	NaN		0	NaN	NaN
AAEL022108	0	NaN	NaN		0	NaN	NaN		0	NaN	NaN		0	NaN	NaN		0	NaN	NaN		0	NaN	NaN		0	NaN	NaN		0	NaN	NaN
AAEL004410	2.73	-1.12	0.91		2.15	-1.29	0.98		2.46	-1.04	1		1.96	1.07	1		2.73	-1.1	0.84		1.96	1.17	0.72		2.66	-1.19	0.93		2.15	-1.16	1
AAEL025130	2.95	1.09	0.91		3.23	-1.2	1		2.88	-1.19	1		3.07	-1.17	1		2.95	-1.17	0.75		2.72	1	0.99		2.88	1.1	0.96		3.23	-1	1
AAEL024472	0	NaN	NaN		0	NaN	NaN		0	NaN	NaN		0	NaN	NaN		0	NaN	NaN		0	NaN	NaN		0	NaN	NaN		0	NaN	NaN
AAEL025637	0	NaN	NaN		0	NaN	NaN		0	NaN	NaN		0	NaN	NaN		0	NaN	NaN		0	NaN	NaN		0	NaN	NaN		0	NaN	NaN
AAEL024887	0	NaN	NaN		0	NaN	NaN		0	NaN	NaN		0	NaN	NaN		0	NaN	NaN		0	NaN	NaN		0	NaN	NaN		0	NaN	NaN
AAEL015586	0.42	-1.23	0.96		0.1	2.65	1		0.39	-1.26	1		0.14	-1.25	1		0.39	-1.21	0.94		0.12	1.27	0.94		0.42	-1.19	0.99		0.14	4.31	1
AAEL012595	11.65	1.14	0.91		7.56	-1.17	1		9.02	1.23	1		6.58	-1.11	1		11.65	-1.12	0.89		6.46	-1.07	0.91		9.08	-1.2	0.94		7.56	-1.11	1
AAEL023629	20.86	1.22	0.83		15.24	1.21	1		19.2	1.01	1		17.16	1.09	1		20.86	-1.03	0.96		17.16	1.13	0.68		19.2	1.17	0.88		15.11	1.27	1
AAEL028743	0	NaN	NaN		0	NaN	NaN		0	NaN	NaN		0	NaN	NaN		0	NaN	NaN		0	NaN	NaN		0	NaN	NaN		0	NaN	NaN
AAEL028854	0	NaN	NaN		0	NaN	NaN		0	NaN	NaN		0	NaN	NaN		0	NaN	NaN		0	NaN	NaN		0	NaN	NaN		0	NaN	NaN
AAEL027209	6.45	1.49	0.75		2.06	-1.16	1		4.94	-1.21	1		2.11	-1.18	1		6.45	-1.52	0.43		1.84	1.01	0.99		4.94	1.18	0.95		2.11	1.06	1
AAEL023705	0	NaN	NaN		0	NaN	NaN		0	NaN	NaN		0	NaN	NaN		0	NaN	NaN		0	NaN	NaN		0	NaN	NaN		0	NaN	NaN
AAEL020236	5.87	-1.21	0.85		4.5	-1.15	1		5.33	1.1	1		3.83	-1.12	1		5.6	1.1	0.83		3.93	-1.11	0.77		5.87	-1.21	0.9		4.5	-1.12	1
AAEL028021	196.57	1.09	0.92		93.22	1.01	1		164.16	-1.18	1		87.77	1.01	1		196.57	-1.35	0.38		93.22	-1.06	0.93		164.16	-1.06	0.99		91.08	-1.04	1
AAEL022589	3.22	1.77	0.61		1.53	1.19	1		3.22	-1.3	1		1.59	-1.69	0.82		3.22	-1.26	0.7		1.53	-1.58	0.33		3.22	1.83	0.46		1.59	1.28	1
AAEL023940	0	NaN	NaN		0	NaN	NaN		0	NaN	NaN		0	NaN	NaN		0	NaN	NaN		0	NaN	NaN		0	NaN	NaN		0	NaN	NaN
AAEL027257	0.98	-1.59	0.89		0.27	1.03	1		1.3	1.91	1		0.34	1.51	1		1.3	2.22	0.6		0.34	1.29	0.91		0.98	-1.35	0.97		0.25	-1.11	1
AAEL026246	0.09	-20.12	0.78		0	NaN	NaN		0.02	5.24	NaN		0	NaN	NaN		0.02	5.51	NaN		0	NaN	NaN		0.09	-19	0.83		0	NaN	NaN
AAEL026973	0.03	-1.16	0.98		0.02	4.83	NaN		0.09	19.94	1		0.01	-1.09	NaN		0.09	4.33	0.57		0.02	-1.8	NaN		0.03	-5.23	NaN		0.01	3.09	NaN
AAEL025814	0.02	-5.52	0.85		0.02	4.84	NaN		0.02	5.24	NaN		0.02	-5.31	NaN		0.02	5.51	NaN		0.02	-5.13	NaN		0.02	-5.23	NaN		0.02	5.13	NaN
AAEL024606	0	NaN	NaN		0	NaN	NaN		0	NaN	NaN		0	NaN	NaN		0	NaN	NaN		0	NaN	NaN		0	NaN	NaN		0	NaN	NaN
AAEL021277	0	NaN	NaN		0	NaN	NaN		0	NaN	NaN		0	NaN	NaN		0	NaN	NaN		0	NaN	NaN		0	NaN	NaN		0	NaN	NaN
AAEL021649	0	NaN	NaN		0	NaN	NaN		0	NaN	NaN		0	NaN	NaN		0	NaN	NaN		0	NaN	NaN		0	NaN	NaN		0	NaN	NaN
AAEL021022	1.63	-1.28	0.91		6.2	1.34	1		2.28	1.18	1		6.34	1.39	1		2.28	1.85	0.57		6.34	1	1		2.12	1.21	0.97		4.56	-1.01	1
AAEL024421	265.65	1.55	0.6		6.34	1.27	1		168.44	1.04	1		5.66	-1.67	0.99		265.65	-1.44	0.46		6.34	-1.78	0.16		168.44	1.04	0.99		5.66	1.21	1
AAEL024497	15.7	1.05	0.96		44.21	-1.2	1		16.42	-1.26	1		54.92	1.05	1		15.7	-1.15	0.74		54.92	1.47	0.29		16.42	1.15	0.93		49.7	1.18	1
AAEL025863	0	NaN	NaN		0	NaN	NaN		0	NaN	NaN		0	NaN	NaN		0	NaN	NaN		0	NaN	NaN		0	NaN	NaN		0	NaN	NaN
AAEL005832	24.4	-1.07	0.92		25.9	-1.17	1		22.32	-1.08	1		27.1	-1.15	1		24.4	-1.13	0.83		24.63	1.1	0.88		23.45	-1.12	0.96		27.1	1.09	1
Tf1	14.64	-1.48	0.69		812.51	-1.38	1		19.04	-1.41	1		1022.1	-1.7	0.57		11.35	1.25	0.79		614.98	1.07	0.93		19.04	1.18	0.97		1022.1	1.34	1
AAEL005826	0.15	-1.34	0.94		0.38	-1.09	1		0.18	4.55	1		0.37	1.61	1		0.18	1.68	0.83		0.37	1.1	0.96		0.15	-3.53	0.82		0.38	-1.58	1
AAEL005825	28.05	-1.07	0.92		29.6	-1.16	1		29.64	1.02	1		31.78	-1.01	1		28.05	1.12	0.78		31.78	1.24	0.37		29.64	1.03	0.99		31.13	1.1	1
AAEL005839	37.23	1.12	0.89		22.05	1.11	1		34.56	-1.21	1		24.17	1.29	1		37.23	-1.25	0.56		24.17	1.11	0.85		34.56	1.09	0.97		19.51	-1.04	1
AAEL024997	1.81	-1.05	0.99		0.95	-1.22	1		2.13	-1.86	1		0.93	1.99	1		1.81	-1.53	0.81		0.93	1.16	0.95		2.13	1.15	0.98		0.95	-2.06	1
AAEL028091	0	NaN	NaN		0	NaN	NaN		0	NaN	NaN		0	NaN	NaN		0	NaN	NaN		0	NaN	NaN		0	NaN	NaN		0	NaN	NaN
AAEL020998	94.21	1.08	0.91		90.8	-1.04	1		90.02	-1.02	1		108.77	-1.07	1		94.21	-1.03	0.96		104.21	1.19	0.7		90.02	1.08	0.97		108.77	1.26	1
AAEL020642	0.8	-1.09	0.98		1.4	1.03	1		0.79	1.3	1		1.47	1.13	1		0.8	1.13	0.94		1.47	1.04	0.97		0.77	-1.24	0.97		1.35	-1.04	1
AAEL022930	59.91	1.13	0.87		29.69	1.18	1		51.84	-1.12	1		19.47	1.18	1		59.91	-1.24	0.54		29.69	-1.52	0.26		51.84	1.02	0.99		24.45	-1.49	0.31
AAEL021024	2.09	1.05	0.98		1.73	1.48	1		1.76	-1.07	1		1.33	1.09	1		2.09	-1.21	0.83		1.73	-1.3	0.62		1.81	-1.09	0.98		1.19	1.06	1
AAEL015265	0.00722	-3.28	0.89		0	NaN	NaN		0.03	9.42	NaN		0	NaN	NaN		0.03	9.92	NaN		0	NaN	NaN		0.00722	-3.12	NaN		0	NaN	NaN
AAEL020714	0.16	-1.31	0.95		0.35	-1.2	1		0.15	1.02	1		0.42	2.9	0.7		0.14	1.22	0.95		0.42	1.43	0.8		0.16	-1.16	0.99		0.35	-2.4	1
AAEL015267	0.03	1.96	0.91		0.00594	2.9	NaN		0.02	-6.03	NaN		0	NaN	NaN		0.03	-9.69	NaN		0.00594	-3.04	NaN		0.02	1.17	NaN		0	NaN	NaN
AAEL015079	0	NaN	NaN		0.66	-2.62	0.93		0.01	5.24	NaN		0.23	-1.54	1		0.01	5.51	NaN		0.23	-1.62	0.77		0	NaN	NaN		0.66	-2.73	0.84
AAEL015077	5.85	-1.15	0.89		10.1	-1.5	0.72		5.24	1.04	1		10.38	-1.02	1		5.6	1.02	0.98		10.38	1.55	0.04		5.85	-1.18	0.93		10.33	1.07	1
AAEL012964	340.47	-1.02	0.98		182.49	-1.16	1		317.26	1.02	1		182.68	1.06	1		340.47	-1.01	0.99		182.68	1.14	0.81		317.26	-1.05	0.99		182.49	-1.06	1
AAEL020862	0	NaN	NaN		0	NaN	NaN		0	NaN	NaN		0	NaN	NaN		0	NaN	NaN		0	NaN	NaN		0	NaN	NaN		0	NaN	NaN
AAEL025329	0	NaN	NaN		0	NaN	NaN		0	NaN	NaN		0	NaN	NaN		0	NaN	NaN		0	NaN	NaN		0	NaN	NaN		0	NaN	NaN
AAEL021816	0	NaN	NaN		0	NaN	NaN		0	NaN	NaN		0	NaN	NaN		0	NaN	NaN		0	NaN	NaN		0	NaN	NaN		0	NaN	NaN
AAEL026256	7.12	1.02	0.98		4.96	1.05	1		6.28	1.06	1		4.91	-1.09	1		7.12	-1.02	0.98		4.96	-1.06	0.92		6.28	-1.06	0.98		4.91	1.09	1
AAEL011387	34.62	1.1	0.91		25.07	-1.07	1		34.31	-1.12	1		25.6	-1.01	1		34.62	-1.09	0.88		25.6	1.08	0.87		34.31	1.14	0.97		25.07	1.04	1
AAEL012962	10.02	1.06	0.95		9.25	1.08	1		9.05	1.16	1		9.47	1.13	1		10.02	1.03	0.97		9.47	1.02	0.97		8.61	-1.05	0.98		8.64	-1	1
AAEL021162	0.00802	-1.92	0.91		0.0036	2.9	NaN		0.00414	3.14	NaN		0	NaN	NaN		0.00414	1.12	NaN		0.0036	-3.04	NaN		0.00802	-5.23	NaN		0	NaN	NaN
AAEL019990	105.6	1.11	0.9		57.27	-1.2	1		89.76	-1.03	1		48.03	1.03	1		105.6	-1.16	0.73		48.03	-1	1		89.76	-1.02	0.99		57.27	-1.22	1
AAEL023598	0.11	1.23	0.97		0.1	-5.5	0.84		0.04	1.39	1		0.03	-3.29	1		0.11	-2.71	0.68		0.02	-1.97	NaN		0.08	-2.9	0.9		0.1	-3.23	1
AAEL014720	24.89	1.1	0.89		14.37	-1.21	1		22.26	1.04	1		14.39	1.1	1		24.89	-1.03	0.96		14.39	1.2	0.63		22.26	1.02	0.99		14.37	-1.1	1
AAEL022712	134.62	-1.21	0.85		158.94	1.06	1		146.69	1.3	1		179.46	-1.15	1		146.69	1.36	0.37		161.4	1	0.99		134.62	-1.16	0.93		179.46	1.24	1
AAEL027287	9.02	-1.2	0.89		13.67	-1	1		11.19	1.04	1		17.44	-1.18	1		10.18	1.43	0.58		15.04	1.11	0.86		11.19	1.15	0.97		17.44	1.33	1
AAEL014719	26.56	1.32	0.8		47.46	1.11	1		20.23	1.17	1		43.37	1.13	1		26.56	-1.13	0.83		47.46	-1.11	0.82		19.15	-1	1		42.64	-1.11	1
AAEL026758	6.97	-1.02	0.99		5.97	-1.01	1		7.87	1.29	1		7.16	1.21	1		7.87	1.29	0.65		7.16	1.21	0.72		6.7	-1.02	0.99		5.89	1.01	1
AAEL023069	188.1	-1.03	0.98		117.99	1.1	1		185.05	1.13	1		112.46	1.01	1		188.1	1.14	0.75		117.99	-1.06	0.92		182.15	-1.03	0.99		108.59	1.05	1
AAEL026639	0	NaN	NaN		0	NaN	NaN		0	NaN	NaN		0	NaN	NaN		0	NaN	NaN		0	NaN	NaN		0	NaN	NaN		0	NaN	NaN
AAEL013679	45.35	-1.25	0.83		41.5	-1.01	1		43.15	1.12	1		40.21	-1.02	1		42.51	1.21	0.65		41.22	-1.03	0.94		45.35	-1.15	0.93		41.5	-1	1
AAEL023023	0	NaN	NaN		0	NaN	NaN		0	NaN	NaN		0	NaN	NaN		0	NaN	NaN		0	NaN	NaN		0	NaN	NaN		0	NaN	NaN
AAEL011728	32.61	1.22	0.83		17.24	-1.01	1		24.17	-1.25	1		17.55	1.05	1		32.61	-1.61	0.05		17.55	1.03	0.96		24.17	-1.06	0.98		17.03	-1.02	1
AAEL011730	5.44	-1.77	0.83		57.74	-1.34	0.94		9.37	-1.59	1		46.8	-1.18	1		5.29	1.77	0.61		44.38	-1.05	0.94		9.37	1.6	0.82		57.74	-1.18	1
AAEL011727	0.75	-1.07	0.98		4.56	1.38	1		0.68	1.07	1		3.14	-1.44	1		0.75	1.04	0.99		4.56	-1.96	0.08		0.73	-1.12	0.99		3.14	1.03	1
AAEL011718	39.29	-1.35	0.83		84.57	-1.18	1		39.72	1.31	1		92.06	-1.11	1		39.72	1.41	0.49		85.98	1.19	0.59		39.29	-1.26	0.93		92.06	1.14	1
AAEL022615	43.8	1	1		4.44	-1.88	0.55		48.08	1.16	1		5.49	-1.55	0.84		48.08	1.23	0.6		3.73	1.58	0.32		44.9	1.07	0.97		5.49	1.32	1
AAEL011719	16.02	-1.08	0.92		18.85	-1.15	1		14.41	1.09	1		17.89	-1.13	1		16.02	1.02	0.98		16.5	-1.01	0.98		15.5	-1.15	0.93		18.85	-1.01	1
AAEL014389	11.93	1.05	0.95		7.87	-1.23	1		10.4	-1.01	1		7.62	1.06	1		11.93	-1.11	0.85		7.62	1.18	0.69		10.4	-1.04	0.99		7.87	-1.1	1
AAEL023366	0	NaN	NaN		0	NaN	NaN		0	NaN	NaN		0	NaN	NaN		0	NaN	NaN		0	NaN	NaN		0	NaN	NaN		0	NaN	NaN
AAEL019539	5.65	1.01	0.99		9.51	-1.23	1		5.99	-1.11	1		10.18	1.18	1		5.65	1.01	0.99		10.18	1.28	0.4		5.99	1.13	0.96		9.51	-1.11	1
AAEL025601	0	NaN	NaN		0	NaN	NaN		0	NaN	NaN		0	NaN	NaN		0	NaN	NaN		0	NaN	NaN		0	NaN	NaN		0	NaN	NaN
AAEL025449	0	NaN	NaN		0	NaN	NaN		0	NaN	NaN		0	NaN	NaN		0	NaN	NaN		0	NaN	NaN		0	NaN	NaN		0	NaN	NaN
AAEL021676	3.02	1.38	0.83		0.86	1.05	1		2	-1.03	1		0.82	-1.01	1		3.02	-1.5	0.45		0.86	-1.05	0.96		2	-1.07	0.98		0.8	1.03	1
AAEL015559	2.64	1.35	0.89		10.02	1.47	0.89		0.44	1.06	1		2.89	-1.92	1		2.64	-5.41	0.03		10.02	-6.51	2.65e-07		1.79	-4.27	0.05		6.87	-2.29	0.38
AAEL022060	0	NaN	NaN		0	NaN	NaN		0	NaN	NaN		0	NaN	NaN		0	NaN	NaN		0	NaN	NaN		0	NaN	NaN		0	NaN	NaN
AAEL022855	17.49	1.04	0.97		9.57	-1.01	1		15.88	1.05	1		9.53	1.04	1		17.49	-1.01	0.99		9.56	-1.01	0.99		15.88	-1.02	0.99		9.57	-1.04	1
AAEL015095	0.48	1.23	0.95		4.02	-1.35	0.94		0.41	-1.23	1		3.39	1.05	1		0.48	-1.42	0.85		3.39	1.16	0.78		0.41	1.07	0.99		4.02	-1.21	1
AAEL027829	0.11	1.54	0.92		40.96	-1.26	1		1.14	3.12	1		58.14	-1.02	1		1.14	13.5	0.02		58.14	1.73	0.21		0.44	6.7	0.4		56.34	1.42	0.86
AAEL014551	0.11	-3.49	0.83		18.95	-1.64	0.71		0.2	2.93	1		21.12	-1.27	0.91		0.2	7.05	0.33		17.18	1.51	0.08		0.11	-1.45	0.98		21.12	1.2	1
AAEL020599	0.02	1.17	0.98		18.12	-1.19	1		0.15	5.97	1		22.86	-1.1	1		0.15	8.01	0.32		21.59	1.41	0.17		0.03	1.65	NaN		22.86	1.32	1
AAEL026728	0	NaN	NaN		0	NaN	NaN		0	NaN	NaN		0	NaN	NaN		0	NaN	NaN		0	NaN	NaN		0	NaN	NaN		0	NaN	NaN
AAEL022233	0.03	-1.09	0.99		0.05	33.54	0.91		0.05	4.74	1		0.02	4.34	1		0.05	1.69	0.85		0.05	-2.74	0.62		0.03	-3.03	0.93		0.00303	3.09	NaN
AAEL008118	4.43	1	1		3.13	-1.1	1		3.61	1	1		2.9	1.23	1		4.43	-1.19	0.83		2.95	-1	1		3.99	-1.19	0.96		3.13	-1.33	1
AAEL008109	3.85	-1.03	0.98		5.46	1.24	1		3.16	1.04	1		3.53	1.08	1		3.85	-1.14	0.88		5.46	-1.53	0.21		3.56	-1.23	0.96		4.24	-1.32	1
AAEL008101	2.35	1.17	0.91		1.71	-1	1		1.9	-1.05	1		1.53	-1.06	1		2.35	-1.26	0.77		1.7	-1.15	0.84		1.9	-1.03	0.99		1.71	-1.08	1
AAEL001008	9.84	1.03	0.98		5.98	-1.21	1		9.75	1.11	1		6.56	-1.04	1		9.84	1.14	0.8		6.56	1.31	0.51		9.72	1.06	0.98		6.5	1.14	1
AAEL002153	1.92	1.52	0.85		0.5	1.79	1		2.8	-1.47	1		0.72	1.91	1		1.92	1.05	0.98		0.72	1.44	0.79		2.8	2.33	0.42		0.35	1.34	1
AAEL027812	0.08	-1.42	0.92		0.04	2.56	NaN		0.09	2.05	1		0.05	1.42	1		0.09	1.79	0.8		0.05	1.45	0.88		0.08	-1.62	0.97		0.03	2.54	NaN
AAEL002159	7.95	1.05	0.97		6.27	1	1		7.22	1.2	1		6.6	1	1		7.95	1.05	0.95		6.6	1.06	0.94		6.78	-1.08	0.98		6.32	1.08	1
AAEL002139	22.21	-1.22	0.85		12	1.03	1		19.56	-1.01	1		12.49	1.03	1		20.43	-1.02	0.98		12.49	1.03	0.96		22.21	-1.23	0.86		11.76	1.06	1
AAEL002175	145.67	1.22	0.85		103.74	1.16	1		111.74	-1.03	1		97.05	-1.04	1		145.67	-1.28	0.55		103.74	-1.11	0.89		111.74	-1.02	0.99		97.05	1.11	1
AAEL020161	0	NaN	NaN		0	NaN	NaN		0	NaN	NaN		0	NaN	NaN		0	NaN	NaN		0	NaN	NaN		0	NaN	NaN		0	NaN	NaN
AAEL024933	0	NaN	NaN		0	NaN	NaN		0	NaN	NaN		0	NaN	NaN		0	NaN	NaN		0	NaN	NaN		0	NaN	NaN		0	NaN	NaN
AAEL002170	72.21	1.02	0.98		64.76	1.3	1		56.14	1.09	1		48.29	-1.14	1		72.21	-1.14	0.81		64.76	-1.5	0.22		63.47	-1.21	0.91		49.81	1	1
AAEL022090	0	NaN	NaN		0	NaN	NaN		0	NaN	NaN		0	NaN	NaN		0	NaN	NaN		0	NaN	NaN		0	NaN	NaN		0	NaN	NaN
AAEL025780	0	NaN	NaN		0	NaN	NaN		0	NaN	NaN		0	NaN	NaN		0	NaN	NaN		0	NaN	NaN		0	NaN	NaN		0	NaN	NaN
AAEL021078	0	NaN	NaN		0	NaN	NaN		0	NaN	NaN		0	NaN	NaN		0	NaN	NaN		0	NaN	NaN		0	NaN	NaN		0	NaN	NaN
AAEL002158	874.36	-1.23	0.85		1226.15	-1.14	1		941.43	1.17	1		1326.75	1.13	1		941.43	1.35	0.4		1326.75	1.22	0.63		897.5	-1.07	0.98		1226.15	-1.04	1
AAEL024183	0	NaN	NaN		0	NaN	NaN		0	NaN	NaN		0	NaN	NaN		0	NaN	NaN		0	NaN	NaN		0	NaN	NaN		0	NaN	NaN
AAEL002152	28.64	1.17	0.85		15.56	-1.29	0.94		24.49	-1.1	1		13.67	1.04	1		28.64	-1.23	0.63		13.67	1.13	0.75		24.49	1.04	0.99		15.56	-1.18	1
AAEL002176	5.55	1.04	0.98		15.47	1.23	1		4.99	-1	1		16.78	-1.05	1		5.55	-1.07	0.95		16.43	1.05	0.94		4.99	-1.03	0.99		16.78	1.39	0.87
AAEL002161	276.32	-1.25	0.83		180.75	1.44	0.94		255.42	1.23	1		114.21	1.01	1		255.42	1.19	0.66		180.75	-1.59	0.11		276.32	-1.29	0.83		123.6	-1.1	1
AAEL002157	2.49	-1.16	0.91		46.23	-2.39	0.00818		2.71	1.45	1		44.19	-1.01	1		2.71	1.34	0.68		44.19	2.28	0.00154		2.49	-1.28	0.93		46.23	-1.02	1
AAEL002135	43.5	-1.19	0.85		47.91	1.1	1		42.45	1.08	1		43.32	-1.11	1		41.04	1.15	0.75		47.91	-1.2	0.54		43.5	-1.12	0.95		43.82	1.03	1
AAEL002148	57.95	-1.06	0.92		77.2	-1.16	1		51.15	1.16	1		77.55	-1.03	1		57.95	1.03	0.96		77.55	1.16	0.65		54.87	-1.19	0.89		77.48	1.05	1
AAEL002163	292.32	1.08	0.92		128.89	1.02	1		289.69	-1.16	1		117.23	1.1	1		292.32	-1.12	0.8		128.89	-1.1	0.87		289.69	1.11	0.97		123.61	-1.16	1
AAEL022440	0	NaN	NaN		0	NaN	NaN		0	NaN	NaN		0	NaN	NaN		0	NaN	NaN		0	NaN	NaN		0	NaN	NaN		0	NaN	NaN
AAEL020697	0	NaN	NaN		0	NaN	NaN		0	NaN	NaN		0	NaN	NaN		0	NaN	NaN		0	NaN	NaN		0	NaN	NaN		0	NaN	NaN
AAEL002287	9.44	1.35	0.71		11.98	-1.16	1		7.66	-1.23	1		11.65	-1.1	1		9.44	-1.44	0.29		10.92	1.06	0.92		7.66	1.16	0.93		11.98	1.03	1
AAEL023630	0	NaN	NaN		0	NaN	NaN		0	NaN	NaN		0	NaN	NaN		0	NaN	NaN		0	NaN	NaN		0	NaN	NaN		0	NaN	NaN
AAEL021698	2.47	1.78	0.83		0.04	4.13	1		2.45	-1.43	1		0.14	-2.72	1		2.47	-1.4	0.75		0.05	1.4	0.89		2.45	1.83	0.81		0.14	15.31	0.44
AAEL028126	0	NaN	NaN		0	NaN	NaN		0	NaN	NaN		0	NaN	NaN		0	NaN	NaN		0	NaN	NaN		0	NaN	NaN		0	NaN	NaN
AAEL027370	0	NaN	NaN		0	NaN	NaN		0	NaN	NaN		0	NaN	NaN		0	NaN	NaN		0	NaN	NaN		0	NaN	NaN		0	NaN	NaN
AAEL014655	0.24	-1.26	0.95		1.12	1.66	1		0.48	1.17	1		1.07	1.73	0.97		0.48	2.64	0.52		1.12	-1.02	0.99		0.45	1.78	0.92		0.64	-1.05	1
AAEL026744	0.04	-25.66	0.69		0.05	-2.64	1		0.02	3.75	1		0.01	1.16	1		0.02	14.21	NaN		0.02	-1.23	NaN		0.04	-6.82	0.81		0.05	-3.53	1
AAEL020841	0	NaN	NaN		0	NaN	NaN		0	NaN	NaN		0	NaN	NaN		0	NaN	NaN		0	NaN	NaN		0	NaN	NaN		0	NaN	NaN
AAEL014656	0.26	-5.18	0.8		0.14	-2.39	1		0.47	-2.91	1		0.11	-3.78	1		0.14	2.75	0.69		0.05	-1.85	NaN		0.47	1.57	0.97		0.14	-1.22	1
AAEL014657	60.7	-1.18	0.85		66.59	-1.03	1		59.29	1.12	1		70.94	-1.04	1		58.97	1.18	0.67		70.66	1.08	0.88		60.7	-1.12	0.96		70.94	1.11	1
AAEL024769	0	NaN	NaN		0	NaN	NaN		0	NaN	NaN		0	NaN	NaN		0	NaN	NaN		0	NaN	NaN		0	NaN	NaN		0	NaN	NaN
AAEL024484	0.99	1.14	0.97		0.55	1	1		1.57	-1.36	1		0.68	-1.02	1		1.02	1.21	0.93		0.68	1.25	0.91		1.57	1.84	0.83		0.67	1.29	1
AAEL015128	0.01	4.55	0.87		0.06	-21.45	NaN		0.02	-1.2	NaN		0.02	6.58	NaN		0.01	1.13	NaN		0.02	6.84	NaN		0.02	6.06	NaN		0.06	-20.61	NaN
AAEL015127	0.04	-2.15	0.89		0.02	6.5	NaN		0.03	1.44	1		0.01	4.72	NaN		0.03	1.46	NaN		0.02	-1.44	NaN		0.04	-2.19	0.96		0	NaN	NaN
AAEL021103	14.7	1.1	0.89		6.8	-1.11	1		12.09	-1.16	1		5.94	1.06	1		14.7	-1.35	0.38		6.15	-1.04	0.96		12.09	-1.06	0.98		6.8	-1.2	1
AAEL023395	0	NaN	NaN		0	NaN	NaN		0	NaN	NaN		0	NaN	NaN		0	NaN	NaN		0	NaN	NaN		0	NaN	NaN		0	NaN	NaN
AAEL013823	15.37	1.32	0.82		8.65	1	1		12.67	-1.22	1		7.41	-1.3	0.82		15.37	-1.4	0.36		8.65	-1.45	0.07		12.67	1.14	0.94		8.42	-1.1	1
AAEL017391	6.63	1.05	0.96		3.64	1.02	1		4.76	-1.09	1		2.94	-1.11	1		6.63	-1.44	0.27		3.64	-1.31	0.38		5.46	-1.26	0.85		3.46	-1.13	1
AAEL013600	3.78	1.25	0.85		10.53	-1.34	0.91		2.56	-1.11	1		9.53	-1.11	1		3.78	-1.56	0.3		8.69	1.11	0.84		2.74	-1.12	0.97		10.53	-1.06	1
AAEL023829	5.29	1.35	0.68		2.66	-1.21	1		4.19	-1.32	1		2.37	-1.19	1		5.29	-1.59	0.17		2.21	-1.08	0.89		4.19	1.12	0.97		2.66	-1.08	1
AAEL026819	21.73	1.01	0.98		24.25	-1.02	1		22.49	-1.09	1		21.82	1.01	1		21.73	-1.01	0.98		23.86	-1.09	0.83		22.49	1.09	0.96		24.25	-1.11	1
AAEL025035	0	NaN	NaN		0	NaN	NaN		0	NaN	NaN		0	NaN	NaN		0	NaN	NaN		0	NaN	NaN		0	NaN	NaN		0	NaN	NaN
AAEL020508	7.18	1.05	0.96		7.86	-1.47	0.76		6.35	-1.21	1		6.95	1.02	1		7.18	-1.31	0.47		6.95	1.29	0.45		6.35	-1.03	0.99		7.86	-1.14	1
AAEL022743	0.04	-3.13	0.85		4.27	1.06	1		0.06	-1.85	1		4.41	-1.41	0.91		0.03	2.66	0.74		4.27	-1.33	0.45		0.06	1.57	0.98		4.41	1.14	1
AAEL010712	0.02	-7.76	0.65		0.06	-2.76	0.96		0.04	1.58	1		0.12	5.19	0.6		0.04	15.8	0.19		0.12	5.01	0.19		0.03	1.29	0.98		0.06	-2.92	0.93
AAEL020321	0	NaN	NaN		0	NaN	NaN		0	NaN	NaN		0	NaN	NaN		0	NaN	NaN		0	NaN	NaN		0	NaN	NaN		0	NaN	NaN
AAEL010710	0.07	1.04	0.99		0.03	3.8	1		0.1	4.39	1		0.09	2.18	1		0.1	1.64	0.85		0.09	2.72	0.6		0.06	-2.66	0.92		0.04	5.02	1
AAEL021121	0.02	-3.28	0.89		0	NaN	NaN		0	NaN	NaN		0.02	-1.09	NaN		0	NaN	NaN		0.02	2.97	NaN		0.02	-3.12	NaN		0.02	3.09	NaN
AAEL020100	0	NaN	NaN		0	NaN	NaN		0	NaN	NaN		0	NaN	NaN		0	NaN	NaN		0	NaN	NaN		0	NaN	NaN		0	NaN	NaN
AAEL027520	8.97	-1.03	0.97		39.63	-1.31	1		8.63	1.04	1		41.83	-1.08	1		8.97	1.05	0.95		39.22	1.31	0.42		8.63	-1.03	0.99		41.83	1.1	1
AAEL001094	184.05	1.05	0.96		840.23	-1.31	1		182.01	-1.08	1		891.98	-1.07	1		184.05	-1.05	0.93		845.26	1.33	0.53		182.01	1.08	0.98		891.98	1.11	1
AAEL001099	6.06	1.15	0.88		4.18	-1.29	0.97		5.11	-1.14	1		4	1.04	1		6.06	-1.3	0.58		4	1.22	0.53		5.11	1.01	0.99		4.18	-1.08	1
AAEL001086	5.86	1.05	0.98		3.18	-1.02	1		5.43	1.28	1		3.31	1.01	1		5.86	1.07	0.95		3.31	1.04	0.96		5.02	-1.14	0.97		3.18	1.04	1
AAEL025612	0	NaN	NaN		0	NaN	NaN		0	NaN	NaN		0	NaN	NaN		0	NaN	NaN		0	NaN	NaN		0	NaN	NaN		0	NaN	NaN
AAEL022505	45.27	-1.32	0.69		42.41	1	1		43.11	-1.03	1		43.87	-1.07	1		38.24	1.13	0.77		42.28	-1.01	0.99		45.27	-1.13	0.94		43.87	1.08	1
AAEL001080	10.31	-1.11	0.92		12.69	-1.11	1		10.53	1.09	1		12.56	-1.11	1		10.33	1.16	0.8		11.57	1.01	0.98		10.53	-1.05	0.99		12.69	1.03	1
AAEL021491	9.91	1.13	0.88		4.31	-1.09	1		9.08	-1.19	1		4.34	1.11	1		9.91	-1.24	0.59		4.34	1.08	0.86		9.08	1.08	0.97		4.31	-1.09	1
AAEL020806	0	NaN	NaN		0	NaN	NaN		0	NaN	NaN		0	NaN	NaN		0	NaN	NaN		0	NaN	NaN		0	NaN	NaN		0	NaN	NaN
AAEL027383	0	NaN	NaN		0	NaN	NaN		0	NaN	NaN		0	NaN	NaN		0	NaN	NaN		0	NaN	NaN		0	NaN	NaN		0	NaN	NaN
mRpL22	54.16	-1.09	0.91		93.18	1.02	1		48.17	1.11	1		87.85	-1.09	1		54.16	1.03	0.97		92.85	-1.16	0.76		52.3	-1.19	0.89		93.18	-1.02	1
AAEL001433	7.51	1.06	0.94		9.35	-1.04	1		6.53	1.08	1		9.75	1.12	1		7.51	-1.02	0.98		9.75	1.08	0.87		6.53	-1.03	0.99		9.35	-1.07	1
AAEL024862	0	NaN	NaN		0	NaN	NaN		0	NaN	NaN		0	NaN	NaN		0	NaN	NaN		0	NaN	NaN		0	NaN	NaN		0	NaN	NaN
AAEL024804	0	NaN	NaN		0	NaN	NaN		0	NaN	NaN		0	NaN	NaN		0	NaN	NaN		0	NaN	NaN		0	NaN	NaN		0	NaN	NaN
AAEL024396	8.3	1.06	0.96		6.3	-1.27	1		6.7	-1.28	1		4.55	-1.15	1		8.3	-1.49	0.44		5.09	-1.23	0.61		6.92	-1.1	0.97		6.3	-1.34	1
AAEL025892	0	NaN	NaN		0.06	-18.32	NaN		0	NaN	NaN		0	NaN	NaN		0	NaN	NaN		0	NaN	NaN		0	NaN	NaN		0.06	-17.63	NaN
AAEL001427	1.04	-2.61	0.82		12.03	-1.03	1		1.46	1.49	1		16.65	-1.21	1		1.46	3.99	0.28		14.23	1.2	0.69		1.12	1.03	1		16.65	1.44	0.67
AAEL020190	0	NaN	NaN		0.03	-9.21	NaN		0	NaN	NaN		0	NaN	NaN		0	NaN	NaN		0	NaN	NaN		0	NaN	NaN		0.03	-8.83	NaN
AAEL021728	14.67	-1.26	0.83		14.52	-1.04	1		13.66	-1.04	1		14.86	-1.02	1		13.01	1.04	0.95		14.84	1.05	0.93		14.67	-1.16	0.94		14.86	1.05	1
AAEL026142	12.85	1.08	0.95		11.55	1.04	1		13.41	-1.05	1		11.58	1.09	1		12.85	1.03	0.97		11.58	-1.02	0.97		13.41	1.16	0.94		11.42	-1.06	1
AAEL021179	2.73	-1.29	0.92		37.5	1.48	0.96		3.92	1.31	1		40.14	-1.35	0.87		3.92	2	0.61		37.5	-1.29	0.66		3.46	1.19	0.98		40.14	1.59	0.37
AAEL014518	37.94	1.11	0.89		12.78	1.03	1		36.55	-1.1	1		11.68	1.24	1		37.94	-1.09	0.85		12.78	-1.09	0.82		36.55	1.11	0.96		12.07	-1.28	0.92
AAEL027083	4.84	-1.11	0.93		2.43	1.39	1		4.94	1.2	1		1.92	-1.17	1		4.94	1.18	0.81		2.43	-1.42	0.55		4.7	-1.13	0.97		1.92	1.17	1
AAEL028194	0.09	-1.45	0.94		0.07	-1.82	NaN		0.16	1.9	1		0.08	-2.43	1		0.16	2.63	0.7		0.03	-1.09	NaN		0.09	-1.03	1		0.08	1.25	NaN
GSTT2	5.57	-1.03	0.99		6.61	-1.03	1		5.64	1.24	1		7.34	1.13	1		5.64	1.18	0.86		7.34	1.13	0.85		5.18	-1.07	0.99		6.61	-1.01	1
GSTT1	57.18	-1.13	0.89		69.1	1.21	1		61.56	1.26	1		72.09	-1.01	1		61.56	1.28	0.49		72.09	1.02	0.98		56.71	-1.11	0.96		70.22	1.26	1
AAEL025929	18.95	-1.1	0.91		28.15	-1.03	1		18.17	1.06	1		26.52	-1.12	1		18.95	1.05	0.94		27.38	-1.13	0.76		18.23	-1.1	0.97		28.15	-1.02	1
AAEL017081	239.58	-1.26	0.83		309.42	-1.16	1		238.26	1.16	1		333.12	-1.04	1		238.26	1.28	0.52		330.32	1.23	0.57		239.58	-1.15	0.95		333.12	1.12	1
AAEL014295	73.79	-1.05	0.94		45.21	1.02	1		60.08	1.12	1		39.32	-1.11	1		73.79	-1.05	0.92		45.21	-1.23	0.42		68.79	-1.25	0.8		44.26	-1.08	1
AAEL022448	0	NaN	NaN		0	NaN	NaN		0	NaN	NaN		0	NaN	NaN		0	NaN	NaN		0	NaN	NaN		0	NaN	NaN		0	NaN	NaN
AAEL012552	221.82	1.08	0.92		437.04	-1.42	0.95		200.19	-1.15	1		428.35	1.02	1		221.82	-1.23	0.6		428.35	1.4	0.32		200.19	1.01	1		437.04	-1.01	1
AAEL018212	1.49	1.28	0.9		0.86	-1.3	1		2.23	-1.38	1		2.3	1.19	1		1.55	1.16	0.91		2.3	3.4	0.000794		2.23	2.03	0.54		1.85	2.23	0.21
AAEL012551	4.42	-1.3	0.87		3.18	-1.46	1		4.1	1.2	1		3.06	-1.21	1		4.1	1.24	0.81		2.61	1.21	0.83		4.42	-1.26	0.95		3.18	1.01	1
AAEL028232	0	NaN	NaN		0	NaN	NaN		0	NaN	NaN		0	NaN	NaN		0	NaN	NaN		0	NaN	NaN		0	NaN	NaN		0	NaN	NaN
AAEL012549	0.34	-1.48	0.89		3.53	1.06	1		0.25	-1.26	1		3.15	-1.1	1		0.26	-1.21	0.93		3.53	-1.16	0.75		0.34	-1.43	0.95		3.23	1.02	1
AAEL014853	1.7	1.36	0.84		0.31	1.22	1		1.34	-1.38	1		0.27	1.33	1		1.7	-1.67	0.39		0.31	-1.12	0.93		1.34	1.11	0.97		0.25	-1.23	1
AAEL026305	0	NaN	NaN		0	NaN	NaN		0	NaN	NaN		0	NaN	NaN		0	NaN	NaN		0	NaN	NaN		0	NaN	NaN		0	NaN	NaN
AAEL022862	0	NaN	NaN		0	NaN	NaN		0	NaN	NaN		0	NaN	NaN		0	NaN	NaN		0	NaN	NaN		0	NaN	NaN		0	NaN	NaN
AAEL028236	0.99	-1.59	0.88		0.71	-1.76	1		0.8	-1.16	1		0.54	-1	1		0.72	-1.03	0.99		0.54	1.36	0.86		0.99	-1.38	0.97		0.71	-1.24	1
AAEL021231	0.18	-2.44	0.85		1.44	-1.39	1		0.22	1.6	1		1.73	1.04	1		0.22	3.23	0.56		1.73	1.69	0.44		0.18	-1.2	0.99		1.67	1.2	1
AAEL025093	0.04	-1.14	0.98		0	NaN	NaN		0.1	-1.2	NaN		0.03	-3.17	NaN		0.06	1.87	NaN		0	NaN	NaN		0.1	1.95	NaN		0.03	3.09	NaN
AAEL026915	0.08	-2.23	0.87		0.07	-1.32	1		0.21	-1.16	1		0.06	-3.37	1		0.15	4.26	0.52		0.05	-2.86	NaN		0.21	2.13	0.93		0.07	-1.12	1
AAEL028087	0	NaN	NaN		0	NaN	NaN		0	NaN	NaN		0	NaN	NaN		0	NaN	NaN		0	NaN	NaN		0	NaN	NaN		0	NaN	NaN
AAEL027088	6.32	-1.36	0.77		2.54	-1.01	1		4.82	1.05	1		2.55	-1.17	1		5.24	1.01	0.99		2.54	-1.12	0.89		6.32	-1.41	0.53		2.55	1.05	1
AAEL022244	0	NaN	NaN		0	NaN	NaN		0	NaN	NaN		0	NaN	NaN		0	NaN	NaN		0	NaN	NaN		0	NaN	NaN		0	NaN	NaN
AAEL028176	0	NaN	NaN		0	NaN	NaN		0	NaN	NaN		0	NaN	NaN		0	NaN	NaN		0	NaN	NaN		0	NaN	NaN		0	NaN	NaN
AAEL027809	6.22	-1.03	0.98		14.11	-1.08	1		5.96	1.13	1		13.63	-1.07	1		6.22	1.12	0.89		13.21	-1	1		5.92	-1.05	0.99		14.11	1.01	1
RpLP2	656.66	-1.68	0.55		1934.69	-1.18	1		539.1	1.26	1		1945.23	-1.2	1		539.1	1.39	0.45		1673.78	1.01	0.99		656.66	-1.52	0.77		1945.23	1.04	1
snoMe28S-Am982	0	NaN	NaN		0	NaN	NaN		0	NaN	NaN		0	NaN	NaN		0	NaN	NaN		0	NaN	NaN		0	NaN	NaN		0	NaN	NaN
AAEL020909	1.2	-1	1		1.42	1.46	1		1.19	2.89	1		0.91	1.03	1		1.2	1.13	0.96		1.42	-1.58	0.68		1.07	-2.53	0.82		0.98	-1.1	1
AAEL015640	12.87	-1.56	0.76		9.98	-1.4	0.94		14.74	-1.11	1		10.88	1.23	1		12.03	1.52	0.5		10.88	1.49	0.27		14.74	1.07	0.97		9.98	-1.13	1
AAEL021566	0	NaN	NaN		0	NaN	NaN		0	NaN	NaN		0	NaN	NaN		0	NaN	NaN		0	NaN	NaN		0	NaN	NaN		0	NaN	NaN
AAEL023617	14.46	-1.03	0.98		11.36	-1.4	0.91		12.57	1.02	1		10.21	1.05	1		14.46	-1.09	0.86		10.21	1.24	0.53		13.28	-1.14	0.94		11.36	-1.16	1
AAEL021570	0.00592	-3.28	0.89		0.17	60.84	0.8		0.01	5.24	NaN		0.02	-1.05	1		0.01	5.51	NaN		0.17	-7.52	0.23		0.00592	-3.12	NaN		0.02	9.05	NaN
AAEL019733	0.73	1.14	0.92		0.53	-1.24	1		0.74	-1	1		0.45	1.07	1		0.73	1.06	0.95		0.45	1.05	0.96		0.74	1.22	0.94		0.53	-1.24	1
AAEL020482	1.42	-8.06	0.22		0.05	-4.06	1		0.66	1.08	1		0.31	-3.13	1		0.62	3.45	0.39		0.11	8.21	0.22		1.42	-2.54	0.88		0.31	6.37	0.67
AAEL028129	6.99	-1.02	0.99		3.94	1.08	1		7.58	1.08	1		3.43	1.48	1		7.34	1.23	0.76		3.94	-1.15	0.84		7.58	1.09	0.98		3.61	-1.57	1
AAEL023628	0	NaN	NaN		0	NaN	NaN		0	NaN	NaN		0	NaN	NaN		0	NaN	NaN		0	NaN	NaN		0	NaN	NaN		0	NaN	NaN
AAEL020033	6.93	1.08	0.91		0.91	1.18	1		5.53	-1.17	1		0.68	1.12	1		6.93	-1.39	0.32		0.91	-1.33	0.6		5.68	-1.1	0.96		0.73	-1.24	1
AAEL013076	68.87	1.11	0.88		38.66	1.06	1		58.1	1	1		35.73	-1.07	1		68.87	-1.14	0.74		38.66	-1.13	0.74		58.1	-1.02	0.99		36.35	1.02	1
AAEL013075	36.73	1.03	0.97		75.47	1.12	1		31.72	1.02	1		85.88	-1.21	1		36.73	-1.09	0.84		75.47	-1.05	0.94		31.92	-1.08	0.97		85.88	1.32	1
AAEL013077	71.33	1.17	0.85		12.7	1.19	1		61.56	1.05	1		11.2	1.29	0.81		71.33	-1.06	0.91		12.7	-1.13	0.77		61.56	1.05	0.98		10.44	-1.21	1
AAEL013078	17.61	1.08	0.92		18.76	-1.13	1		16.5	1.06	1		20.89	1.03	1		17.61	1.03	0.96		20.89	1.25	0.43		16.5	1.05	0.98		19.84	1.1	1
AAEL028002	0.11	1.48	0.92		0.18	-3.6	0.95		0.09	-1.59	1		0.09	-1.2	1		0.11	-1.71	0.83		0.08	1.55	0.85		0.09	1.37	0.98		0.18	-1.9	1
AAEL019087	0	NaN	NaN		0	NaN	NaN		0	NaN	NaN		0	NaN	NaN		0	NaN	NaN		0	NaN	NaN		0	NaN	NaN		0	NaN	NaN
AAEL019086	0	NaN	NaN		0	NaN	NaN		0	NaN	NaN		0	NaN	NaN		0	NaN	NaN		0	NaN	NaN		0	NaN	NaN		0	NaN	NaN
AAEL026089	79.71	-1.17	0.85		90.27	-1.01	1		78.03	1.23	1		85.03	-1.02	1		78.03	1.18	0.74		89.57	-1.08	0.92		79.71	-1.22	0.91		90.27	-1.04	1
AAEL013263	0.01	2.75	0.91		0.06	11.49	NaN		0.02	-3.49	NaN		0.04	-3.3	NaN		0.01	-2.74	NaN		0.06	-4.24	NaN		0.02	3.49	NaN		0.04	9.25	NaN
AAEL013265	32.81	-1.14	0.88		25.98	-1.13	1		34.87	1.33	1		30.73	1.07	1		34.87	1.26	0.63		30.73	1.32	0.33		32.81	-1.2	0.9		27.57	1.11	1
AAEL013262	30.18	-1.2	0.87		14.56	-1.06	1		24.77	1.08	1		18.76	-1.1	1		28.34	-1.03	0.97		17.38	1.28	0.71		30.18	-1.34	0.77		18.76	1.36	1
AAEL027043	0	NaN	NaN		0	NaN	NaN		0	NaN	NaN		0	NaN	NaN		0	NaN	NaN		0	NaN	NaN		0	NaN	NaN		0	NaN	NaN
STAT	13.63	1.09	0.91		10.93	-1.24	1		11.83	-1.23	1		10.12	1.01	1		13.63	-1.35	0.48		10.12	1.14	0.7		11.83	-1	1		10.93	-1.09	1
AAEL024179	23.22	1.12	0.89		52.47	-1.29	0.99		22.65	-1.05	1		55.84	1.02	1		23.22	-1.03	0.95		55.84	1.37	0.23		22.65	1.13	0.94		52.85	1.06	1
AAEL026769	0	NaN	NaN		0	NaN	NaN		0	NaN	NaN		0	NaN	NaN		0	NaN	NaN		0	NaN	NaN		0	NaN	NaN		0	NaN	NaN
AAEL022443	34.98	-1.01	0.99		16.48	1.01	1		30.96	1.07	1		15.45	1.13	1		34.98	-1.01	0.99		16.48	-1.07	0.89		32.03	-1.1	0.96		16.08	-1.18	1
AAEL014000	6.69	-1.24	0.87		4.13	-1	1		6.42	1.07	1		5.08	1.11	1		6.19	1.19	0.79		5.08	1.25	0.7		6.69	-1.12	0.97		4.4	1.13	1
AAEL024205	0	NaN	NaN		0	NaN	NaN		0	NaN	NaN		0	NaN	NaN		0	NaN	NaN		0	NaN	NaN		0	NaN	NaN		0	NaN	NaN
AAEL021100	0.28	1.09	0.98		0.07	1.15	1		0.26	-1.14	1		0.05	1.63	1		0.28	-1.16	0.94		0.07	-1.49	0.81		0.26	1.09	0.99		0.06	-2.08	1
AAEL025315	0	NaN	NaN		0	NaN	NaN		0	NaN	NaN		0	NaN	NaN		0	NaN	NaN		0	NaN	NaN		0	NaN	NaN		0	NaN	NaN
AAEL027112	0	NaN	NaN		0	NaN	NaN		0	NaN	NaN		0	NaN	NaN		0	NaN	NaN		0	NaN	NaN		0	NaN	NaN		0	NaN	NaN
AAEL021654	0.12	-5.82	0.82		0.03	4.83	NaN		0.03	1.43	NaN		0.03	-5.31	NaN		0.03	1.87	NaN		0.03	-5.13	NaN		0.12	-4.45	0.89		0.03	5.14	NaN
AAEL022178	0	NaN	NaN		0	NaN	NaN		0	NaN	NaN		0	NaN	NaN		0	NaN	NaN		0	NaN	NaN		0	NaN	NaN		0	NaN	NaN
AAEL020619	0.04	1.41	0.94		32.4	1.12	1		0.35	1.2	1		30.87	1.08	1		0.35	10.77	0.13		32.4	-1.08	0.9		0.35	10.8	0.28		29.73	-1.02	1
AAEL022603	0	NaN	NaN		0	NaN	NaN		0	NaN	NaN		0	NaN	NaN		0	NaN	NaN		0	NaN	NaN		0	NaN	NaN		0	NaN	NaN
AAEL022481	0	NaN	NaN		0	NaN	NaN		0	NaN	NaN		0	NaN	NaN		0	NaN	NaN		0	NaN	NaN		0	NaN	NaN		0	NaN	NaN
AAEL028024	0	NaN	NaN		0	NaN	NaN		0	NaN	NaN		0	NaN	NaN		0	NaN	NaN		0	NaN	NaN		0	NaN	NaN		0	NaN	NaN
AAEL025107	0	NaN	NaN		0	NaN	NaN		0	NaN	NaN		0	NaN	NaN		0	NaN	NaN		0	NaN	NaN		0	NaN	NaN		0	NaN	NaN
AAEL023663	0.13	-1.04	0.99		0.22	-2.14	1		0.03	1.49	1		0.04	2.02	1		0.13	-3.03	0.62		0.1	-2.41	0.67		0.12	-4.62	0.84		0.22	-10.48	0.49
AAEL024777	0.27	1.37	0.91		0.53	-1.35	1		0.19	1.17	1		0.59	1.27	1		0.27	-1.24	0.91		0.59	1.47	0.64		0.17	-1.07	0.99		0.53	-1.15	1
AAEL020094	0	NaN	NaN		0	NaN	NaN		0	NaN	NaN		0	NaN	NaN		0	NaN	NaN		0	NaN	NaN		0	NaN	NaN		0	NaN	NaN
AAEL023728	0.24	1.03	0.99		0.93	-1.64	0.95		0.34	1.44	1		0.86	1.43	1		0.34	1.69	0.77		0.86	1.5	0.41		0.25	1.2	0.98		0.93	-1.57	1
AAEL021101	0.49	-1.91	0.89		0.55	1.15	1		0.3	3.27	1		0.49	-1.93	1		0.3	1.22	0.95		0.55	-2.28	0.61		0.49	-5.08	0.72		0.51	-1.01	1
AAEL027338	0.12	1.1	0.98		0.41	-1.62	1		0.09	1.54	1		0.37	1.05	1		0.12	-1.13	0.96		0.37	1.39	0.72		0.09	-1.57	0.96		0.41	-1.2	1
AAEL021467	0.00217	-3.28	0.89		0.00446	-1.02	NaN		0.00211	3.14	NaN		0.02	-1.12	1		0.00211	3.29	NaN		0.01	2.73	0.67		0.00217	-3.12	NaN		0.02	3.04	NaN
AAEL025085	0.00663	2.75	0.91		0	NaN	NaN		0.00724	3.14	NaN		0.00712	-3.17	NaN		0.00724	1.12	NaN		0	NaN	NaN		0	NaN	NaN		0.00712	3.09	NaN
AAEL024103	0	NaN	NaN		0	NaN	NaN		0	NaN	NaN		0	NaN	NaN		0	NaN	NaN		0	NaN	NaN		0	NaN	NaN		0	NaN	NaN
AAEL026630	0.1	1.46	0.91		0.38	-1.62	1		0.16	1.96	1		0.42	1.32	1		0.16	1.77	0.75		0.42	1.76	0.43		0.08	1.29	0.98		0.38	-1.17	1
AAEL024231	0.16	2.29	0.83		0.12	1.39	1		0.09	-1.11	1		0.28	1.31	1		0.16	-1.84	0.73		0.28	2.26	0.18		0.09	1.4	0.97		0.2	2.43	0.87
AAEL021310	0.03	1.54	0.93		0.1	-1.15	1		0.09	-1.37	1		0.2	2.89	0.99		0.07	2.15	0.77		0.2	2.14	0.6		0.09	4.44	0.85		0.1	-1.52	1
AAEL024822	0	NaN	NaN		0	NaN	NaN		0	NaN	NaN		0	NaN	NaN		0	NaN	NaN		0	NaN	NaN		0	NaN	NaN		0	NaN	NaN
AAEL021747	0	NaN	NaN		0	NaN	NaN		0	NaN	NaN		0	NaN	NaN		0	NaN	NaN		0	NaN	NaN		0	NaN	NaN		0	NaN	NaN
AAEL020086	0	NaN	NaN		0	NaN	NaN		0	NaN	NaN		0	NaN	NaN		0	NaN	NaN		0	NaN	NaN		0	NaN	NaN		0	NaN	NaN
AAEL024403	0	NaN	NaN		0	NaN	NaN		0	NaN	NaN		0	NaN	NaN		0	NaN	NaN		0	NaN	NaN		0	NaN	NaN		0	NaN	NaN
AAEL024749	0	NaN	NaN		0.00537	-5.12	NaN		0.00228	3.14	NaN		0.00492	-1.83	NaN		0.00228	3.29	NaN		0.00251	2.97	NaN		0	NaN	NaN		0.00537	1.01	NaN
AAEL027800	0	NaN	NaN		0	NaN	NaN		0	NaN	NaN		0	NaN	NaN		0	NaN	NaN		0	NaN	NaN		0	NaN	NaN		0	NaN	NaN
AAEL021791	88.41	1.89	0.76		22.65	1.73	0.78		61.09	-1.38	1		29.1	-4.33	0.12		88.41	-1.84	0.47		22.65	-3.18	1.1e-09		61.09	1.42	0.97		29.1	2.4	1
AAEL024123	0	NaN	NaN		0	NaN	NaN		0	NaN	NaN		0	NaN	NaN		0	NaN	NaN		0	NaN	NaN		0	NaN	NaN		0	NaN	NaN
AAEL027311	1686.5	1.83	0.84		3201.87	2.25	0.91		700.77	1.11	1		1183	-1.34	1		1686.5	-1.97	0.58		3201.87	-3.45	0.05		844.97	-1.2	0.98		1320.4	-1.12	1
AAEL001290	39.22	1.24	0.85		4.12	1.36	1		25.85	1.3	1		2.15	1.06	1		39.22	-1.3	0.52		4.12	-1.96	0.38		28.36	-1.37	0.77		2.89	-1.51	1
AAEL022681	1.07	-1.07	0.98		6.5	-1.55	0.99		1.04	-1.09	1		4.94	1.29	1		1.07	-1.02	0.99		4.94	1.12	0.93		1.04	-1	1		6.5	-1.76	0.81
AAEL001319	5364.08	1.99	0.83		10707	2.82	0.74		1 689,31	1.35	1		2857.08	1.58	1		5364.08	-2.57	0.36		10707	-3.51	0.06		2 459,44	-1.75	0.94		3503.6	-1.92	1
AAEL020899	0	NaN	NaN		0	NaN	NaN		0	NaN	NaN		0	NaN	NaN		0	NaN	NaN		0	NaN	NaN		0	NaN	NaN		0	NaN	NaN
AAEL021370	0	NaN	NaN		0	NaN	NaN		0	NaN	NaN		0	NaN	NaN		0	NaN	NaN		0	NaN	NaN		0	NaN	NaN		0	NaN	NaN
AAEL020203	2.74	-1.04	0.98		1.65	-1.09	1		2.29	-1.18	1		1.61	-1.11	1		2.74	-1.36	0.44		1.51	-1.01	0.99		2.5	-1.19	0.93		1.65	1.02	1
AAEL023806	0	NaN	NaN		0	NaN	NaN		0	NaN	NaN		0	NaN	NaN		0	NaN	NaN		0	NaN	NaN		0	NaN	NaN		0	NaN	NaN
AAEL010987	0.81	-2.32	0.85		0.37	-1.33	1		0.73	2.54	1		0.36	1.84	1		0.73	2.27	0.7		0.36	1.34	0.91		0.81	-2.54	0.87		0.37	-1.72	1
AAEL020864	0	NaN	NaN		0	NaN	NaN		0	NaN	NaN		0	NaN	NaN		0	NaN	NaN		0	NaN	NaN		0	NaN	NaN		0	NaN	NaN
AAEL009250	2.12	1.1	0.95		12.33	-1.11	1		2.01	-1.2	1		15.14	1.14	1		2.12	-1.22	0.83		15.14	1.36	0.13		2.01	1.06	0.99		12.85	1.09	1
AAEL024431	0	NaN	NaN		0	NaN	NaN		0	NaN	NaN		0	NaN	NaN		0	NaN	NaN		0	NaN	NaN		0	NaN	NaN		0	NaN	NaN
AAEL009249	3.2	-1.1	0.92		5.65	-1.09	1		3.18	-1.45	1		4.93	-1.01	1		3.2	-1.39	0.55		5.12	-1.04	0.94		3.18	-1.05	0.99		5.65	-1.11	1
AAEL020359	4.83	1.04	0.97		2.89	-1.27	1		3.74	1.02	1		3.13	1.11	1		4.83	-1.21	0.72		3.13	1.36	0.47		4.12	-1.18	0.94		2.89	-1.02	1
AAEL022389	0.14	1.66	0.92		0.01	2.9	NaN		0.24	-2.46	1		0.16	6.09	0.89		0.14	-1.46	0.9		0.16	10.51	0.21		0.24	3.08	0.9		0.02	5.19	NaN
AAEL015238	152.04	-1.25	0.83		102.81	1	1		146.02	1.19	1		99.43	1.03	1		146.02	1.23	0.62		102.81	-1.04	0.95		152.04	-1.2	0.93		101.46	-1.05	1
AAEL027002	3.99	1.03	0.98		3.44	-1.07	1		3.86	-1.29	1		3.5	1.17	1		3.99	-1.26	0.7		3.5	1.08	0.87		3.86	1.05	0.98		3.44	-1.14	1
AAEL025506	0	NaN	NaN		0	NaN	NaN		0	NaN	NaN		0	NaN	NaN		0	NaN	NaN		0	NaN	NaN		0	NaN	NaN		0	NaN	NaN
AAEL025090	0	NaN	NaN		0	NaN	NaN		0	NaN	NaN		0	NaN	NaN		0	NaN	NaN		0	NaN	NaN		0	NaN	NaN		0	NaN	NaN
AAEL021061	10.09	-1.47	0.83		7.43	1	1		8.08	1.13	1		7.43	-1.13	1		7.96	1.22	0.82		7.43	-1.09	0.91		10.09	-1.36	0.83		7.43	1.05	1
AAEL010206	7.01	-1.09	0.92		151.48	-1.46	0.93		7.8	1.11	1		169.45	-1.22	1		7.61	1.3	0.62		143.52	1.39	0.35		7.8	1.07	0.98		169.45	1.18	1
AAEL013818	4.63	-1.31	0.85		2.85	-1.12	1		3.63	1.21	1		2.32	-1.13	1		4.02	1.05	0.95		2.6	-1.21	0.77		4.63	-1.5	0.72		2.85	-1.19	1
AAEL013816	42.16	-1.11	0.89		34.76	-1	1		42.79	1.28	1		34.64	-1.01	1		42.79	1.18	0.69		34.76	-1.01	0.99		41.7	-1.21	0.85		34.48	1.01	1
AAEL013814	13.73	1.01	0.99		8.23	1.27	1		13.69	1.09	1		6.7	1.07	1		13.73	1.13	0.83		8.23	-1.22	0.66		13.69	1.05	0.99		6.4	-1.01	1
AAEL023635	0.02	-1.63	0.92		0	NaN	NaN		0.03	1.8	1		0	NaN	NaN		0.03	2.41	NaN		0	NaN	NaN		0.02	-1.2	NaN		0	NaN	NaN
AAEL020503	0	NaN	NaN		0	NaN	NaN		0	NaN	NaN		0	NaN	NaN		0	NaN	NaN		0	NaN	NaN		0	NaN	NaN		0	NaN	NaN
AAEL024896	0.44	-5.22	0.68		0.37	1.37	1		0.4	1.86	1		0.44	1.37	1		0.4	4.89	0.46		0.44	1.06	0.99		0.44	-1.97	0.94		0.29	1.08	1
AAEL013822	0.02	2.02	0.91		0.01	-5.12	NaN		0.05	-1.47	1		0	NaN	NaN		0.03	1.78	NaN		0	NaN	NaN		0.05	5.28	NaN		0.01	-4.9	NaN
AAEL024989	0	NaN	NaN		0	NaN	NaN		0.1	9.22	NaN		0	NaN	NaN		0.1	9.71	NaN		0	NaN	NaN		0	NaN	NaN		0	NaN	NaN
AAEL026489	0	NaN	NaN		0	NaN	NaN		0	NaN	NaN		0	NaN	NaN		0	NaN	NaN		0	NaN	NaN		0	NaN	NaN		0	NaN	NaN
AAEL013813	0.21	-3.91	0.75		0.2	-1.56	1		0.13	1.56	1		0.14	-1.47	1		0.13	2.66	0.62		0.12	-1.29	0.9		0.21	-2.3	0.89		0.2	-1.36	1
AAEL014749	30.94	-1.05	0.95		19.56	1.03	1		26.9	1.07	1		16.49	1.03	1		30.94	-1.04	0.95		19.56	-1.18	0.58		29.08	-1.16	0.94		18.89	-1.17	1
AAEL025184	0	NaN	NaN		0	NaN	NaN		0	NaN	NaN		0	NaN	NaN		0	NaN	NaN		0	NaN	NaN		0	NaN	NaN		0	NaN	NaN
AAEL014752	10.97	1.27	0.83		5.51	1.1	1		9.23	-1.09	1		4.56	-1.05	1		10.97	-1.24	0.64		5.51	-1.23	0.65		9.23	1.11	0.97		5.01	-1.05	1
AAEL025907	5.65	1.82	0.89		14.11	-1.58	0.8		10.43	-2.52	1		10.78	-2.13	1		5.65	-1.33	0.9		8.57	-1.7	0.75		10.43	3.43	0.8		14.11	-1.24	1
AAEL025820	0	NaN	NaN		0	NaN	NaN		0	NaN	NaN		0	NaN	NaN		0	NaN	NaN		0	NaN	NaN		0	NaN	NaN		0	NaN	NaN
AAEL023228	0.05	9.75	0.84		0.06	-2.76	NaN		0.12	1.75	1		0.07	3.06	1		0.12	2.91	0.65		0.07	3.09	0.61		0.07	16.02	NaN		0.06	-2.6	NaN
AAEL020854	0	NaN	NaN		0	NaN	NaN		0	NaN	NaN		0	NaN	NaN		0	NaN	NaN		0	NaN	NaN		0	NaN	NaN		0	NaN	NaN
AAEL024519	9.55	1.23	0.85		3.66	-1.16	1		7.64	-1.14	1		2.5	1.17	1		9.55	-1.36	0.46		3.23	-1.29	0.55		7.64	1.03	0.99		3.66	-1.72	0.47
AAEL024661	0	NaN	NaN		0	NaN	NaN		0	NaN	NaN		0	NaN	NaN		0	NaN	NaN		0	NaN	NaN		0	NaN	NaN		0	NaN	NaN
AAEL020641	3	-1.14	0.96		1.27	1.17	1		1.99	1.19	1		0.59	-1.05	1		2.96	-1.27	0.88		1.27	-2.16	0.46		3	-1.73	0.88		1.08	-1.75	1
AAEL002211	0.02	2.75	0.91		1.76	3.84	0.75		0.02	3.14	NaN		1	1.06	1		0.02	1.12	NaN		1.76	-1.71	0.74		0	NaN	NaN		0.98	2.16	1
AAEL022024	0	NaN	NaN		0	NaN	NaN		0	NaN	NaN		0	NaN	NaN		0	NaN	NaN		0	NaN	NaN		0	NaN	NaN		0	NaN	NaN
AAEL019626	3.19	1.48	0.83		2.8	1.18	1		3.54	-1.69	1		3.04	-1.09	1		3.19	-1.45	0.58		2.87	1.04	0.96		3.54	1.72	0.3		3.04	1.36	1
AAEL028131	0	NaN	NaN		0	NaN	NaN		0	NaN	NaN		0	NaN	NaN		0	NaN	NaN		0	NaN	NaN		0	NaN	NaN		0	NaN	NaN
AAEL021514	0.05	3.15	0.87		0.03	1.34	NaN		0.09	-1.63	1		0.03	-7.46	NaN		0.05	1.14	0.98		0.03	-7.19	NaN		0.09	5.78	NaN		0.03	1.42	NaN
AAEL015356	31.9	1.01	0.99		27.94	-1.1	1		30.96	-1.1	1		26.93	1.01	1		31.9	-1.09	0.82		26.93	1.05	0.93		30.96	1.02	0.99		27.94	-1.04	1
AAEL012737	11.12	-1.46	0.83		0.6	-1.47	1		13.12	-1.43	1		0.45	-1.23	1		8.68	1.11	0.91		0.42	-1.11	0.96		13.12	1.09	0.97		0.6	-1.33	1
AAEL012740	2124.27	-1.14	0.89		10231.6	-1.29	1		1 980,70	1.27	1		9927.69	-1.05	1		2102.69	1.11	0.86		9676.2	1.22	0.72		2 124,27	-1.3	0.89		10231.6	1.01	1
AAEL025553	1007.81	-1.54	0.66		2355.22	-1.2	1		853.21	1.15	1		2351.44	-1.13	1		853.21	1.32	0.56		2149.18	1.09	0.9		1 007,81	-1.34	0.88		2355.22	1.04	1
AAEL012741	0.52	1.23	0.94		0.23	-1.5	1		0.5	-1.22	1		0.21	-1.15	1		0.52	-1.19	0.93		0.19	1.16	0.95		0.5	1.26	0.97		0.23	-1.1	1
AAEL024982	21.78	1.45	0.85		20.92	-1.18	1		22.83	1.41	1		32.2	1.93	0.21		22.83	1.15	0.89		32.2	1.77	0.2		16.76	1.18	0.97		20.92	-1.28	1
AAEL023750	13.16	1.51	0.83		9.62	-1.09	1		14.17	1.27	1		14.61	1.82	0.03		14.17	1.17	0.86		14.61	1.62	0.17		11.44	1.39	0.93		9.62	-1.22	1
AAEL013653	7.16	1.18	0.85		5	-1.02	1		5.44	-1.03	1		5.02	-1.07	1		7.16	-1.31	0.45		4.97	-1.02	0.96		5.44	-1.07	0.98		5.02	1.04	1
AAEL026742	0	NaN	NaN		0	NaN	NaN		0	NaN	NaN		0	NaN	NaN		0	NaN	NaN		0	NaN	NaN		0	NaN	NaN		0	NaN	NaN
AAEL022336	0	NaN	NaN		0	NaN	NaN		0	NaN	NaN		0	NaN	NaN		0	NaN	NaN		0	NaN	NaN		0	NaN	NaN		0	NaN	NaN
AAEL026894	59.08	1.19	0.85		42.7	-1.34	1		54.62	-1.01	1		43.63	1.05	1		59.08	-1.04	0.94		43.63	1.35	0.33		54.62	1.14	0.94		42.7	-1.02	1
AAEL013652	24.19	-1.03	0.97		29.46	-1.01	1		22.6	-1.08	1		29.96	-1.08	1		24.19	-1.12	0.81		28.58	-1.02	0.98		22.6	-1.06	0.97		29.96	1.07	1
AAEL020982	0	NaN	NaN		0	NaN	NaN		0	NaN	NaN		0	NaN	NaN		0	NaN	NaN		0	NaN	NaN		0	NaN	NaN		0	NaN	NaN
AAEL026779	0	NaN	NaN		0	NaN	NaN		0	NaN	NaN		0	NaN	NaN		0	NaN	NaN		0	NaN	NaN		0	NaN	NaN		0	NaN	NaN
AAEL025493	0	NaN	NaN		0	NaN	NaN		0	NaN	NaN		0	NaN	NaN		0	NaN	NaN		0	NaN	NaN		0	NaN	NaN		0	NaN	NaN
AAEL019481	11.94	1.1	0.91		9.83	-1.2	1		9.89	1.03	1		8.59	-1.28	0.87		11.94	-1.12	0.81		8.27	-1.2	0.57		9.89	-1.05	0.98		9.83	-1.1	1
AAEL021973	1.14	-125.45	0.28		0.29	3.22	1		0.9	1.71	1		0.53	-6.76	0.57		0.9	107.9	0.12		0.29	-3.55	0.45		1.14	-2.06	0.94		0.53	6.41	0.79
AAEL009531	0	NaN	NaN		0	NaN	NaN		0.01	9.39	NaN		0.00327	2.85	NaN		0.01	9.9	NaN		0.00327	2.97	NaN		0	NaN	NaN		0	NaN	NaN
AAEL009530	21.26	-1	1		23.15	-1.13	1		22.98	-1.21	1		23.17	1.06	1		21.26	-1.07	0.87		23.17	1.13	0.77		22.98	1.12	0.94		23.15	-1.05	1
AAEL019656	41.04	1.05	0.93		49.37	-1.24	1		36.42	-1.17	1		54.89	-1.22	1		41.04	-1.26	0.5		46.35	1.18	0.66		36.42	-1.03	0.99		54.89	1.17	1
AAEL021412	0	NaN	NaN		0	NaN	NaN		0	NaN	NaN		0	NaN	NaN		0	NaN	NaN		0	NaN	NaN		0	NaN	NaN		0	NaN	NaN
AAEL025943	0	NaN	NaN		0	NaN	NaN		0	NaN	NaN		0	NaN	NaN		0	NaN	NaN		0	NaN	NaN		0	NaN	NaN		0	NaN	NaN
AAEL012861	4.55	1.13	0.89		4.43	-1.38	0.93		3.91	-1.04	1		4.66	1.09	1		4.55	-1.16	0.8		4.66	1.45	0.18		3.91	1.01	0.99		4.43	-1.02	1
AAEL024432	0	NaN	NaN		0	NaN	NaN		0	NaN	NaN		0	NaN	NaN		0	NaN	NaN		0	NaN	NaN		0	NaN	NaN		0	NaN	NaN
AAEL021234	1	1.22	0.98		2.27	227.86	0.51		0	NaN	NaN		3.33	-363.78	0.02		1	-101.2	0.2		2.27	-242.67	0.01		0.89	-81.93	0.51		3.33	347.74	0.24
AAEL023911	0	NaN	NaN		0	NaN	NaN		0	NaN	NaN		0	NaN	NaN		0	NaN	NaN		0	NaN	NaN		0	NaN	NaN		0	NaN	NaN
AAEL009538	94.59	-1.19	0.83		72.62	1.01	1		87.2	-1.01	1		64.74	1.01	1		89.83	1	1		72.62	-1.13	0.83		94.59	-1.18	0.91		71.12	-1.11	1
AAEL004397	1.3	1.15	0.93		2.52	-1.3	1		1.34	-1.14	1		2.63	1.03	1		1.3	-1.05	0.97		2.63	1.36	0.53		1.34	1.25	0.96		2.52	1.04	1
AAEL020065	0	NaN	NaN		0	NaN	NaN		0	NaN	NaN		0	NaN	NaN		0	NaN	NaN		0	NaN	NaN		0	NaN	NaN		0	NaN	NaN
AAEL026603	0.07	1.08	0.99		2.13	-1.76	0.68		0.1	-1.8	1		2.27	-1.3	1		0.07	-1.1	0.98		1.8	1.51	0.25		0.1	1.76	0.96		2.27	1.13	1
IMP	21.29	1.05	0.95		4.91	1.13	1		18.51	1.17	1		4.07	1.25	1		21.29	1	0.99		4.91	-1.22	0.72		17.99	-1.11	0.97		4.29	-1.31	1
Or88	25.4	-1	1		0.02	4.84	NaN		24.75	-1	1		0.02	6.61	NaN		25.4	1.02	0.98		0.02	1.26	NaN		24.75	1.02	0.99		0	NaN	NaN
AAEL019038	0	NaN	NaN		0	NaN	NaN		0	NaN	NaN		0	NaN	NaN		0	NaN	NaN		0	NaN	NaN		0	NaN	NaN		0	NaN	NaN
AAEL019039	0	NaN	NaN		0	NaN	NaN		0	NaN	NaN		0	NaN	NaN		0	NaN	NaN		0	NaN	NaN		0	NaN	NaN		0	NaN	NaN
AAEL014196	2.23	-1.27	0.91		5.14	-1.24	1		2.06	1.14	1		5.2	1.11	1		2.04	1.24	0.89		5.2	1.23	0.77		2.23	-1.17	0.98		5.14	-1.1	1
AAEL026398	0	NaN	NaN		0	NaN	NaN		0	NaN	NaN		0	NaN	NaN		0	NaN	NaN		0	NaN	NaN		0	NaN	NaN		0	NaN	NaN
AAEL021226	0	NaN	NaN		0	NaN	NaN		0	NaN	NaN		0	NaN	NaN		0	NaN	NaN		0	NaN	NaN		0	NaN	NaN		0	NaN	NaN
AAEL022823	0	NaN	NaN		0	NaN	NaN		0	NaN	NaN		0	NaN	NaN		0	NaN	NaN		0	NaN	NaN		0	NaN	NaN		0	NaN	NaN
AAEL024438	0.69	1.06	0.98		0.57	-1.36	1		0.58	-1.47	1		0.5	-1.06	1		0.69	-1.65	0.67		0.47	1.15	0.92		0.58	-1.05	0.99		0.57	-1.09	1
AAEL026472	0	NaN	NaN		0	NaN	NaN		0	NaN	NaN		0	NaN	NaN		0	NaN	NaN		0	NaN	NaN		0	NaN	NaN		0	NaN	NaN
AAEL020983	0	NaN	NaN		0	NaN	NaN		0	NaN	NaN		0	NaN	NaN		0	NaN	NaN		0	NaN	NaN		0	NaN	NaN		0	NaN	NaN
AAEL023359	0.02	4.55	0.87		0.06	14.98	NaN		0.03	1.97	NaN		0.00889	-1.09	NaN		0.03	1.58	NaN		0.06	-5.74	NaN		0.01	3.49	NaN		0.00889	3.09	NaN
AAEL027294	0	NaN	NaN		0	NaN	NaN		0	NaN	NaN		0	NaN	NaN		0	NaN	NaN		0	NaN	NaN		0	NaN	NaN		0	NaN	NaN
TOLL5A	21.97	1.08	0.92		38.93	-1.18	1		24.62	-1.12	1		49.89	1.1	1		21.97	1.05	0.95		49.89	1.49	0.15		24.62	1.26	0.83		42.99	1.16	1
AAEL007607	0.34	1.17	0.97		0.36	-1.91	1		0.3	1.15	1		0.41	1.85	1		0.34	1.01	1		0.41	2.13	0.47		0.28	1.01	1		0.36	-1.66	1
AAEL021909	0	NaN	NaN		0	NaN	NaN		0	NaN	NaN		0	NaN	NaN		0	NaN	NaN		0	NaN	NaN		0	NaN	NaN		0	NaN	NaN
AAEL027869	0.1	1.2	0.98		0.13	12.6	NaN		0.02	3.14	NaN		0	NaN	NaN		0.1	-3.33	NaN		0.13	-13.46	NaN		0.07	-7.34	NaN		0	NaN	NaN
AAEL026004	0.04	-1.93	0.91		0.02	4.83	NaN		0	NaN	NaN		0.03	2.12	NaN		0.02	-4.54	NaN		0.03	1.28	NaN		0.04	-8.57	NaN		0.01	3.09	NaN
AAEL010620	51.97	-1.08	0.93		54.03	1.17	1		46.38	1.16	1		57.25	-1.07	1		51.97	1.04	0.95		55.48	1.01	0.99		50.02	-1.2	0.86		57.25	1.28	0.97
AAEL019521	11.48	1.16	0.85		6.66	-1.15	1		9.28	1.08	1		6.86	1.08	1		11.48	-1.1	0.83		6.86	1.18	0.69		9.28	-1.03	0.99		6.66	-1.04	1
AAEL010609	0.11	-10	0.83		0.05	4.83	NaN		0.03	3.14	NaN		0.03	-1.09	NaN		0.03	3.29	NaN		0.05	-1.8	NaN		0.11	-9.44	NaN		0.03	3.09	NaN
AAEL007615	0.05	-9.96	0.83		0.18	5.98	0.95		0.02	5.24	NaN		0	NaN	NaN		0.02	5.51	NaN		0.18	-31.91	0.18		0.05	-9.4	NaN		0.03	-4.9	NaN
AAEL019520	0.08	-3.48	0.85		0.33	-1.11	1		0.04	5.32	NaN		0.16	3.2	1		0.04	1.88	NaN		0.32	-1.93	0.75		0.08	-9.44	NaN		0.33	-6.86	0.92
AAEL026297	2.98	-1.02	0.99		2.31	-1.15	1		2.74	-1.11	1		2.06	-1.14	1		2.98	-1.16	0.77		2.03	-1.08	0.9		2.74	-1.06	0.98		2.31	-1.07	1
AAEL026478	14.62	1.05	0.96		16.23	1.12	1		14.37	1.06	1		18.04	-1.13	1		14.62	1.08	0.87		16.5	1.03	0.96		14.37	1.07	0.98		18.04	1.33	0.91
AAEL023603	78.75	-1.19	0.85		75.71	1.34	0.97		65.15	1.08	1		55.44	-1.02	1		75.35	-1.03	0.96		75.71	-1.38	0.25		78.75	-1.32	0.81		56.5	1.01	1
AAEL023377	0	NaN	NaN		0	NaN	NaN		0	NaN	NaN		0	NaN	NaN		0	NaN	NaN		0	NaN	NaN		0	NaN	NaN		0	NaN	NaN
AAEL015216	20.44	1.16	0.85		14.05	-1.1	1		13.55	1.09	1		15.31	-1.2	1		20.44	-1.35	0.31		13.24	1.02	0.96		15.89	-1.26	0.84		15.31	1.14	1
AAEL013656	190.45	-1.04	0.98		510.21	1.04	1		172.67	-1.02	1		539.95	-1.1	1		190.45	-1.08	0.89		510.21	-1.02	0.97		176.94	-1.1	0.97		539.95	1.14	1
AAEL023748	0	NaN	NaN		0	NaN	NaN		0	NaN	NaN		0	NaN	NaN		0	NaN	NaN		0	NaN	NaN		0	NaN	NaN		0	NaN	NaN
AAEL023745	0.81	1.02	0.99		1.13	1.1	1		0.76	-1.53	1		1.02	-1.54	0.81		0.81	-1.53	0.68		1.13	-1.63	0.22		0.76	1.01	1		1.02	1.06	1
AAEL010214	0.21	-5.62	0.63		0.18	-1.75	1		0.12	-1.24	1		0.16	-3.56	1		0.09	2.29	0.74		0.11	-2.24	0.69		0.21	-2.04	0.93		0.18	-1.12	1
AAEL021387	0.22	2.29	0.83		0.1	-1.2	1		0.25	-1.28	1		0.11	-1.05	1		0.22	-1.09	0.97		0.11	1.22	0.93		0.25	2.75	0.76		0.11	1.08	1
AAEL025993	85.63	1.31	0.82		37.49	-1.16	1		81.54	1.07	1		49.93	1.31	1		85.63	1.06	0.93		49.93	1.52	0.18		81.15	1.3	0.79		37.49	1.01	1
AAEL020588	0	NaN	NaN		0	NaN	NaN		0	NaN	NaN		0	NaN	NaN		0	NaN	NaN		0	NaN	NaN		0	NaN	NaN		0	NaN	NaN
GPRCCK1_3	0.02	-4.25	0.85		0.06	-31.51	0.74		0.06	-4.05	1		0.01	2.06	NaN		0.01	2.63	NaN		0.01	6.57	NaN		0.06	2.43	0.94		0.06	-10.25	0.79
AAEL023752	0	NaN	NaN		0	NaN	NaN		0	NaN	NaN		0	NaN	NaN		0	NaN	NaN		0	NaN	NaN		0	NaN	NaN		0	NaN	NaN
AAEL010205	5.96	-2.52	0.63		2914.67	-1.71	0.75		35.48	7.89	0.02		2779.14	1.05	1		35.48	16.4	1.75e-06		2779.14	1.64	0.14		5.96	-1.21	0.98		2914.67	-1.07	1
AAEL022184	6.41	-1.12	0.91		74.39	-2.47	0.04		8.28	1.31	1		81.45	1.31	0.98		8.28	1.53	0.3		81.45	2.68	2.8e-06		7.19	1.05	0.98		74.39	-1.19	1
AAEL020960	47.22	-1.03	0.98		94.16	1.07	1		45.61	-1.01	1		103.22	-1.11	1		47.22	-1.01	0.99		95.41	1	1		45.61	-1.02	0.99		103.22	1.21	1
AAEL023198	0	NaN	NaN		0	NaN	NaN		0	NaN	NaN		0	NaN	NaN		0	NaN	NaN		0	NaN	NaN		0	NaN	NaN		0	NaN	NaN
AAEL003781	8.78	-1.2	0.88		6.94	1.29	1		7.6	1.27	1		7.22	1.05	1		8.26	1.08	0.9		7.22	1.03	0.96		8.78	-1.41	0.72		6.62	1.29	1
AAEL022119	0	NaN	NaN		0	NaN	NaN		0	NaN	NaN		0	NaN	NaN		0	NaN	NaN		0	NaN	NaN		0	NaN	NaN		0	NaN	NaN
AAEL003809	0.07	-1.32	0.95		0.03	1.77	NaN		0.05	-1.24	1		0.05	15.92	0.98		0.06	-1.15	0.97		0.05	1.71	0.83		0.07	-1.23	0.99		0.01	-4.9	NaN
AAEL003810	0.02	4.57	0.87		0.07	18.09	1		0.02	7.34	NaN		0.01	-1.83	NaN		0.02	1.58	NaN		0.07	-7.12	0.42		0	NaN	NaN		0.01	5.15	NaN
AAEL008232	65.61	-1.24	0.83		65.49	-1.13	1		71.28	1.02	1		73.57	1.32	0.93		66.44	1.27	0.53		73.57	1.26	0.54		71.28	1	1		65.49	-1.18	1
AAEL003774	116.61	-1.16	0.86		68.01	1.36	0.81		104.56	1.14	1		55.17	-1.1	1		113.11	1.08	0.89		68.01	-1.31	0.28		116.61	-1.22	0.92		55.17	1.15	1
AAEL003806	1.44	-1.22	0.9		0.32	1.54	1		1.42	1.08	1		0.34	-1.19	1		1.4	1.18	0.87		0.32	-1.08	0.96		1.44	-1.12	0.98		0.34	1.72	1
AAEL026572	0	NaN	NaN		0	NaN	NaN		0	NaN	NaN		0	NaN	NaN		0	NaN	NaN		0	NaN	NaN		0	NaN	NaN		0	NaN	NaN
AAEL003791	29.77	1.12	0.89		16.27	1.02	1		29.36	-1.11	1		16.97	1.02	1		29.77	-1.08	0.85		16.97	1.04	0.94		29.36	1.14	0.93		16.15	1.06	1
AAEL027410	0	NaN	NaN		0	NaN	NaN		0	NaN	NaN		0	NaN	NaN		0	NaN	NaN		0	NaN	NaN		0	NaN	NaN		0	NaN	NaN
AAEL026062	0	NaN	NaN		0	NaN	NaN		0	NaN	NaN		0	NaN	NaN		0	NaN	NaN		0	NaN	NaN		0	NaN	NaN		0	NaN	NaN
AAEL024928	0	NaN	NaN		0	NaN	NaN		0	NaN	NaN		0	NaN	NaN		0	NaN	NaN		0	NaN	NaN		0	NaN	NaN		0	NaN	NaN
AAEL022914	0.56	2.07	0.86		0.18	2.39	1		0.21	1.07	1		0.16	-1.18	1		0.56	-2.42	0.64		0.18	-1.33	0.9		0.24	-1.22	0.98		0.16	2.2	1
AAEL003812	13.21	1.09	0.91		4.37	1.24	1		11.43	-1.14	1		3.04	-1.11	1		13.21	-1.25	0.59		4.37	-1.53	0.07		11.43	-1.01	1		3.45	-1.1	1
AAEL024128	0.06	-1.22	0.98		0.11	1.19	1		0.02	1.16	NaN		0.19	8.06	0.41		0.05	-2.1	0.81		0.19	1.6	0.8		0.06	-2.93	0.93		0.1	-4.1	1
AAEL003782	20.54	-1.37	0.84		10.66	1.4	0.91		19.81	1.2	1		9.53	-1.14	1		19.81	1.33	0.61		10.66	-1.21	0.7		20.54	-1.24	0.93		9.53	1.34	1
AAEL027894	0	NaN	NaN		0	NaN	NaN		0	NaN	NaN		0.07	1.52	NaN		0	NaN	NaN		0.07	4.91	NaN		0	NaN	NaN		0.04	3.09	NaN
AAEL003803	1.38	1.09	0.98		108.76	-1.03	1		1.93	1.64	1		159.62	-1.24	1		1.93	1.72	0.77		131.91	1.25	0.55		1.4	1.17	0.98		159.62	1.53	0.36
AAEL018919	0	NaN	NaN		0	NaN	NaN		0	NaN	NaN		0	NaN	NaN		0	NaN	NaN		0	NaN	NaN		0	NaN	NaN		0	NaN	NaN
AAEL024045	0.08	-2.7	0.88		0.05	-1.7	NaN		0.19	4.88	1		0	NaN	NaN		0.19	6.4	NaN		0.02	-3.04	NaN		0.08	-2.07	NaN		0.05	-4.9	NaN
AAEL003789	6.96	1.09	0.91		12.39	-1.13	1		6.7	1	1		15.99	1.25	0.99		6.96	1.02	0.99		15.99	1.45	0.24		6.7	1.1	0.97		12.39	1.03	1
AAEL026068	0	NaN	NaN		0	NaN	NaN		0	NaN	NaN		0	NaN	NaN		0	NaN	NaN		0	NaN	NaN		0	NaN	NaN		0	NaN	NaN
AAEL022774	45.94	-1.04	0.97		26.63	1.27	1		39.49	1.23	1		20.31	1.04	1		45.94	1.01	0.99		26.63	-1.32	0.38		42.48	-1.26	0.81		20.82	-1.07	1
AAEL003813	2.79	1.75	0.83		1.6	-1	1		2.11	1.3	1		2.22	-1.03	1		2.79	-1.16	0.9		2.22	1.37	0.63		1.78	1.19	0.97		2.21	1.44	1
AAEL021952	9.59	-1.92	0.72		5.56	-1.67	0.95		6.7	1.08	1		4.37	-1.37	1		6.3	1.29	0.81		3.35	-1	1		9.59	-1.61	0.81		5.56	-1.23	1
AAEL023552	5.45	1.2	0.91		3.91	1.28	1		3.25	1.17	1		4.1	-1.08	1		5.45	-1.46	0.67		3.91	1	1		3.95	-1.4	0.92		4.1	1.41	1
AAEL021175	6.87	-1.4	0.85		5.64	-1.2	1		7.94	-1.02	1		5.94	-1.27	1		6.96	1.48	0.58		4.76	1.01	0.99		7.94	1.07	0.98		5.94	1.09	1
AAEL003776	23.35	-1.09	0.91		19.48	-1.05	1		24.99	1.06	1		19.03	-1.02	1		23.73	1.17	0.76		19.03	1.02	0.96		24.99	1.02	0.99		19.48	1	1
AAEL020563	0	NaN	NaN		0	NaN	NaN		0	NaN	NaN		0	NaN	NaN		0	NaN	NaN		0	NaN	NaN		0	NaN	NaN		0	NaN	NaN
AAEL027914	41.71	1.13	0.87		18.23	1.08	1		36.93	-1	1		15.91	-1.04	1		41.71	-1.09	0.87		18.23	-1.15	0.65		36.93	1.05	0.98		16.61	-1	1
AAEL019900	0.13	1.55	0.88		0.23	2.61	0.75		0.08	1.26	1		0.09	1.18	1		0.13	-1.37	0.85		0.23	-2.56	0.17		0.07	-1.12	0.99		0.09	-1.12	1
AAEL014704	12.25	-1.1	0.91		15.22	1.07	1		12.48	1.06	1		18.1	1.07	1		12.25	1.12	0.84		18.1	1.2	0.63		12.48	-1.04	0.99		16.26	1.22	1
AAEL014702	28.33	-1.09	0.92		32.66	-1.18	1		26.02	-1.1	1		36.09	-1.28	0.93		28.33	-1.14	0.76		29.08	1.05	0.92		27.22	-1.13	0.94		36.09	1.17	1
AAEL019425	10.31	1.1	0.91		9.38	-1.34	1		9.42	-1.12	1		8.45	1.02	1		10.31	-1.17	0.75		8.45	1.2	0.6		9.42	1.05	0.98		9.38	-1.12	1
AAEL014705	22.9	-1.12	0.89		15.12	-1.04	1		22.84	1.14	1		16.57	1.04	1		22.89	1.16	0.68		16.57	1.12	0.77		22.9	-1.1	0.96		15.26	1.05	1
AAEL020437	0	NaN	NaN		0	NaN	NaN		0	NaN	NaN		0	NaN	NaN		0	NaN	NaN		0	NaN	NaN		0	NaN	NaN		0	NaN	NaN
AAEL012431	64.11	1.37	0.81		0.14	2.58	1		30.49	1.1	1		0.14	1.15	1		64.11	-1.83	0.02		0.14	-1.03	0.99		42.97	-1.48	0.72		0.11	2.21	1
AAEL023736	0.39	76.87	0.54		0.05	12.34	NaN		0.07	-13.65	NaN		0.06	-14.79	NaN		0.39	-77.08	0.2		0.05	-13.21	NaN		0.07	13.51	NaN		0.06	14.2	NaN
AAEL022545	0	NaN	NaN		0	NaN	NaN		0.02	5.24	NaN		0	NaN	NaN		0.02	5.51	NaN		0	NaN	NaN		0	NaN	NaN		0	NaN	NaN
AAEL010858	0.04	-1.34	0.96		0	NaN	NaN		0.16	4.91	1		0.00501	2.85	NaN		0.16	4.92	0.52		0.00501	2.97	NaN		0.04	-1.39	0.98		0	NaN	NaN
AAEL010853	14.6	-1.06	0.97		2.39	1.7	0.94		13.91	-1.05	1		2.3	-1.01	1		14.6	-1.05	0.95		2.39	-1.05	0.96		14.21	-1.06	0.99		2.22	1.64	1
AAEL012430	14.8	-1.27	0.84		10.15	-1.69	0.79		18.53	1.13	1		19.33	1.14	1		18.53	1.69	0.15		19.33	3.17	3.97e-05		18.29	1.16	0.93		16.2	1.67	0.13
AAEL007465	1.62	1.53	0.81		2.01	-1.53	0.74		1.26	-1.73	0.88		1.88	-1	1		1.62	-2.13	0.02		1.88	1.42	0.13		1.26	1.24	0.96		2.01	-1.05	1
AAEL007455	0	NaN	NaN		0.02	-5.12	NaN		0	NaN	NaN		0.00828	2.85	NaN		0	NaN	NaN		0.00828	2.97	NaN		0	NaN	NaN		0.02	-4.9	NaN
AAEL007461	11.72	1.24	0.86		5.8	-1.08	1		9.63	1.11	1		6.72	1.25	1		11.72	-1.07	0.92		6.72	1.23	0.73		9.63	1.05	0.99		5.8	-1.07	1
AAEL007464	4.31	-1.03	0.98		2.73	1.3	1		3.71	1.14	1		2.63	1.09	1		4.31	-1	1		2.73	-1.06	0.96		3.98	-1.18	0.97		2.3	1.14	1
AAEL027533	3.3	1.01	0.99		1.99	-1.07	1		2.95	1.06	1		2.14	-1.26	1		3.3	-1.03	0.98		1.86	-1.05	0.96		2.96	-1.07	0.99		2.14	1.13	1
AAEL007468	6.83	-1.06	0.96		3.64	-1.09	1		6.16	-1	1		3.8	1.22	1		6.83	-1.06	0.94		3.8	1.13	0.87		6.48	-1.12	0.97		3.64	-1.16	1
AAEL024905	0	NaN	NaN		0	NaN	NaN		0	NaN	NaN		0	NaN	NaN		0	NaN	NaN		0	NaN	NaN		0	NaN	NaN		0	NaN	NaN
AAEL007469	25.68	-1.13	0.89		19.94	1.08	1		23.18	1.07	1		18.66	-1.19	1		25.61	1.01	0.99		19.94	-1.25	0.43		25.68	-1.2	0.9		18.66	1.05	1
AAEL007456	6.09	-1.21	0.89		4.57	1.09	1		5.52	1.1	1		4.66	1.22	1		5.62	1.12	0.9		4.66	1.01	0.99		6.09	-1.2	0.96		4.19	-1.1	1
AAEL023625	0.75	1.17	0.95		1.7	1.37	1		0.77	1.38	1		0.8	1.09	1		0.77	1.21	0.9		1.7	-2.1	0.13		0.63	1.03	1		1.22	-1.63	1
AAEL023222	0	NaN	NaN		0	NaN	NaN		0	NaN	NaN		0	NaN	NaN		0	NaN	NaN		0	NaN	NaN		0	NaN	NaN		0	NaN	NaN
AAEL020458	0	NaN	NaN		0	NaN	NaN		0	NaN	NaN		0	NaN	NaN		0	NaN	NaN		0	NaN	NaN		0	NaN	NaN		0	NaN	NaN
AAEL026054	0	NaN	NaN		0	NaN	NaN		0	NaN	NaN		0	NaN	NaN		0	NaN	NaN		0	NaN	NaN		0	NaN	NaN		0	NaN	NaN
AAEL024875	0	NaN	NaN		0	NaN	NaN		0	NaN	NaN		0	NaN	NaN		0	NaN	NaN		0	NaN	NaN		0	NaN	NaN		0	NaN	NaN
AAEL007476	38.38	1.14	0.89		20.75	-1.01	1		37.62	-1.1	1		24.5	1.16	1		38.38	-1.07	0.89		24.5	1.2	0.73		37.62	1.17	0.94		20.52	1.03	1
AAEL020543	1.81	-1.4	0.9		3.31	-1.18	1		2.45	1.22	1		3.55	-1.08	1		2.45	1.88	0.63		3.41	1.21	0.76		2.17	1.1	0.99		3.55	1.12	1
AAEL028710	0	NaN	NaN		0	NaN	NaN		0	NaN	NaN		0	NaN	NaN		0	NaN	NaN		0	NaN	NaN		0	NaN	NaN		0	NaN	NaN
AAEL007458	0.05	-2.56	0.89		0.69	3.88	0.64		0.01	5.24	NaN		0.41	1.32	1		0.02	-1.31	NaN		0.69	-1.61	0.69		0.05	-17.08	0.85		0.3	1.86	1
AAEL023976	0	NaN	NaN		0	NaN	NaN		0	NaN	NaN		0	NaN	NaN		0	NaN	NaN		0	NaN	NaN		0	NaN	NaN		0	NaN	NaN
AAEL028216	0	NaN	NaN		0	NaN	NaN		0	NaN	NaN		0	NaN	NaN		0	NaN	NaN		0	NaN	NaN		0	NaN	NaN		0	NaN	NaN
AAEL024210	6.99	1.11	0.89		15.8	-1.57	0.78		5.92	-1.12	1		12.93	1.03	1		6.99	-1.26	0.59		12.93	1.29	0.52		5.92	-1.02	0.99		15.8	-1.25	1
AAEL027512	16.96	-1.22	0.85		12.27	-1.09	1		12.86	1	1		9.65	1.12	1		15.43	-1.16	0.8		11.3	-1.17	0.7		16.96	-1.42	0.77		12.27	-1.42	0.79
AAEL005638	39.89	-1.22	0.83		109.37	-1.42	0.93		39.94	1.23	1		106.32	-1.12	1		39.94	1.26	0.53		98.29	1.28	0.61		39.89	-1.19	0.89		109.37	1.02	1
AAEL024005	3.42	1.05	0.96		1.62	-1.09	1		3.02	-1.08	1		1.73	1.01	1		3.42	-1.17	0.77		1.73	1.15	0.82		3.02	-1.03	0.99		1.63	1.05	1
AAEL023515	0	NaN	NaN		0	NaN	NaN		0	NaN	NaN		0	NaN	NaN		0	NaN	NaN		0	NaN	NaN		0	NaN	NaN		0	NaN	NaN
AAEL005628	22.32	-1.17	0.85		37.25	-1.27	0.97		24.33	1	1		37.09	-1.13	1		21.95	1.19	0.73		34.08	1.16	0.65		24.33	1.02	0.99		37.25	1.04	1
RpL7a	161.25	-1.91	0.29		395.62	-1.16	1		112.91	1.14	1		443.82	-1.26	1		112.91	1.32	0.51		362.02	1.06	0.94		161.25	-1.65	0.64		443.82	1.16	1
AAEL005635	25.91	-1.05	0.95		19.59	1.06	1		23.29	1.05	1		19.64	-1.08	1		25.91	-1.03	0.96		19.59	-1.04	0.94		24.53	-1.14	0.94		19.64	1.11	1
AAEL005631	8.67	1.04	0.97		3.86	1.12	1		6.63	1.12	1		3.64	1.04	1		8.67	-1.13	0.83		3.86	-1.05	0.96		7.45	-1.22	0.9		3.38	1.05	1
AAEL022407	0	NaN	NaN		0	NaN	NaN		0	NaN	NaN		0	NaN	NaN		0	NaN	NaN		0	NaN	NaN		0	NaN	NaN		0	NaN	NaN
AAEL019735	16.47	-1.04	0.97		14.84	-1.1	1		15.7	-1.02	1		16.2	-1.05	1		16.47	-1.03	0.97		15.89	1.18	0.58		15.7	-1.05	0.98		16.2	1.15	1
AAEL019736	0.17	16.69	0.57		0.0051	2.9	NaN		0.08	-2.21	1		0.01	-1.83	NaN		0.17	-4.21	0.57		0.0051	-1.07	NaN		0.08	9.29	0.69		0.01	5.15	NaN
AAEL005626	12.86	-1.04	0.96		15.67	1.03	1		12.28	1.04	1		15.68	-1.06	1		12.86	1.04	0.95		15.67	-1.03	0.95		12.28	-1.05	0.98		15.68	1.08	1
AAEL005639	10.81	-1	1		14.18	-1.44	0.77		12.79	-1.09	1		15.06	-1.12	1		10.81	1.14	0.78		14.05	1.41	0.15		12.79	1.23	0.81		15.06	1.11	1
AAEL005634	2.34	1.11	0.94		2.31	1.35	1		1.65	-1.15	1		1.36	1	1		2.34	-1.54	0.57		2.31	-1.69	0.16		1.89	-1.21	0.96		1.7	-1.24	1
AAEL005633	0.27	-1.43	0.91		1.47	-1.01	1		0.28	1.19	1		1.63	-1.3	1		0.28	1.6	0.79		1.47	-1.15	0.85		0.27	-1.07	0.99		1.63	1.15	1
AAEL023571	0.44	1.16	0.97		0.25	1.52	1		0.26	1.15	1		0.34	1.28	1		0.44	-1.45	0.87		0.34	1.36	0.84		0.33	-1.47	0.97		0.26	1.64	1
AAEL023200	0.18	-1.69	0.92		0	NaN	NaN		0.59	-214.52	0.15		0.08	4.03	1		0.14	-49.99	0.32		0.08	38.89	0.23		0.59	2.65	0.85		0.02	9.25	NaN
AAEL022025	10.51	-1.21	0.89		8.92	-1.09	1		8.72	1.12	1		9.47	-1.09	1		9.74	1.04	0.97		9.01	1.09	0.91		10.51	-1.3	0.89		9.47	1.11	1
AAEL027455	0	NaN	NaN		0	NaN	NaN		0	NaN	NaN		0	NaN	NaN		0	NaN	NaN		0	NaN	NaN		0	NaN	NaN		0	NaN	NaN
AAEL005630	0.03	-1.63	0.92		0	NaN	NaN		0.01	-1.16	NaN		0	NaN	NaN		0.02	-1.48	NaN		0	NaN	NaN		0.03	-2.07	NaN		0	NaN	NaN
GPRCCK1_2	0.02	1.54	0.93		0	NaN	NaN		0.00645	-3.49	NaN		0.02	6.72	NaN		0.02	-8.12	NaN		0.02	6.98	NaN		0.01	-1.47	NaN		0	NaN	NaN
AAEL027901	0	NaN	NaN		0	NaN	NaN		0	NaN	NaN		0	NaN	NaN		0	NaN	NaN		0	NaN	NaN		0	NaN	NaN		0	NaN	NaN
AAEL024164	12.56	-1.07	0.95		6.79	1.18	1		13.1	1.14	1		6.3	-1.31	1		13.1	1.23	0.72		6.79	-1.4	0.37		13.04	1	1		6.3	1.12	1
mRpS28_1	40.38	-1.02	0.98		49.24	-1.09	1		40.72	1.09	1		51.38	-1.06	1		40.38	1.14	0.71		49.74	1.08	0.88		40.72	1.02	0.99		51.38	1.07	1
AAEL025045	8.5	-1.06	0.95		5.39	-1.57	0.7		9.48	-1.27	1		5.17	1.28	0.98		8.5	-1.09	0.89		5.17	1.51	0.18		9.48	1.1	0.97		5.39	-1.32	1
AAEL007667	3.51	1.21	0.89		2.54	-1.13	1		2.32	-1.04	1		1.92	-1.16	1		3.51	-1.48	0.57		2.26	-1.32	0.59		2.52	-1.19	0.97		2.54	-1.27	1
AAEL027760	0	NaN	NaN		0	NaN	NaN		0	NaN	NaN		0	NaN	NaN		0	NaN	NaN		0	NaN	NaN		0	NaN	NaN		0	NaN	NaN
AAEL007664	0.07	-3.71	0.83		0.01	-1.25	NaN		0.07	5.42	1		0.02	3.22	1		0.07	4.13	0.52		0.02	2.12	0.79		0.07	-4.8	0.68		0.01	-1.78	NaN
AAEL010564	0.02	-3.28	0.89		0.02	2.9	NaN		0.06	7.34	NaN		0.08	-9.61	NaN		0.06	7.73	NaN		0.02	-3.04	NaN		0.02	-3.12	NaN		0.08	9.25	NaN
AAEL023367	0.00446	-3.28	0.89		0.00478	2.9	NaN		0	NaN	NaN		0.00433	2.85	NaN		0	NaN	NaN		0.00478	-1.07	NaN		0.00446	-3.12	NaN		0	NaN	NaN
AAEL020958	0	NaN	NaN		0	NaN	NaN		0	NaN	NaN		0	NaN	NaN		0	NaN	NaN		0	NaN	NaN		0	NaN	NaN		0	NaN	NaN
AAEL010558	92.04	-1.22	0.86		673.03	-1.32	1		82.4	1.05	1		645.24	1.03	1		87.76	1.02	0.98		645.24	1.26	0.57		92.04	-1.25	0.91		673.03	-1.06	1
AAEL010567	11.67	1.33	0.82		3.11	1.27	1		9.5	1.09	1		2.4	1.21	1		11.67	-1.08	0.89		3.11	-1.29	0.44		9.5	1.13	0.94		2.34	-1.22	1
AAEL010570	3.53	1.25	0.87		0.84	2.46	0.76		2.72	-1.13	1		0.6	2.21	0.85		3.53	-1.43	0.58		0.84	-1.47	0.67		2.72	-1	1		0.35	-1.3	1
AAEL010563	7.32	-1.1	0.93		10.94	1.06	1		7.2	1.08	1		11.13	-1.16	1		7.32	1.12	0.87		10.94	-1.1	0.86		7.2	-1.06	0.98		11.13	1.13	1
AAEL010569	8.01	-1.03	0.98		6.16	-1.04	1		8.14	-1.17	1		6.48	1	1		8.01	-1.1	0.86		6.48	1.08	0.89		8.14	1.03	0.99		6.19	1.05	1
AAEL026067	1.38	-1.88	0.91		0	NaN	NaN		2.84	421.28	0.2		0.8	1.96	1		2.84	3.28	0.65		0.8	126.57	0.07		1.38	-231.31	0.19		0.41	61.12	0.8
AAEL020768	0.93	-1.02	0.99		0.48	-1.06	1		0.57	1.06	1		0.25	1.23	1		0.93	-1.49	0.71		0.45	-1.85	0.4		0.83	-1.6	0.88		0.48	-2.33	0.83
AAEL022011	0	NaN	NaN		0	NaN	NaN		0	NaN	NaN		0	NaN	NaN		0	NaN	NaN		0	NaN	NaN		0	NaN	NaN		0	NaN	NaN
AAEL021286	0	NaN	NaN		0	NaN	NaN		0	NaN	NaN		0	NaN	NaN		0	NaN	NaN		0	NaN	NaN		0	NaN	NaN		0	NaN	NaN
AAEL010571	31.46	-1.1	0.91		17.76	1.09	1		30.16	1.02	1		15.22	1.08	1		31.46	1.02	0.98		17.76	-1.17	0.69		31.05	-1.11	0.96		16.04	-1.14	1
AAEL022205	0	NaN	NaN		0	NaN	NaN		0	NaN	NaN		0	NaN	NaN		0	NaN	NaN		0	NaN	NaN		0	NaN	NaN		0	NaN	NaN
AAEL010568	0.27	1.52	0.89		0.67	2.06	0.91		0.27	-1.02	1		0.41	-1.07	1		0.27	1.03	0.99		0.67	-1.63	0.52		0.27	1.68	0.93		0.41	1.38	1
AAEL024184	59.99	1.21	0.85		21.9	-1.14	1		49.7	-1.12	1		24.42	1.2	1		59.99	-1.28	0.6		24.42	1.27	0.65		49.7	1.05	0.98		21.9	-1.06	1
AAEL018781	0	NaN	NaN		0	NaN	NaN		0	NaN	NaN		0	NaN	NaN		0	NaN	NaN		0	NaN	NaN		0	NaN	NaN		0	NaN	NaN
AAEL010559	11.63	1.02	0.98		7.05	1.13	1		10.07	-1.09	1		6.98	1.13	1		11.63	-1.21	0.7		7.05	-1.01	0.98		10.07	-1.08	0.97		6.2	1	1
AAEL021111	0	NaN	NaN		0	NaN	NaN		0	NaN	NaN		0	NaN	NaN		0	NaN	NaN		0	NaN	NaN		0	NaN	NaN		0	NaN	NaN
AAEL010561	33.78	1.07	0.92		28.05	-1.16	1		29.73	1	1		26.86	1.06	1		33.78	-1.09	0.85		26.86	1.11	0.8		29.73	-1.02	0.99		28.05	-1.1	1
AAEL010557	1.71	1.27	0.92		16.19	-1.24	1		1.5	-1.06	1		14.79	1.09	1		1.71	-1.14	0.95		14.79	1.13	0.83		1.5	1.2	0.98		16.19	-1.19	1
AAEL008031	0.35	-1.08	0.98		0.56	1.28	1		0.47	1.74	1		0.46	-1.45	1		0.47	1.49	0.82		0.56	-1.73	0.57		0.35	-1.27	0.97		0.46	1.1	1
AAEL025234	0	NaN	NaN		0	NaN	NaN		0	NaN	NaN		0	NaN	NaN		0	NaN	NaN		0	NaN	NaN		0	NaN	NaN		0	NaN	NaN
AAEL020762	0.01	-1.14	0.98		0	NaN	NaN		0.02	1.43	NaN		0.03	1.27	NaN		0.02	1.87	NaN		0.03	6.84	NaN		0.02	1.14	NaN		0.02	5.14	NaN
AAEL022517	0	NaN	NaN		0	NaN	NaN		0	NaN	NaN		0	NaN	NaN		0	NaN	NaN		0	NaN	NaN		0	NaN	NaN		0	NaN	NaN
AAEL027909	0	NaN	NaN		0	NaN	NaN		0	NaN	NaN		0	NaN	NaN		0	NaN	NaN		0	NaN	NaN		0	NaN	NaN		0	NaN	NaN
AAEL026005	0	NaN	NaN		0	NaN	NaN		0	NaN	NaN		0	NaN	NaN		0	NaN	NaN		0	NaN	NaN		0	NaN	NaN		0	NaN	NaN
AAEL008029	0	NaN	NaN		0.03	4.83	NaN		0	NaN	NaN		0	NaN	NaN		0	NaN	NaN		0.03	-5.13	NaN		0	NaN	NaN		0	NaN	NaN
AAEL008025	140.05	-1.02	0.98		257.13	-1.17	1		146.24	1.07	1		266	-1.04	1		140.65	1.16	0.68		263.95	1.19	0.71		146.24	1.06	0.98		266	1.08	1
AAEL026492	0.66	1.87	0.89		0.31	1.17	1		0.41	-1.09	1		0.28	1.02	1		0.66	-1.7	0.82		0.31	-1.05	0.99		0.41	1.21	0.99		0.28	1.11	1
AAEL028817	0	NaN	NaN		0	NaN	NaN		0	NaN	NaN		0	NaN	NaN		0	NaN	NaN		0	NaN	NaN		0	NaN	NaN		0	NaN	NaN
AAEL008027	3.36	1.15	0.89		1.71	-1.15	1		2.72	-1.12	1		1.51	-1.14	1		3.36	-1.32	0.57		1.46	-1.07	0.92		2.72	-1.02	0.99		1.71	-1.07	1
AAEL008032	2.63	-1.09	0.95		4.25	-1.18	1		3.29	-1.26	1		4.37	1.02	1		2.63	1.03	0.97		4.37	1.24	0.69		3.29	1.2	0.96		4.25	1.05	1
AAEL008028	2.64	-1.3	0.89		6.89	-1.31	0.97		2.99	-1.1	1		8.72	-1.38	0.46		2.51	1.25	0.84		6.43	1.24	0.53		2.99	1.05	0.99		8.72	1.33	0.81
AAEL006825	7.47	1.19	0.87		1.94	1.95	0.79		6.98	-1.08	1		1.24	1.07	1		7.47	-1.1	0.87		1.94	-1.55	0.4		6.98	1.17	0.94		1.11	1.21	1
AAEL023885	0	NaN	NaN		0	NaN	NaN		0	NaN	NaN		0	NaN	NaN		0	NaN	NaN		0	NaN	NaN		0	NaN	NaN		0	NaN	NaN
AAEL025084	0	NaN	NaN		0	NaN	NaN		0	NaN	NaN		0	NaN	NaN		0	NaN	NaN		0	NaN	NaN		0	NaN	NaN		0	NaN	NaN
AAEL021102	0	NaN	NaN		0	NaN	NaN		0	NaN	NaN		0	NaN	NaN		0	NaN	NaN		0	NaN	NaN		0	NaN	NaN		0	NaN	NaN
AAEL006823	0.06	-2.21	0.89		2.8	-1.66	1		0.16	-2.55	1		3.06	1.22	1		0.06	2.16	0.78		3.06	1.83	0.28		0.16	2.4	0.93		2.8	-1.09	1
AAEL006819	19.5	-1.1	0.92		14.87	1.07	1		18.2	1.3	1		15.65	-1.15	1		19.49	1.08	0.9		14.87	-1.08	0.91		19.5	-1.32	0.86		15.65	1.17	1
GPRFZ3	2.72	1.14	0.91		1.37	-1.06	1		2.52	-1.09	1		1.23	1.06	1		2.72	-1.11	0.91		1.28	-1.04	0.97		2.52	1.13	0.97		1.37	-1.15	1
AAEL006820	56.24	-1.17	0.89		118.81	-1.62	0.77		55.34	1.02	1		111.58	-1.25	1		55.97	1.04	0.96		94.73	1.29	0.5		56.24	-1.15	0.97		118.81	1.01	1
AAEL006826	2.81	-1.22	0.9		1.47	1.37	1		3.69	1.49	1		1.78	1.36	1		3.69	1.61	0.46		1.78	1.27	0.79		2.81	-1.15	0.97		1.24	1.3	1
AAEL006829	2041.3	-1.03	0.98		995.44	1.32	1		1 653,48	1.14	1		791.97	1.12	1		2041.3	-1.06	0.93		995.44	-1.26	0.53		1 855,55	-1.25	0.93		743.36	-1.05	1
AAEL006818	1.68	1.11	0.98		1.79	1.45	1		2.4	1.25	1		2.73	1.51	1		2.4	1.67	0.72		2.73	1.54	0.62		2.09	1.5	0.94		1.76	1.5	1
AAEL025627	0	NaN	NaN		0	NaN	NaN		0	NaN	NaN		0	NaN	NaN		0	NaN	NaN		0	NaN	NaN		0	NaN	NaN		0	NaN	NaN
AAEL025894	0	NaN	NaN		0	NaN	NaN		0	NaN	NaN		0	NaN	NaN		0	NaN	NaN		0	NaN	NaN		0	NaN	NaN		0	NaN	NaN
AAEL008468	9.3	-1.1	0.95		54.45	-2.01	0.43		8.45	-1.23	1		66.46	-1.01	1		9.3	-1.3	0.7		66.46	2.48	0.0017		8.82	-1.17	0.97		64.49	1.27	1
AAEL025154	0.2	8.35	0.78		0.06	1.63	NaN		0.14	1.9	1		0.06	3.23	NaN		0.2	-1.29	0.93		0.06	1.11	0.98		0.07	3.58	NaN		0.03	-1.64	NaN
AAEL008467	0.66	3.18	0.78		0.08	1.11	1		0.2	-1.11	1		0.12	1.76	1		0.66	-3.65	0.36		0.12	1.5	0.87		0.2	-1.03	1		0.08	-1.08	1
AAEL026107	0	NaN	NaN		0	NaN	NaN		0	NaN	NaN		0	NaN	NaN		0	NaN	NaN		0	NaN	NaN		0	NaN	NaN		0	NaN	NaN
AAEL008462	13.67	1.69	0.13		7.15	-1.03	1		9.87	-1.07	1		7.05	-1.09	1		13.67	-1.42	0.28		7.03	-1.04	0.93		9.87	1.27	0.77		7.15	1.03	1
AAEL008459	9.92	1.28	0.81		4.92	1.11	1		8.43	-1.11	1		5.34	1.13	1		9.92	-1.25	0.65		5.34	1.08	0.87		8.43	1.13	0.94		4.56	1.08	1
AAEL008465	6.14	-1.02	0.98		4.75	1	1		5.67	-1.15	1		5.31	1.02	1		6.14	-1.2	0.74		5.31	1.13	0.81		5.67	-1.06	0.98		5.06	1.13	1
AAEL008461	127.64	-1.03	0.97		140.86	-1.12	1		141.63	-1.03	1		134.18	-1.03	1		127.64	1.13	0.78		134.18	1.06	0.93		141.63	1.12	0.96		140.86	-1.01	1
AAEL008458	85.32	-1.25	0.84		67.86	1.13	1		86.56	1.32	1		62.59	-1.01	1		86.56	1.3	0.49		67.86	-1.1	0.82		85.32	-1.26	0.85		61.6	1.05	1
AAEL022106	0	NaN	NaN		0	NaN	NaN		0	NaN	NaN		0	NaN	NaN		0	NaN	NaN		0	NaN	NaN		0	NaN	NaN		0	NaN	NaN
AAEL024043	0	NaN	NaN		0	NaN	NaN		0	NaN	NaN		0	NaN	NaN		0	NaN	NaN		0	NaN	NaN		0	NaN	NaN		0	NaN	NaN
AAEL021454	0	NaN	NaN		0	NaN	NaN		0	NaN	NaN		0	NaN	NaN		0	NaN	NaN		0	NaN	NaN		0	NaN	NaN		0	NaN	NaN
AAEL008466	13.23	1.28	0.81		3.36	1.12	1		11.35	-1.25	1		2.02	-1.04	1		13.23	-1.39	0.34		3.36	-1.64	0.13		11.35	1.14	0.93		2.9	-1.39	0.86
AAEL025003	0.02	1.09	0.99		0.1	-3.6	1		0.03	3.74	1		0.02	-1.55	NaN		0.03	1.67	0.87		0.02	-2.54	NaN		0.02	-2.07	NaN		0.1	-5.57	0.88
AAEL021766	0	NaN	NaN		0	NaN	NaN		0	NaN	NaN		0	NaN	NaN		0	NaN	NaN		0	NaN	NaN		0	NaN	NaN		0	NaN	NaN
AAEL020142	0	NaN	NaN		0	NaN	NaN		0	NaN	NaN		0	NaN	NaN		0	NaN	NaN		0	NaN	NaN		0	NaN	NaN		0	NaN	NaN
AAEL028010	0	NaN	NaN		0	NaN	NaN		0	NaN	NaN		0	NaN	NaN		0	NaN	NaN		0	NaN	NaN		0	NaN	NaN		0	NaN	NaN
AAEL008463	2.6	-1.08	0.96		2.82	-1.44	1		2.55	-1.01	1		2.95	-1.2	1		2.6	-1	1		2.52	1.28	0.66		2.55	-1.06	0.99		2.95	1.09	1
AAEL010856	0.07	-4.19	0.83		0.06	1.75	1		0.11	-1.08	1		0.11	1.63	1		0.09	5.55	0.46		0.11	1.69	0.83		0.11	1.42	0.98		0.06	1.76	1
Med8	21.95	-1.18	0.86		14.07	-1.09	1		20.76	1.23	1		14.43	1.13	1		20.9	1.16	0.77		14.43	1.1	0.84		21.95	-1.26	0.93		14.07	-1.1	1
AAEL010863	0.39	1.08	0.98		0.11	1.54	1		0.41	1.93	1		0.16	-1.42	1		0.41	1.22	0.92		0.12	1.12	0.96		0.32	-1.46	0.96		0.16	2.43	1
AAEL010860	12.31	1.08	0.92		6.44	-1.06	1		11.95	-1.12	1		6.61	1.18	1		12.31	-1.1	0.86		6.61	1.07	0.89		11.95	1.1	0.96		6.44	-1.14	1
AAEL028039	0.04	3.78	0.85		0.01	4.84	NaN		0.01	1.43	NaN		0.01	-5.31	NaN		0.04	-2.28	NaN		0.01	-5.13	NaN		0.01	1.14	NaN		0.01	5.13	NaN
AAEL010851	1.02	1.04	0.99		0.24	-1.04	1		1.23	-1.08	1		0.11	1.06	1		1.06	1.18	0.9		0.24	-2.08	0.57		1.23	1.32	0.95		0.22	-2.23	1
AAEL010850	3.14	-1.76	0.83		938.7	1.01	1		11.75	5.24	0.1		1104.02	-1	1		11.75	7.28	0.00134		1104.02	1.17	0.84		3.14	-1.27	0.97		1098.44	1.21	1
AAEL026133	0	NaN	NaN		0	NaN	NaN		0	NaN	NaN		0	NaN	NaN		0	NaN	NaN		0	NaN	NaN		0	NaN	NaN		0	NaN	NaN
AAEL018786	0	NaN	NaN		0	NaN	NaN		0	NaN	NaN		0	NaN	NaN		0	NaN	NaN		0	NaN	NaN		0	NaN	NaN		0	NaN	NaN
AAEL010864	25.7	-1.04	0.95		22.94	-1.06	1		27.5	1.23	1		24.91	1.02	1		27.5	1.22	0.54		24.91	1.15	0.65		24.71	-1.05	0.98		23.76	1.08	1
AAEL027158	0.12	1.17	0.98		0.03	4.84	NaN		0.16	-1.29	1		0.01	-3.17	NaN		0.12	1.05	0.99		0.03	-5.13	NaN		0.16	1.56	0.97		0.01	3.09	NaN
AAEL010854	13.35	1.13	0.87		26	-1.4	0.99		11.92	-1.07	1		25.65	1.07	1		13.35	-1.15	0.77		25.65	1.39	0.22		11.92	1.06	0.98		26	-1.06	1
AAEL024441	1.71	-1.26	0.89		0.97	-1.21	1		1.58	-1.02	1		0.82	-1.16	1		1.63	1	1		0.8	-1.11	0.91		1.71	-1.23	0.96		0.97	-1.13	1
AAEL010855	1.38	-1.01	1		1.17	-1.04	1		1.52	1.48	1		1.26	1.35	1		1.52	1.29	0.87		1.26	1.11	0.94		1.27	-1.17	0.98		1.17	-1.24	1
AAEL009324	11.52	-1.23	0.87		33.01	-1.06	1		9.87	1.23	1		36.33	-1.18	1		11.01	1.04	0.96		31.62	1.02	0.97		11.52	-1.47	0.75		36.33	1.15	1
AAEL024343	21.35	1.01	0.99		22.68	-1.26	1		21.61	-1.09	1		23.47	-1.01	1		21.35	-1.03	0.97		23.47	1.3	0.51		21.61	1.07	0.98		23.09	1.06	1
AAEL009328	0.09	11.7	0.83		2.55	-1.16	1		0.14	22.64	1		3.7	-1.27	1		0.14	1.9	0.82		2.97	1.37	0.75		0	NaN	NaN		3.7	1.52	1
AAEL009325	0.16	-1.29	0.95		0.36	1.68	1		0.23	-1.14	1		0.28	-2.22	1		0.17	1.49	0.86		0.36	-2.77	0.31		0.23	1.37	0.98		0.28	1.34	1
AAEL025647	1.33	-1.4	0.91		118.47	-2.01	0.07		1.75	1.79	1		104.54	-1.08	1		1.75	1.95	0.65		101.44	1.72	0.01		1.33	-1.27	0.97		118.47	-1.07	1
AAEL021233	1.97	-7.2	0.28		0.06	7.46	NaN		1.18	1.09	1		0.43	-6.76	0.9		1.1	3.9	0.35		0.06	-1.14	NaN		1.97	-1.99	0.92		0.43	47.5	0.88
AAEL022652	0	NaN	NaN		0	NaN	NaN		0.07	-2.89	NaN		0.06	-3.21	NaN		0.01	3.29	NaN		0.02	2.97	NaN		0.07	8.61	NaN		0.06	9.05	NaN
AAEL009330	0.05	-2.11	0.89		0.67	1.42	1		0.09	-1.37	1		0.08	-1.49	1		0.06	2.58	NaN		0.67	-11.58	0.01		0.09	1.72	0.97		0.48	-5.35	0.54
AAEL009323	3.58	-1.27	0.89		2.07	2.66	0.94		3.74	1.09	1		1.24	1.31	1		3.58	1.34	0.72		2.07	-1.91	0.63		3.74	-1.03	0.99		0.91	1.09	1
AAEL023088	0	NaN	NaN		0	NaN	NaN		0	NaN	NaN		0	NaN	NaN		0	NaN	NaN		0	NaN	NaN		0	NaN	NaN		0	NaN	NaN
AAEL009326	21.71	1.25	0.83		11.37	-1.03	1		17.83	-1.14	1		11	-1.06	1		21.71	-1.32	0.52		11.02	-1.03	0.96		17.83	1.07	0.98		11.37	1.01	1
AAEL026677	0.32	1.98	0.89		0.2	1.43	1		0.22	-1.35	1		0.09	-1.11	NaN		0.32	-1.68	0.85		0.2	-2.05	0.77		0.22	1.58	0.98		0.13	-1.27	NaN
AAEL009327	3.78	1.17	0.89		0.45	2.22	0.95		3.36	1.2	1		0.2	-1.01	1		3.78	1.04	0.97		0.45	-2.17	0.33		3.09	1.01	1		0.19	1.05	1
AAEL027714	0.09	-1.81	0.89		0.01	-1.7	NaN		0.13	-3.31	1		0.08	-1.93	1		0.06	-1.54	0.89		0.04	5.21	0.46		0.13	1.2	0.99		0.08	5.88	1
AAEL019876	9.43	1.27	0.87		7.85	-1.45	1		8.19	1.18	1		7.87	1.09	1		9.43	-1	1		7.87	1.44	0.4		7.71	1.09	0.98		7.85	-1.08	1
CYP6F3	0.27	-1.41	0.92		1.38	1.21	1		0.1	-1.64	1		0.18	-1.47	1		0.21	-3.21	0.65		1.38	-11.03	0.00028		0.27	-2.74	0.88		1.12	-6.16	0.2
CYP6F2	0.09	1.38	0.95		0.71	-1.37	1		0.09	-3.05	1		0.18	1.16	1		0.09	-2.9	0.67		0.52	-3.02	0.31		0.09	1.47	0.98		0.71	-4.66	0.65
AAEL025850	0.11	-27.68	0.73		0	NaN	NaN		0	NaN	NaN		0	NaN	NaN		0	NaN	NaN		0	NaN	NaN		0.11	-26.09	0.81		0	NaN	NaN
AAEL019877	18.77	1.09	0.91		14.32	-1.2	1		15.46	1.1	1		16.9	1.19	1		18.77	-1.06	0.93		16.9	1.4	0.13		15.48	-1.06	0.98		14.32	-1	1
AAEL019072	0	NaN	NaN		0	NaN	NaN		0	NaN	NaN		0	NaN	NaN		0	NaN	NaN		0	NaN	NaN		0	NaN	NaN		0	NaN	NaN
AAEL020151	8.18	1.5	0.54		6.56	-1.64	0.78		5.67	-1.05	1		5.48	1.31	0.89		8.18	-1.44	0.4		5.48	1.36	0.43		5.67	1.09	0.98		6.56	-1.55	0.48
AAEL009469	5.14	1.66	0.85		3.82	1.59	0.97		3.69	-1.67	1		2.59	-1.35	1		5.14	-2.26	0.4		3.82	-1.9	0.23		3.69	1.23	0.98		2.59	1.15	1
AAEL009458	7.63	-1.31	0.85		3.94	-1.08	1		7.92	-1.28	1		3.03	1.18	1		6.58	-1.02	0.99		3.64	-1.2	0.8		7.92	-1.04	0.99		3.94	-1.51	1
AAEL009464	0.83	-1.22	0.95		0.89	-2.89	0.91		0.79	1.18	1		0.73	1.37	1		0.79	1.2	0.94		0.73	2.34	0.42		0.83	-1.17	0.98		0.89	-1.64	1
AAEL009471	0.02	-3.28	0.89		0.08	-9.2	NaN		0.04	5.24	NaN		0	NaN	NaN		0.04	5.51	NaN		0	NaN	NaN		0.02	-3.12	NaN		0.08	-8.83	NaN
AAEL025913	0	NaN	NaN		0.04	1.01	NaN		0.02	5.24	NaN		0.05	3.99	1		0.02	5.51	NaN		0.05	1.25	0.95		0	NaN	NaN		0.04	-2.96	NaN
AAEL009463	0.01	-3.28	0.89		0.04	6.78	NaN		0.03	-2.01	NaN		0.06	-11.82	NaN		0.01	3.29	NaN		0.04	-7.21	NaN		0.03	1.95	NaN		0.06	11.4	NaN
AAEL023991	5.17	1.21	0.89		10.54	1.41	0.91		11.45	-1.24	1		14.94	-1.01	1		8.12	1.89	0.07		14.94	1.47	0.22		11.45	2.84	0.0015		14.83	2.14	0.02
AAEL009473	1.73	1.51	0.85		1.99	-1.17	1		0.94	-1.58	1		2.11	-1.17	1		1.73	-2.77	0.21		1.92	1.1	0.93		1.04	-1.17	0.98		2.11	1.11	1
AAEL009466	0.00992	-1.18	0.98		3.62	-2.07	0.2		0.05	20.01	0.87		2.98	-1.04	1		0.05	5.93	0.46		2.97	1.69	0.04		0.00992	-3.85	NaN		3.62	-1.16	1
AAEL025964	0	NaN	NaN		0	NaN	NaN		0	NaN	NaN		0	NaN	NaN		0	NaN	NaN		0	NaN	NaN		0	NaN	NaN		0	NaN	NaN
AAEL025906	61.08	-1.13	0.87		41.93	1.21	1		60.9	1.03	1		40.64	-1.01	1		60.76	1.08	0.86		41.93	-1.04	0.94		61.08	-1.09	0.97		39.94	1.2	1
AAEL009467	0.51	-1.77	0.87		2.87	1.2	1		0.91	-2.3	1		4.96	-2.53	0.23		0.36	1.27	0.92		2.87	-1.43	0.57		0.91	1.64	0.94		4.96	2.17	0.77
AAEL009465	22.31	-1.23	0.85		14.12	1.09	1		14.37	1.12	1		10.39	-1.47	0.76		20.22	-1.22	0.65		14.12	-1.97	0.00268		22.31	-1.69	0.03		12.94	-1.2	1
AAEL020079	0	NaN	NaN		0	NaN	NaN		0	NaN	NaN		0	NaN	NaN		0	NaN	NaN		0	NaN	NaN		0	NaN	NaN		0	NaN	NaN
AAEL021953	1.79	1.05	0.98		0.94	-1.32	1		1.68	-1.11	1		0.97	1.23	1		1.79	-1.15	0.87		0.97	1.34	0.62		1.68	1.01	1		0.94	-1.18	1
AAEL027821	30.88	-1	1		30.01	-1.33	0.96		27.09	-1	1		26.64	1.01	1		30.88	-1.1	0.85		26.64	1.17	0.63		27.71	-1.1	0.97		30.01	-1.12	1
AAEL026227	4.91	1	1		4.5	-1.36	0.91		5.5	-1.19	1		5.44	1.32	0.87		4.91	-1.02	0.98		5.44	1.63	0.04		5.5	1.17	0.93		4.5	-1.08	1
ppk101	0.13	-3.23	0.85		0.00643	2.9	NaN		0.09	1.69	1		0.00647	-3.17	NaN		0.09	2.68	0.68		0.00643	-3.04	NaN		0.13	-2.12	0.95		0.00647	3.09	NaN
ppk102	0.24	1.31	0.94		0.03	-1.82	NaN		0.74	1.21	1		0.04	2.32	1		0.74	3.51	0.36		0.04	2.35	NaN		0.66	3.8	0.36		0.03	-1.78	NaN
AAEL026323	0.36	1.29	0.91		0.09	1.32	1		0.24	1.64	1		0.08	1.07	1		0.36	-1.29	0.87		0.09	-1.14	0.95		0.25	-1.63	0.93		0.07	1.09	1
AAEL027595	0.04	-1.16	0.98		0.07	-9.2	NaN		0.07	9.44	NaN		0.02	-1.09	NaN		0.07	2.04	NaN		0.02	2.97	NaN		0.04	-5.23	NaN		0.07	-2.96	NaN
AAEL024866	0	NaN	NaN		0	NaN	NaN		0	NaN	NaN		0	NaN	NaN		0	NaN	NaN		0	NaN	NaN		0	NaN	NaN		0	NaN	NaN
RpS10	642.65	-1.51	0.67		1390.98	-1.27	1		531.03	1.12	1		1313.5	-1.1	1		524.45	1.25	0.66		1233.44	1.11	0.85		642.65	-1.36	0.85		1390.98	-1.02	1
AAEL002084	33.59	1.07	0.92		18.55	-1.07	1		27.04	1.08	1		17.69	1.13	1		33.59	-1.11	0.82		17.69	1.01	0.99		28.58	-1.13	0.94		18.55	-1.18	1
AAEL002048	18.12	1.07	0.92		17.33	-1.08	1		16.08	-1.13	1		19.83	-1.13	1		18.12	-1.22	0.59		17.94	1.12	0.76		16.08	-1.01	0.99		19.83	1.19	1
AAEL002078	42.09	-1.09	0.89		31.97	1.12	1		46.01	1.08	1		32.03	1.02	1		44.44	1.23	0.58		32.03	-1	0.99		46.01	1.05	0.98		30.52	1.12	1
AAEL026571	41.52	-1.14	0.89		21.05	-1.07	1		44	1	1		25.31	1.26	0.99		39.97	1.15	0.78		25.31	1.25	0.6		44	1	1		21.05	-1.06	1
AAEL002072	0.00907	-3.28	0.89		0.02	-5.12	NaN		0.03	7.79	NaN		0.00852	-3.17	NaN		0.03	8.17	NaN		0	NaN	NaN		0.00907	-3.12	NaN		0.02	-1.64	NaN
AAEL002077	171.47	-1.01	0.99		174.98	-1.19	1		179.27	1.07	1		177.56	-1.01	1		173.96	1.16	0.7		177.56	1.2	0.68		179.27	1.08	0.97		174.98	1.03	1
AAEL013959	0.26	1.13	0.97		0.25	1.06	1		0.31	1.51	1		0.5	1.48	1		0.31	1.31	0.87		0.5	1.92	0.34		0.21	-1.01	1		0.32	1.41	1
AAEL027963	0	NaN	NaN		0	NaN	NaN		0	NaN	NaN		0	NaN	NaN		0	NaN	NaN		0	NaN	NaN		0	NaN	NaN		0	NaN	NaN
AAEL009018	844.03	-1.14	0.89		259.82	-1.22	1		980.98	1.11	1		326.9	1.32	0.9		980.98	1.35	0.54		326.9	1.53	0.22		969.38	1.06	0.99		259.82	-1.03	1
AAEL027109	0	NaN	NaN		0	NaN	NaN		0	NaN	NaN		0	NaN	NaN		0	NaN	NaN		0	NaN	NaN		0	NaN	NaN		0	NaN	NaN
AAEL025438	22.29	1.23	0.83		11.51	-1.28	0.96		17.78	-1.08	1		13.68	1.28	1		22.29	-1.29	0.43		13.68	1.51	0.02		17.78	1.02	0.99		11.51	-1.07	1
AAEL018948	0	NaN	NaN		0	NaN	NaN		0	NaN	NaN		0	NaN	NaN		0	NaN	NaN		0	NaN	NaN		0	NaN	NaN		0	NaN	NaN
AAEL021928	0.05	-20.35	0.77		0.02	6.74	NaN		0.04	1.35	1		0.02	6.58	NaN		0.04	16.6	NaN		0.02	-1.06	NaN		0.05	-1.73	0.97		0	NaN	NaN
AAEL026486	0.2	1.66	0.86		0.17	-1.13	1		0.12	1.25	1		0.19	-1.16	1		0.2	-1.48	0.8		0.17	1.16	0.93		0.1	-1.12	0.99		0.19	1.18	1
AAEL020950	13.35	1.15	0.87		8.27	-1.02	1		11.18	-1.14	1		9.38	1.29	0.79		13.35	-1.31	0.58		9.38	1.15	0.72		11.18	1.01	1		8.27	-1.12	1
AAEL012809	14.46	1.07	0.95		7.68	1.13	1		12.52	1.06	1		7.7	-1.02	1		14.46	-1.05	0.95		7.7	-1	1		12.52	-1.04	0.99		7.62	1.16	1
AAEL020095	5.37	1.08	0.92		13.32	-1.36	0.91		4.9	-1.16	1		12.52	1	1		5.37	-1.21	0.66		12.52	1.28	0.42		4.9	1.03	0.99		13.32	-1.05	1
AAEL025503	0.04	-1.33	0.95		0.05	5.18	0.99		0.01	2.18	NaN		0.14	2.29	1		0.03	-2.09	0.81		0.14	2.61	0.54		0.04	-5.63	0.83		0.06	5.98	1
AAEL024977	0.19	-1.58	0.91		0.39	5.75	0.71		0.12	-1.3	1		0.4	1.08	1		0.14	-1.32	0.93		0.4	-1.07	0.98		0.19	-1.63	0.97		0.36	5.15	0.75
AAEL012298	73.75	1.01	0.99		20.22	1.26	1		84.81	-1.03	1		16.24	1.21	1		75.06	1.16	0.68		20.22	-1.23	0.56		84.81	1.21	0.86		15.29	-1.16	1
AAEL012297	146.28	-1.11	0.89		192.78	1.03	1		167.17	1.18	1		204.1	1.14	1		167.17	1.32	0.39		204.1	1.05	0.94		158.11	1.01	1		184.13	-1.03	1
AAEL001236	35.4	-1.04	0.97		47.04	-1.06	1		43.62	1	1		46.41	-1.01	1		39.15	1.29	0.43		46.41	1.04	0.95		43.62	1.23	0.86		47.04	1.01	1
AAEL021704	0.06	1.46	0.93		0.02	8.72	NaN		0.04	17.83	1		0.00485	-1.09	NaN		0.06	-1.3	0.94		0.02	-3.25	NaN		0.04	-15.76	NaN		0.00485	3.09	NaN
AAEL028056	0.38	1.4	0.89		0.12	-1.01	1		0.27	-1.43	1		0.13	-1.14	1		0.38	-1.94	0.62		0.12	1	1		0.27	1.03	1		0.13	1.15	1
AAEL014333	49.76	-1.13	0.89		13.21	1.64	0.64		46.47	1.16	1		7.93	1.25	1		48.72	1.1	0.8		13.21	-1.64	0.15		49.76	-1.2	0.85		7.72	-1.23	1
AAEL027069	7.39	-1.05	0.96		3.52	1.16	1		6.44	-1.19	1		2.45	-1.12	1		7.39	-1.29	0.59		3.52	-1.51	0.35		6.99	-1.14	0.97		2.94	-1.14	1
AAEL014331	57.36	1.1	0.89		25.05	1.02	1		49.66	-1.05	1		22.95	-1.07	1		57.36	-1.17	0.69		25.05	-1.12	0.77		49.66	-1.01	0.99		24.28	-1.02	1
AAEL025658	2.26	-1.15	0.92		9.18	1.07	1		2.8	-1.35	1		9.63	-1.07	1		2.15	1.03	0.98		9.32	1	1		2.8	1.2	0.97		9.63	1.17	1
AAEL021548	1.13	-1.08	0.96		0.73	1.14	1		0.84	-1.09	1		0.71	-1.07	1		1.13	-1.44	0.64		0.73	-1.09	0.93		1.09	-1.43	0.88		0.71	1.15	1
AAEL025656	32.08	-1.05	0.95		33.91	-1.09	1		30.42	1.1	1		34.86	-1.12	1		32.08	1.09	0.85		31.93	1.02	0.96		30.42	-1.06	0.97		34.86	1.07	1
AAEL014505	273.28	-1.18	0.86		575.32	-1.24	1		275.52	1.11	1		628.56	-1.03	1		272.39	1.2	0.64		619.27	1.33	0.47		275.52	-1.09	0.97		628.56	1.13	1
Med10	85.82	-1.12	0.89		44.38	1.11	1		82.33	1.23	1		38.21	-1.03	1		85.82	1.13	0.77		44.38	-1.17	0.65		84.84	-1.22	0.85		39.59	-1	1
AAEL017994	2.94	1.1	0.93		1.57	1.12	1		2.26	-1.1	1		1.12	-1.03	1		2.94	-1.37	0.57		1.57	-1.38	0.48		2.39	-1.13	0.96		1.39	-1.18	1
AAEL023041	0	NaN	NaN		0	NaN	NaN		0	NaN	NaN		0	NaN	NaN		0	NaN	NaN		0	NaN	NaN		0	NaN	NaN		0	NaN	NaN
AAEL026253	2.48	1.12	0.91		1.98	-1.34	0.94		1.72	-1.05	1		2.16	1.08	1		2.48	-1.43	0.49		2.16	1.45	0.21		1.92	-1.22	0.92		1.98	1.01	1
AAEL022053	0	NaN	NaN		0	NaN	NaN		0	NaN	NaN		0	NaN	NaN		0	NaN	NaN		0	NaN	NaN		0	NaN	NaN		0	NaN	NaN
AAEL009657	7.88	-1.15	0.91		10.03	1.24	1		7.72	1.11	1		8.22	-1.04	1		7.85	1.13	0.89		10.03	-1.25	0.65		7.88	-1.14	0.97		8.22	1.05	1
AAEL009650	5.64	1.09	0.95		3.41	1.36	1		4.59	1.08	1		3.44	1	1		5.64	-1.09	0.92		3.44	-1.01	0.99		4.59	-1.08	0.98		3.35	1.37	1
AAEL009649	60.95	-1.09	0.91		35.29	1.02	1		57.27	-1.01	1		32.45	1.02	1		60.95	-1.03	0.95		35.29	-1.08	0.89		59.94	-1.11	0.96		34.06	-1.07	1
AAEL009646	30.21	1.03	0.97		42.77	-1.19	1		28.08	-1.14	1		40.75	-1.01	1		30.21	-1.18	0.69		40.75	1.13	0.76		28.08	-1	1		42.77	-1.03	1
CYP6AL3	0.23	-1.67	0.9		0.08	2.53	1		0.21	1.79	1		0.04	-1.3	1		0.21	1.57	0.85		0.08	-1.98	0.77		0.23	-1.91	0.94		0.04	1.46	NaN
AAEL009645	174.63	1.14	0.89		76.87	-1.31	0.97		134.55	1.05	1		62.71	-1.02	1		174.63	-1.19	0.69		62.71	1.06	0.91		134.73	-1.09	0.98		76.87	-1.19	1
AAEL024053	29.33	1.23	0.83		33.04	-1.16	1		27.98	-1.14	1		35.08	1.1	1		29.33	-1.14	0.78		35.08	1.23	0.56		27.98	1.23	0.91		33.04	-1.03	1
AAEL007388	6.69	-1	1		1.56	1.34	1		8.61	1.01	1		1.46	1.16	1		7.85	1.36	0.46		1.56	-1.05	0.96		8.61	1.35	0.61		1.2	1.12	1
AAEL007268	0.51	1.19	0.92		0.4	-1.11	1		0.34	-1.12	1		0.35	-1.36	1		0.51	-1.57	0.66		0.36	-1.38	0.65		0.37	-1.18	0.98		0.4	-1.1	1
AAEL024913	50.26	1.13	0.87		103.02	-1.29	1		51.95	1.14	1		115.69	1.09	1		51.95	1.19	0.63		115.69	1.46	0.24		50.14	1.18	0.93		103.68	1.06	1
AAEL027877	0	NaN	NaN		0	NaN	NaN		0	NaN	NaN		0	NaN	NaN		0	NaN	NaN		0	NaN	NaN		0	NaN	NaN		0	NaN	NaN
AAEL020162	8.6	1.44	0.8		7.66	1.22	1		7.29	1.1	1		4.57	1.13	1		8.6	-1.04	0.96		7.66	-1.63	0.05		7.29	1.26	0.83		6	-1.5	0.62
AAEL013802	4.88	-1.05	0.98		0.2	1.87	1		5.12	1.15	1		0.22	2.46	1		5.12	1.2	0.76		0.22	1.09	0.97		4.86	-1.01	1		0.1	-1.14	1
AAEL013803	8.71	1.18	0.88		4.83	-1.01	1		7.46	-1.05	1		4.13	1.06	1		8.71	-1.18	0.77		4.83	-1.17	0.78		7.46	1.05	0.98		4.78	-1.22	1
AAEL011818	16.32	1.01	1		49.74	1.36	1		11.98	-1.04	1		30.96	1.07	1		16.32	-1.36	0.5		49.74	-1.6	0.14		14.42	-1.3	0.81		35.59	-1.22	1
AAEL025815	19.89	-1.22	0.83		17.76	-1.2	1		19.99	1.08	1		18.19	-1.1	1		19.68	1.24	0.65		17.15	1.15	0.71		19.99	-1.06	0.98		18.19	1.07	1
AAEL008095	6.51	1.03	0.98		5.63	-1.29	1		6.59	-1.11	1		5.38	-1.08	1		6.51	-1.05	0.95		5.19	1.17	0.76		6.59	1.08	0.98		5.63	-1	1
AAEL008096	9.62	1.01	0.99		20.87	-1.3	1		8.99	1.12	1		36.52	1.31	1		9.62	1.08	0.9		36.52	2.25	0.00986		8.93	-1.02	0.99		26.38	1.33	0.85
AAEL013627	9.67	1.07	0.93		16.95	-1.52	0.65		10.65	-1.13	1		18.84	-1.12	1		9.67	1.02	0.98		17.47	1.57	0.03		10.65	1.23	0.93		18.84	1.17	1
AAEL008084	34.29	1.04	0.97		39.16	-1.3	1		37.39	1	1		42.9	-1	1		34.29	1.14	0.73		42.9	1.41	0.18		37.39	1.18	0.91		41.09	1.1	1
AAEL021868	18.92	1.1	0.91		8.8	1.03	1		17.42	-1.02	1		9.17	1.11	1		18.92	-1.07	0.91		9.17	1.06	0.94		17.42	1.05	0.98		8.29	-1	1
AAEL026226	0	NaN	NaN		0	NaN	NaN		0	NaN	NaN		0	NaN	NaN		0	NaN	NaN		0	NaN	NaN		0	NaN	NaN		0	NaN	NaN
AAEL008080	0.09	-3.15	0.86		0.83	1.08	1		0.02	-3.49	NaN		1.87	-1.07	1		0.03	-4.54	NaN		1.74	2.03	0.52		0.09	-4.3	NaN		1.87	2.41	0.92
AAEL008079	0.84	2.55	0.83		3.1	3.23	0.54		0.19	1.93	1		0.79	1.08	1		0.84	-3.57	0.44		3.1	-4.21	0.03		0.31	-2.63	0.89		1	-1.35	1
AAEL013633	3.9	1.09	0.95		5.41	-1.26	1		3.57	-1.04	1		5.49	1.04	1		3.9	-1.1	0.92		5.49	1.29	0.55		3.57	1.04	0.99		5.41	-1.01	1
AAEL013623	0.03	1.45	0.95		0.16	-1.68	1		0.03	-1.15	NaN		0.14	-1.3	1		0.03	1.13	NaN		0.1	1.16	0.96		0.03	1.95	NaN		0.16	-1.08	1
AAEL013628	0.05	1.1	0.99		0.05	-1.86	NaN		0.12	-1.91	1		0.05	1.16	1		0.05	1.28	NaN		0.05	1.72	NaN		0.12	2.57	0.93		0.05	-1.27	NaN
AAEL008097	0.72	2.18	0.87		9.42	1.18	1		0.38	-1.7	1		16.79	-1.79	0.57		0.72	-3.06	0.58		9.42	-1.02	0.99		0.38	1.2	0.99		16.79	2.12	0.01
AAEL027744	0	NaN	NaN		0	NaN	NaN		0	NaN	NaN		0	NaN	NaN		0	NaN	NaN		0	NaN	NaN		0	NaN	NaN		0	NaN	NaN
AAEL008088	0.65	-1.11	0.98		3.16	2.58	0.6		0.54	1.55	1		1.63	-1.05	1		0.65	-1	1		3.16	-1.94	0.31		0.65	-1.75	0.93		1.63	1.42	1
AAEL008078	3.77	1.07	0.92		6.9	-1.4	0.81		3.37	-1.12	1		6.75	1.04	1		3.77	-1.2	0.62		6.75	1.37	0.26		3.37	-1	1		6.9	-1.05	1
AAEL020238	414.07	-1.42	0.71		1584.32	-1.51	0.9		359.65	-1.07	1		1584.24	-1.23	1		335.11	1.04	0.96		1331.32	1.26	0.62		414.07	-1.27	0.89		1584.32	1.04	1
AAEL008090	0.03	-10.04	0.55		0.02	1.03	1		0.03	-2.15	1		0.02	3.02	1		0.01	3.68	0.67		0.02	-1.29	0.94		0.03	-1.26	0.98		0.02	-3.63	1
AAEL008094	0.87	-1.77	0.89		22.73	-1.26	1		0.83	2.16	1		19.34	1.04	1		0.83	1.78	0.78		19.34	1.05	0.93		0.87	-2.17	0.89		22.73	-1.22	1
AAEL022595	19.61	-1.15	0.89		11.55	1.2	1		15.52	1.08	1		9.8	-1.12	1		19.21	-1.11	0.87		11.55	-1.3	0.53		19.61	-1.38	0.67		9.8	1.05	1
AAEL027889	0	NaN	NaN		0	NaN	NaN		0	NaN	NaN		0	NaN	NaN		0	NaN	NaN		0	NaN	NaN		0	NaN	NaN		0	NaN	NaN
PIWI3	0.03	-13.54	0.82		0.03	17.19	NaN		0.04	-3.29	1		0.01	-1.55	NaN		0.0096	5.51	NaN		0.03	-3.73	0.6		0.04	1.29	0.99		0.01	7.2	NaN
AAEL025535	0	NaN	NaN		0	NaN	NaN		0	NaN	NaN		0	NaN	NaN		0	NaN	NaN		0	NaN	NaN		0	NaN	NaN		0	NaN	NaN
PIWI2	0.03	-1.75	0.91		0.12	57.05	0.8		0	NaN	NaN		0.03	-16.05	0.95		0.02	-8.14	NaN		0.12	-61.73	0.1		0.03	-13.93	NaN		0.03	15.41	NaN
AAEL004217	19.77	1.18	0.85		3.94	1.21	1		15.81	1.01	1		2.62	-1.05	1		19.77	-1.19	0.66		3.94	-1.51	0.26		15.81	-1.02	0.99		3.13	-1.17	1
AAEL024176	0	NaN	NaN		0	NaN	NaN		0	NaN	NaN		0	NaN	NaN		0	NaN	NaN		0	NaN	NaN		0	NaN	NaN		0	NaN	NaN
AAEL024095	0	NaN	NaN		0	NaN	NaN		0	NaN	NaN		0	NaN	NaN		0	NaN	NaN		0	NaN	NaN		0	NaN	NaN		0	NaN	NaN
AAEL027598	0	NaN	NaN		0	NaN	NaN		0	NaN	NaN		0	NaN	NaN		0	NaN	NaN		0	NaN	NaN		0	NaN	NaN		0	NaN	NaN
AAEL027138	0.2	1.27	0.95		0.31	1.26	1		0.22	1.63	1		0.4	-1.29	1		0.22	1.3	0.92		0.33	1.02	0.99		0.17	1.01	1		0.4	1.7	1
AAEL007892	2.35	-1.28	0.89		0.29	-3.55	0.87		1.91	1.06	1		0.27	-2.09	1		2.05	1.02	0.99		0.13	1.57	0.8		2.35	-1.33	0.92		0.29	-1.07	1
AAEL026440	1.03	1.2	0.93		53.59	-1.41	1		1.1	1.41	1		126.2	2.21	0.47		1.1	1.19	0.91		126.2	3.26	0.03		0.83	1.01	1		53.59	1.04	1
AAEL021715	0.21	-1.27	0.95		0.1	1.03	1		0.22	1.94	1		0.1	1.75	1		0.22	1.42	0.88		0.1	1	1		0.21	-1.77	0.94		0.1	-1.76	1
AAEL007904	9.76	-1.04	0.97		6.78	-1.27	1		8.85	-1.1	1		6.36	1.07	1		9.76	-1.17	0.73		6.36	1.17	0.73		9.08	-1.1	0.97		6.78	-1.14	1
AAEL021640	0	NaN	NaN		0	NaN	NaN		0	NaN	NaN		0	NaN	NaN		0	NaN	NaN		0	NaN	NaN		0	NaN	NaN		0	NaN	NaN
AAEL007915	114.57	1.21	0.85		118.14	1.05	1		101.56	-1.22	1		102.15	1.12	1		114.57	-1.31	0.48		118.14	-1.15	0.77		101.56	1.12	0.97		110.77	-1.2	1
AAEL008542	43.14	1.06	0.94		30.48	-1.11	1		38.7	-1.15	1		28.31	-1.01	1		43.14	-1.23	0.59		28.31	1.03	0.96		38.7	-1.01	1		30.48	-1.06	1
AAEL026934	0	NaN	NaN		0	NaN	NaN		0	NaN	NaN		0	NaN	NaN		0	NaN	NaN		0	NaN	NaN		0	NaN	NaN		0	NaN	NaN
AAEL008530	10.84	1.02	0.98		8.95	-1.19	1		11.6	-1.04	1		10.99	1.29	0.69		10.84	1.08	0.9		10.99	1.45	0.09		11.6	1.14	0.94		8.95	-1.04	1
AAEL024656	0	NaN	NaN		0	NaN	NaN		0	NaN	NaN		0	NaN	NaN		0	NaN	NaN		0	NaN	NaN		0	NaN	NaN		0	NaN	NaN
AAEL008551	13.19	1.14	0.89		6.02	-1.01	1		12.73	1.02	1		7.67	1.08	1		13.19	1.03	0.97		7.67	1.27	0.44		12.73	1.15	0.94		6.81	1.18	1
AAEL008545	6.99	-1.09	0.93		4.41	-1.01	1		8.02	-1.06	1		4.68	-1.02	1		6.99	1.13	0.84		4.68	1.06	0.94		8.02	1.08	0.97		4.59	1.09	1
AAEL008539	16.37	1.14	0.87		7.38	-1.09	1		15.93	-1.16	1		8.06	1.23	1		16.37	-1.14	0.74		8.06	1.17	0.68		15.93	1.16	0.93		7.38	-1.13	1
AAEL008536	6.24	1.16	0.91		4.6	-1.29	1		5.39	-1.08	1		4.67	1.05	1		6.24	-1.2	0.8		4.67	1.29	0.63		5.39	1.03	0.99		4.6	-1.03	1
AAEL027672	6.25	-1.19	0.89		4.21	1.05	1		6.39	-1.01	1		4.48	1.16	1		5.76	1.15	0.8		4.48	1.06	0.93		6.39	-1.02	0.99		3.96	-1.02	1
AAEL023261	7.99	1.05	0.96		4.51	1.06	1		8.08	-1.14	1		4.97	1.11	1		7.99	-1.09	0.88		4.97	1.1	0.86		8.08	1.1	0.97		4.33	1.06	1
AAEL014406	7.78	1.06	0.95		5.5	-1.22	1		7.46	1.12	1		6.65	1.35	0.43		7.78	1.1	0.87		6.65	1.44	0.13		7.3	1.03	0.99		5.5	-1.12	1
AAEL020786	0	NaN	NaN		0	NaN	NaN		0	NaN	NaN		0	NaN	NaN		0	NaN	NaN		0	NaN	NaN		0	NaN	NaN		0	NaN	NaN
AAEL008540	7.69	1.04	0.98		4.82	1.05	1		8.14	1.06	1		5.01	1.08	1		7.75	1.17	0.77		5.01	1.04	0.96		8.14	1.14	0.96		4.55	1.02	1
AAEL023095	3.11	-1.25	0.88		1.2	1.02	1		3.26	-1.03	1		1.62	1.14	1		2.86	1.19	0.83		1.62	1.37	0.64		3.26	-1.02	1		1.37	1.26	1
AAEL027239	6.26	-1.05	0.97		4.47	-1.04	1		5.8	-1.06	1		5.01	-1.27	1		6.26	-1.1	0.89		4.37	-1.07	0.93		5.91	-1.09	0.98		5.01	1.17	1
AAEL008533	10.44	-1.12	0.91		5.85	1.32	1		11.63	1.01	1		6.76	1.08	1		10.5	1.18	0.75		6.76	1.17	0.77		11.63	1.05	0.99		6.07	1.46	0.91
AAEL019840	3.03	-1.39	0.85		1.63	-1.05	1		3.23	1.06	1		2.15	1.15	1		3.07	1.47	0.63		2.15	1.38	0.64		3.23	-1	1		1.82	1.17	1
AAEL019839	4.47	1.04	0.98		1.94	1.07	1		4.25	1.07	1		2.43	1.09	1		4.47	1.05	0.97		2.43	1.25	0.77		4.25	1.02	1		2.16	1.24	1
AAEL008547	7.46	1.47	0.83		3.22	1.13	1		5	1.11	1		3.28	1.14	1		7.46	-1.32	0.7		3.28	1.02	0.99		5	1.01	1		2.84	1.01	1
AAEL008524	2.22	-1.5	0.89		1.47	1.32	1		2.92	-1.03	1		1.78	1.56	1		2.56	1.82	0.64		1.78	1.24	0.81		2.92	1.24	0.96		1.09	1.07	1
AAEL021303	6.84	-1.17	0.87		3.52	1.01	1		7.15	1.25	1		4.74	1.17	1		7.15	1.3	0.57		4.74	1.35	0.43		6.84	-1.13	0.96		3.92	1.19	1
AAEL026574	6.32	1.12	0.92		3.69	1.07	1		5.98	1.11	1		4	1.09	1		6.32	1.09	0.92		4	1.11	0.9		5.98	1.1	0.98		3.53	1.1	1
AAEL008538	8.64	-1.25	0.85		4.18	1.06	1		9.32	1.07	1		4.94	1.38	0.98		8.89	1.35	0.49		4.94	1.21	0.75		9.32	1.01	1		3.8	-1.06	1
AAEL008535	7.29	-1.04	0.98		4.44	1.09	1		8.61	-1.09	1		4.95	1.21	1		7.29	1.12	0.86		4.95	1.13	0.88		8.61	1.18	0.96		3.98	1.03	1
AAEL027897	6.66	-1.22	0.85		4.01	-1.11	1		6.69	1.08	1		4.7	1.35	0.98		6.48	1.23	0.68		4.7	1.28	0.54		6.69	-1.07	0.98		4.01	-1.16	1
AAEL008521	40.08	1.07	0.93		26.07	-1.13	1		43.7	-1.12	1		26.44	1.08	1		40.08	1.01	0.98		26.44	1.14	0.73		43.7	1.21	0.89		26.07	-1.05	1
AAEL019853	8.83	-1.42	0.75		109.49	-1.15	1		11.66	-1.22	1		119.49	-1.27	1		8.51	1.42	0.44		96.81	1.01	0.99		11.66	1.22	0.88		119.49	1.14	1
AAEL023888	0.08	-16.72	0.5		0.03	16.47	0.99		0.05	-1.14	1		0.02	3.33	NaN		0.04	9.21	0.46		0.03	-1.71	0.82		0.08	-1.71	0.96		0.00379	3.09	NaN
CLIPC5B	42.49	-1.59	0.27		183.96	-1.41	0.95		54.7	-1.07	1		155.28	-1.03	1		45.31	1.75	0.02		155.28	1.18	0.73		54.7	1.17	0.94		183.96	-1.14	1
AAEL027343	0	NaN	NaN		0	NaN	NaN		0.03	1.43	NaN		0	NaN	NaN		0.03	5.51	NaN		0	NaN	NaN		0.02	3.49	NaN		0	NaN	NaN
AAEL022680	14	1.11	0.89		12.31	1.16	1		12.9	-1.17	1		11.75	1	1		14	-1.21	0.67		12.31	-1.04	0.93		12.9	1.07	0.98		11.37	1.12	1
AAEL013682	10.28	1.23	0.85		7.25	1.06	1		9.74	-1.14	1		8	1.25	1		10.28	-1.17	0.8		8	1.1	0.86		9.74	1.2	0.92		6.75	-1.05	1
AAEL004528	30.3	-1.19	0.85		17.37	1.12	1		30.2	1.16	1		17.52	-1.05	1		30.2	1.23	0.63		17.37	-1.01	0.99		30.3	-1.12	0.96		17.52	1.19	1
AAEL013683	0.01	2.75	0.91		0.05	-9.2	NaN		0.01	3.14	NaN		0.03	6.32	NaN		0.01	1.12	NaN		0.03	6.57	NaN		0	NaN	NaN		0.05	-8.82	NaN
AAEL013684	63.05	1.1	0.9		83.25	-1.32	1		54.6	1.03	1		75.58	1.01	1		63.05	-1.07	0.88		75.58	1.19	0.72		54.6	-1.01	1		83.25	-1.1	1
AAEL027863	0	NaN	NaN		0	NaN	NaN		0	NaN	NaN		0	NaN	NaN		0	NaN	NaN		0	NaN	NaN		0	NaN	NaN		0	NaN	NaN
AAEL026960	3.96	1.54	0.75		4.93	-1.62	0.58		3.3	-1.24	1		5.67	1.07	1		3.96	-1.4	0.59		5.67	1.84	0.03		3.3	1.35	0.85		5.04	1.08	1
AAEL024784	0.02	-11.12	0.83		0.11	-1.1	1		0.04	-1.52	1		0.05	1.49	1		0.02	9.93	NaN		0.1	-1.78	0.79		0.04	1.33	0.99		0.11	-2.88	1
AAEL024918	0	NaN	NaN		0	NaN	NaN		0	NaN	NaN		0	NaN	NaN		0	NaN	NaN		0	NaN	NaN		0	NaN	NaN		0	NaN	NaN
AAEL008921	118.29	-1.2	0.85		134.37	-1	1		116.37	1.08	1		130.03	-1.03	1		112.78	1.16	0.71		133.75	-1.04	0.95		118.29	-1.12	0.96		134.37	1	1
AAEL024405	0.01	2.75	0.91		0	NaN	NaN		0.03	-2.01	NaN		0.03	1.27	NaN		0.01	1.12	NaN		0.03	6.84	NaN		0.03	6	NaN		0.02	5.14	NaN
AAEL026186	0	NaN	NaN		0	NaN	NaN		0	NaN	NaN		0	NaN	NaN		0	NaN	NaN		0	NaN	NaN		0	NaN	NaN		0	NaN	NaN
AAEL020542	8.3	-1.17	0.89		6.01	-1.1	1		8.87	-1.22	1		5.45	-1.2	1		7.89	-1.04	0.96		5.52	-1.17	0.8		8.87	1	1		6.01	-1.06	1
AAEL021200	11.85	1.22	0.85		9.96	1.35	0.95		8.2	-1.38	1		4.99	-1.06	1		11.85	-1.9	0.0082		9.96	-1.98	0.00138		8.67	-1.13	0.94		7.04	-1.36	0.9
AAEL023703	0	NaN	NaN		0	NaN	NaN		0	NaN	NaN		0	NaN	NaN		0	NaN	NaN		0	NaN	NaN		0	NaN	NaN		0	NaN	NaN
AAEL020709	41.95	-1.14	0.87		4.06	-1.11	1		47.51	-1.22	1		3.39	1.02	1		40.87	-1.01	0.98		3.81	-1.09	0.92		47.51	1.06	0.98		4.06	-1.21	1
AAEL003883	11.22	1.39	0.71		6.44	1.17	1		8.96	-1.42	1		5.79	1.05	1		11.22	-1.69	0.13		6.44	-1.11	0.77		8.96	1.16	0.89		5.51	1.01	1
AAEL015393	16.2	1.03	0.98		10.2	1.05	1		15.87	-1.09	1		11.06	1.03	1		16.2	-1.07	0.9		11.06	1.08	0.89		15.87	1.05	0.98		10.32	1.12	1
AAEL021959	0	NaN	NaN		0	NaN	NaN		0	NaN	NaN		0	NaN	NaN		0	NaN	NaN		0	NaN	NaN		0	NaN	NaN		0	NaN	NaN
AAEL014357	0.09	-1.43	0.91		0.56	-1.74	0.92		0.08	1.44	1		0.34	1.17	1		0.08	1.27	0.92		0.34	1.05	0.97		0.09	-1.64	0.95		0.56	-1.88	0.87
AAEL021471	9.04	1.22	0.85		6.88	-1.2	1		9.03	-1.37	1		7.19	1.02	1		9.04	-1.3	0.56		7.19	1.24	0.42		9.03	1.29	0.72		6.88	1.03	1
AAEL020614	5.82	1.24	0.84		5.23	-1.02	1		5.2	-1.27	1		4.41	-1.01	1		5.82	-1.36	0.46		5.16	-1.16	0.7		5.2	1.16	0.93		5.23	-1.16	1
AAEL024879	0.43	-1.51	0.92		0.03	-1.02	NaN		0.42	1.35	1		0.12	-1.13	1		0.42	1.51	0.88		0.11	3.48	0.58		0.43	-1.34	0.98		0.12	3.89	1
AAEL025723	1.15	-1.34	0.91		1.57	1.1	1		1.41	1.6	1		1.12	2.67	0.9		1.41	1.77	0.73		1.57	-1.45	0.77		1.15	-1.23	0.97		1.39	-3.48	0.39
AAEL025120	0.21	-1.23	0.96		0.93	1.44	1		0.13	2.51	1		0.55	2.36	1		0.18	-1.06	0.99		0.93	-1.66	0.69		0.21	-3.28	0.82		0.62	-2.71	1
AAEL019953	0.07	-7.2	0.68		3.08	-3.02	0.24		0.17	-1.21	1		3.45	-1.12	1		0.12	13.17	0.2		3.18	3.19	3.7e-05		0.17	2.18	0.93		3.45	1.21	1
AAEL023125	0.07	-1.3	0.95		5.41	-2.47	0.24		0.12	2.8	1		4.04	-1.05	1		0.12	2.23	0.77		3.97	1.84	0.1		0.07	-1.62	0.97		5.41	-1.25	1
AAEL024518	0	NaN	NaN		0	NaN	NaN		0	NaN	NaN		0	NaN	NaN		0	NaN	NaN		0	NaN	NaN		0	NaN	NaN		0	NaN	NaN
AAEL024543	0	NaN	NaN		0	NaN	NaN		0	NaN	NaN		0	NaN	NaN		0	NaN	NaN		0	NaN	NaN		0	NaN	NaN		0	NaN	NaN
AAEL009782	9.53	-1	1		9.91	-1.09	1		9.79	-1.04	1		10.61	1.22	1		9.53	1.03	0.97		10.61	1.15	0.75		9.79	1.08	0.97		9.91	-1.15	1
AAEL026010	0.28	-1.61	0.88		0.16	-3.4	0.76		0.28	-1.15	1		0.1	-1.1	1		0.22	1.33	0.88		0.1	2.07	0.54		0.28	-1.05	0.99		0.16	-1.48	1
AAEL027244	0	NaN	NaN		0	NaN	NaN		0	NaN	NaN		0	NaN	NaN		0	NaN	NaN		0	NaN	NaN		0	NaN	NaN		0	NaN	NaN
AAEL009779	34.4	-1.32	0.83		24.67	1.05	1		28.28	1.25	1		21.4	1.03	1		29.8	1.13	0.84		24.67	-1.16	0.73		34.4	-1.46	0.69		23.53	-1.11	1
AAEL009777	1.11	1.17	0.95		1.12	-1.08	1		1.3	2.24	0.78		1.18	1.13	1		1.3	1.35	0.85		1.18	1.16	0.87		0.85	-1.42	0.93		1.12	-1.03	1
AAEL027461	0	NaN	NaN		0	NaN	NaN		0	NaN	NaN		0	NaN	NaN		0	NaN	NaN		0	NaN	NaN		0	NaN	NaN		0	NaN	NaN
AAEL020789	0.22	3.69	0.74		0.03	-1.88	NaN		0.15	1.19	1		0	NaN	NaN		0.22	-1.35	0.89		0.01	-7.19	NaN		0.13	2.25	0.9		0.03	-12.75	NaN
AAEL025609	1.86	-1.04	0.98		0.39	-1.09	1		2.63	1.23	1		0.49	1.72	0.98		2.63	1.6	0.43		0.49	1.35	0.75		2.29	1.25	0.94		0.39	-1.36	1
AAEL023918	0	NaN	NaN		0	NaN	NaN		0	NaN	NaN		0	NaN	NaN		0	NaN	NaN		0	NaN	NaN		0	NaN	NaN		0	NaN	NaN
AAEL009776	11.78	1.23	0.85		9.64	-1	1		9.58	-1	1		9.63	-1.04	1		11.78	-1.19	0.68		9.62	-1.01	0.99		9.58	1.04	0.99		9.64	1.04	1
AAEL009772	112.94	-1.11	0.89		140.38	1.09	1		116.19	1.17	1		142.38	-1.08	1		116.19	1.21	0.6		140.38	-1.04	0.94		112.63	-1.07	0.97		142.38	1.16	1
AAEL009773	7.83	1.02	0.99		12.38	1.43	0.94		5.81	-1.01	1		8.5	1.01	1		7.83	-1.3	0.67		12.38	-1.48	0.34		6.74	-1.27	0.93		8.83	-1.02	1
AAEL025387	0	NaN	NaN		0	NaN	NaN		0	NaN	NaN		0	NaN	NaN		0	NaN	NaN		0	NaN	NaN		0	NaN	NaN		0	NaN	NaN
AAEL009778	0.94	-1.4	0.91		0.62	1.36	1		1.14	1.51	1		0.48	-1.16	1		1.14	1.77	0.72		0.62	-1.41	0.82		0.94	-1.18	0.98		0.48	1.14	1
AAEL027903	336.67	-1.1	0.91		290.14	1.11	1		328.9	1.24	1		264.64	-1.07	1		336.67	1.14	0.76		290.14	-1.14	0.8		330.35	-1.19	0.93		264.64	1.06	1
AAEL027748	10.36	1.19	0.89		6.18	-1.7	1		11.65	-1.74	0.59		5.44	-1.03	1		10.36	-1.5	0.42		5.44	1.47	0.74		11.65	1.39	0.83		6.18	-1.1	1
AAEL020230	7.11	1.2	0.85		23.82	-1.23	1		6.73	1.19	1		32.16	1.44	0.37		7.11	1.07	0.9		32.16	1.63	0.04		6.07	1.07	0.98		23.82	-1.08	1
AAEL020075	3.61	-1.09	0.94		2.47	-1.03	1		3.8	-1.05	1		2.62	1.07	1		3.61	1.05	0.96		2.62	1.08	0.92		3.8	1	1		2.47	1	1
AAEL024849	10.49	1.15	0.87		7	-1.05	1		8.75	-1.1	1		7.19	-1.15	1		10.49	-1.25	0.58		6.75	-1.04	0.94		8.75	1.01	1		7.19	1.07	1
AAEL025623	0	NaN	NaN		0	NaN	NaN		0	NaN	NaN		0	NaN	NaN		0	NaN	NaN		0	NaN	NaN		0	NaN	NaN		0	NaN	NaN
[truncated: 18,401 more rows]
