# Supplementary material for: Impact of elevated CO2 level and egg quiescence duration on gene expression in the peripheral olfactory system of Aedes aegypti
Source: Sci Rep. 2025 Apr 24;15:14318. doi: 10.1038/s41598-025-98159-w (PMC12022256; doi:10.1038/s41598-025-98159-w)
Supplement: Supplementary file 3 — Supplementary Information 3. [file 41598_2025_98159_MOESM3_ESM.xlsx]

## Sheet: Antennae libraries
			New eggs		Older eggs
Gene name	AaegL5 Name	AaegL5 Gene stable ID	ambient	eCO2	ambient	eCO2	Max
			TPM	TPM	TPM	TPM
DNA repair helicase rad3/xp-d	AAEL000404	AAEL000404	4187.08	4417.07	4463.9	4289.12	4463.9
60S ribosomal protein L8	RpL8	AAEL000987	3221.64	4093.26	3645.07	3035.3	4093.26
SM protein G, putative	AAEL013061	AAEL013061	1709.18	3715.1	1293.32	1484.19	3715.1
spermidine synthase	AAEL010071	AAEL010071	3007.44	3075.16	3380.47	3243.16	3380.47
integral membrane protein, Tmp	AAEL021386	AAEL021386	2876.69	2619.03	3031.96	3362.17	3362.17
AAA+-type ATPase containing the peptidase M41 domain	AAEL021307	AAEL021307	1824.32	2781.29	1343.87	1285.37	2781.29
mitochondrial import inner membrane translocase subunit TIM10	TIM10	AAEL010450	2429.3	2289.63	2276.27	2185.95	2429.3
proteasome subunit beta type	AAEL008770	AAEL008770	2097.13	1909.37	2355.42	2208.76	2355.42
mitochondrial inner membrane protein translocase, 9kD-subunit, putative	AAEL002523	AAEL002523	2344.96	2228.99	2279.31	2299.93	2344.96
electron transport oxidoreductase	AAEL013739	AAEL013739	790.23	850.29	2089.76	1185.4	2089.76
small nuclear ribonucleoprotein sm d2	AAEL009914	AAEL009914	1013.65	2079.75	680.72	797.85	2079.75
60S ribosomal protein L24 [Source:UniProtKB/TrEMBL;Acc:Q1HR85]	RpL24_1	AAEL008329	1855.55	2041.3	1552.13	1653.48	2041.3
eukaryotic translation initiation factor	AAEL000185	AAEL000185	317.32	664.14	2031.2	343.41	2031.2
GTP-binding protein	AAEL002160	AAEL002160	1968.76	1873.71	1832.57	1683.39	1968.76
gpi-anchor transamidase	AAEL010465	AAEL010465	443.24	434.8	1923	382.78	1923
ribosome biogenesis protein tsr1 (20S rRNA accumulation protein 1)	AAEL004493	AAEL004493	1811.09	1472.66	1577.13	1395.02	1811.09
26S proteasome regulatory subunit 6B	AAEL025594	AAEL025594	844.97	1686.5	655.12	684.81	1686.5
preprotein translocase secy subunit (sec61)	AAEL004523	AAEL004523	1062.83	1647.21	1237.37	1282.81	1647.21
Sec61 protein complex gamma subunit, putative	AAEL005471	AAEL005471	927.2	1410.2	1191.38	1596.99	1596.99
calnexin	AAEL015100	AAEL015100	1555.07	1429.69	1345.75	1386.44	1555.07
Adenylosuccinate synthetase [Source:UniProtKB/Swiss-Prot;Acc:Q17G75]	AAEL003161	AAEL003161	1164.24	1540.43	1108.29	1237.68	1540.43
translationally-controlled tumor protein homolog (TCTP)	Tctp	AAEL003872	1136.17	1498.76	947.52	1114.61	1498.76
NADH-cytochrome B5 reductase	AAEL013225	AAEL013225	1450.6	1349.16	1257.94	1366.86	1450.6
ATP synthase beta subunit	AAEL002827	AAEL002827	1292.65	1244.29	1148.06	1418.67	1418.67
ER membrane protein complex subunit 4 [Source:UniProtKB/TrEMBL;Acc:Q17MQ7]	AAEL000942	AAEL000942	1170.85	1199.63	1306.34	1241.32	1306.34
zinc binding dehydrogenase	AAEL003995	AAEL003995	1200.1	1289.4	1270.44	1248.43	1289.4
ubiquitin	AAEL006511	AAEL006511	954.61	940.42	1269.05	1019.53	1269.05
protein phsophatase-2a	AAEL004288	AAEL004288	692.54	1230.82	268.4	546.58	1230.82
ribose-phosphate pyrophosphokinase 1	AAEL023037	AAEL023037	1201.51	1230.53	1126.03	1052.96	1230.53
protein disulfide isomerase	AAEL000641	AAEL000641	878.89	1209.06	923.09	875.52	1209.06
Small ubiquitin-related modifier [Source:UniProtKB/TrEMBL;Acc:Q16EQ3]	AAEL015064	AAEL015064	926.54	1194.88	1059.04	868.8	1194.88
40S ribosomal protein S11 [Source:UniProtKB/TrEMBL;Acc:Q9GSB1]	RpS11	AAEL002372	1057.04	964.96	1185.83	1048.07	1185.83
RNA polymerase II subunit Rpb10, putative	AAEL014831	AAEL014831	878.83	890.31	1102.16	1034.22	1102.16
proteasome subunit beta type	AAEL007049	AAEL007049	1016.95	844.59	1098.74	1078.84	1098.74
lysyl-tRNA synthetase	AAEL014702	AAEL014702	1006.8	1031.01	1096.1	1000.02	1096.1
40S ribosomal protein S5 [Source:UniProtKB/TrEMBL;Acc:Q1HRT9]	RpS5	AAEL013625	917.41	946.81	1095.85	865.85	1095.85
40S ribosomal protein S7 [Source:UniProtKB/TrEMBL;Acc:Q0IEM1]	RpS7	AAEL009496	1051.85	981.05	1084.92	1018.28	1084.92
40S ribosomal protein S14 [Source:UniProtKB/Swiss-Prot;Acc:Q1HR24]	RpS14	AAEL005266	1051.52	1073.32	943.96	959.63	1073.32
FAD NADPH dehydrogenase	AAEL006733	AAEL006733	543.57	1073.05	368.27	495.67	1073.05
60S ribosomal protein LP0	RpLP0	AAEL010821	1050.18	1072.17	948.29	958.95	1072.17
Proteasome subunit beta type [Source:UniProtKB/TrEMBL;Acc:Q17IE3]	AAEL002401	AAEL002401	851	856.81	1067.51	854.94	1067.51
rab5	AAEL007845	AAEL007845	856.19	854.14	1066.37	850.48	1066.37
nucleoside-diphosphate kinase NBR-A, putative	AAEL012359	AAEL012359	844.08	1032	921.73	803.62	1032
guanine nucleotide-binding protein subunit beta-like protein	Rack1	AAEL013069	564.82	950.95	685.3	1030.31	1030.31
acidic ribosomal protein P1, putative	RpLP1_2	AAEL005027	835.54	1021.23	988.66	858.29	1021.23
40S ribosomal protein S15 [Source:UniProtKB/TrEMBL;Acc:Q16PF7]	RpS15	AAEL011656	950.5	869.47	1010.83	766.45	1010.83
Ribosomal protein L37 [Source:UniProtKB/TrEMBL;Acc:Q6Q9G1]	AAEL017198	AAEL017198	1007.81	756.48	977.99	853.21	1007.81
40S ribosomal protein S15a	RpS15a	AAEL009151	938.09	878.62	995.01	910.64	995.01
40S ribosomal protein S8 [Source:UniProtKB/TrEMBL;Acc:Q1HRQ9]	RpS8	AAEL008103	925.24	719.56	993.03	821.14	993.03
60S ribosomal protein L44 L41, putative	RpL44	AAEL003942	916	992.34	905.43	924.08	992.34
60S ribosomal protein L39 [Source:UniProtKB/TrEMBL;Acc:Q1HRB5]	AAEL020290	AAEL020290	990.29	942.23	955.38	965.05	990.29
cold induced protein (BnC24A), putative	AAEL005097	AAEL005097	835.89	884.54	983.04	643.83	983.04
60S ribosomal protein L10 [Source:UniProtKB/TrEMBL;Acc:Q1HRT6]	RpL10	AAEL002534	845.22	982.04	861.14	756.21	982.04
40S ribosomal protein S18 [Source:UniProtKB/TrEMBL;Acc:Q1HRL8]	RpS18	AAEL009747	844.03	834.75	899.68	980.98	980.98
60S ribosomal protein L32 [Source:UniProtKB/TrEMBL;Acc:Q1HR34]	Rp49	AAEL003396	811.52	810.59	970.17	770.26	970.17
40S ribosomal protein S19 [Source:UniProtKB/TrEMBL;Acc:Q1HRR8]	RpS19	AAEL010756	681.77	642.9	963.48	664.91	963.48
60S ribosomal protein L18a [Source:UniProtKB/TrEMBL;Acc:Q174U3]	RpL18a	AAEL006785	829.83	817.98	946.93	815.56	946.93
40S ribosomal protein S27a (putative)	AAEL013533	AAEL013533	874.36	808.86	922.51	941.43	941.43
ATP synthase alpha subunit mitochondrial	AAEL012175	AAEL012175	840.87	805.99	936.8	787.09	936.8
ATP synthase subunit d	AAEL009808	AAEL009808	798.8	663.39	825.86	933.51	933.51
vacuolar ATP synthase subunit e	AAEL012035	AAEL012035	610.61	932.14	718.7	615.06	932.14
60S acidic ribosomal protein P2 [Source:UniProtKB/TrEMBL;Acc:Q1HRM9]	RpLP2	AAEL014583	931.89	883.09	846.52	826.4	931.89
peptidyl-prolyl cis-trans isomerase (cyclophilin)	AAEL013279	AAEL013279	911.38	862.02	927.54	870.25	927.54
ATP synthase delta chain	AAEL010823	AAEL010823	854.29	816.17	926.77	863.29	926.77
diazepam binding inhibitor, putative	AAEL009214	AAEL009214	923.62	698.53	855.08	728.55	923.62
glutamine synthetase 1, 2 (glutamate-amonia ligase) (gs)	AAEL013458	AAEL013458	730.09	922.33	755.62	636.91	922.33
Triosephosphate isomerase [Source:UniProtKB/TrEMBL;Acc:Q17HW3]	Tpi	AAEL002542	914.37	793.49	852.21	838.07	914.37
nitrogen fixation protein nifu	AAEL004071	AAEL004071	731.26	806.47	906.45	599.51	906.45
nonsense-mediated mRNA decay protein	AAEL003039	AAEL003039	844.44	902.01	724.59	814.04	902.01
microsomal signal peptidase 23 kd subunit (spc22/23)	Spase22-23	Spase22-23	874.97	887.98	686.34	617.31	887.98
60S ribosomal protein L15	AAEL025553	AAEL025553	677.51	694.87	858.24	635.73	858.24
vacuolar ATP synthase subunit g	AAEL007184	AAEL007184	562.1	844.96	546.96	547.18	844.96
Prefoldin subunit 3 [Source:UniProtKB/TrEMBL;Acc:Q17CV4]	AAEL004427	AAEL004427	677.31	678.67	823.59	577.33	823.59
26S proteasome alpha 4 subunit	Prosalpha4	AAEL005830	791.06	822.41	764.96	635.28	822.41
26S proteasome alpha 7 subunit	Prosalpha7	AAEL003871	774.6	802.98	756.02	776.44	802.98
6-phosphogluconate dehydrogenase	AAEL005931	AAEL005931	724.79	691.71	793.03	702.57	793.03
oligosaccharyl transferase, subunit, putative	AAEL002183	AAEL002183	655.08	786.8	728.01	658.76	786.8
Profilin [Source:UniProtKB/TrEMBL;Acc:Q16JE9]	AAEL013353	AAEL013353	739.46	784.04	667.09	649.7	784.04
nucleolar protein 58	AAEL017437	AAEL017437	731.61	654.25	781.25	743.88	781.25
jun activation domain binding protein	AAEL004733	AAEL004733	668.28	778.35	697.01	648.08	778.35
NADP-specific isocitrate dehydrogenase	AAEL000746	AAEL000746	772.43	748.62	717.33	672.3	772.43
60S ribosomal protein l7ae	RpL7ae	AAEL003352	607.57	766.75	484.11	303.28	766.75
succinyl-CoA synthetase small subunit, putative	AAEL006833	AAEL006833	651.34	765.55	714.1	714	765.55
mitochondria associated granulocyte macrophage csf signaling molecule	AAEL012218	AAEL012218	730.79	720.35	707.92	757.99	757.99
ubiquitin-like protein 5	AAEL008458	AAEL008458	515.93	754.94	488.55	574.21	754.94
RNA-binding protein pno1	AAEL011832	AAEL011832	592.55	365.98	754.13	469.38	754.13
eukaryotic translation initiation factor eIF1	AAEL010843	AAEL010843	585.57	752.94	580.53	611.81	752.94
Pescadillo homolog	AAEL012980	AAEL012980	625.17	742.92	685.46	632.03	742.92
actin-related protein 2/3 complex subunit 1A	AAEL007546	AAEL007546	641.43	674.84	734.25	524.39	734.25
putative ubiquitin conjugating enzyme	AAEL025779	AAEL025779	701.87	551.05	730.23	569.76	730.23
mitochondrial inner membrane protein translocase, 13kD-subunit, putative	AAEL008128	AAEL008128	709.36	670.16	673.99	722.65	722.65
dolichyl-diphosphooligosaccharide protein glycosyltransferase	AAEL002174	AAEL002174	638.18	722.07	684.59	580.49	722.07
mitochondrial processing peptidase alpha subunit	AAEL002068	AAEL002068	678.95	641.57	566.9	721.34	721.34
multifunctional methyltransferase subunit TRM112-like protein	AAEL000330	AAEL000330	683.7	559.51	712.16	544.77	712.16
protein transport protein sec23	AAEL007484	AAEL007484	710.48	711.95	695.61	681.5	711.95
6-phosphogluconolactonase [Source:UniProtKB/TrEMBL;Acc:Q16H01]	AAEL014204	AAEL014204	639.99	708.13	611.14	624.66	708.13
centromere/microtubule binding protein cbf5	AAEL003514	AAEL003514	708.09	665.2	565.39	567.71	708.09
26S proteasome non-ATPase regulatory subunit	AAEL010048	AAEL010048	707.1	694.23	677.73	700.69	707.1
Deoxyhypusine hydroxylase [Source:UniProtKB/TrEMBL;Acc:Q177G8]	AAEL006129	AAEL006129	20.91	52.01	702.82	32.18	702.82
U3 small nucleolar ribonucleoprotein protein IMP3 (U3 snoRNP protein IMP3), putative	AAEL005263	AAEL005263	569.72	602.3	698.54	559.08	698.54
protein RER1	AAEL019802	AAEL019802	76.91	111.6	691.92	79.82	691.92
U6 snRNA-associated Sm-like protein LSm8	AAEL027935	AAEL027935	588.78	638.71	687.88	677.03	687.88
chaperonin	AAEL000486	AAEL000486	580.48	579.7	669.32	565.62	669.32
elongation factor tu (ef-tu)	AAEL008517	AAEL008517	540.3	645.21	665.26	575.88	665.26
Glucose-6-phosphate isomerase [Source:UniProtKB/TrEMBL;Acc:Q16KI0]	AAEL012994	AAEL012994	558.13	665.03	550.88	519.13	665.03
26S proteasome subunit	AAEL014915	AAEL014915	588.48	614.26	663.16	597.59	663.16
ATP-dependent transporter	AAEL010359	AAEL010359	649.66	659.33	590.01	654.34	659.33
aminomethyltransferase	AAEL010276	AAEL010276	594.4	658.12	655.52	628.11	658.12
maternal g10 transcript	AAEL007790	AAEL007790	547.02	656.01	648.96	583.41	656.01
suppressor of actin (sac)	AAEL007660	AAEL007660	649.33	464.88	642.75	605.47	649.33
initiation factor 5a	AAEL003835	AAEL003835	648.13	553.66	506.78	526.11	648.13
adaptin, alpha/gamma/epsilon	AAEL004469	AAEL004469	531.97	385.03	644.03	587.76	644.03
probable 18S rRNA (guanine-N(7))-methyltransferase	AAEL010949	AAEL010949	606.53	637.68	600.09	521.55	637.68
2-oxoglutarate dehydrogenase	AAEL006721	AAEL006721	459.59	626.49	523.38	634.61	634.61
40S ribosomal protein S6 [Source:UniProtKB/Swiss-Prot;Acc:Q9U761]	RpS6	AAEL000032	380.65	634.15	413.94	329.71	634.15
Chaperonin [Source:UniProtKB/TrEMBL;Acc:A0A1S4EZR6]	AAEL001715	AAEL001715	590.82	536.69	629.08	607.76	629.08
leukotriene a-4 hydrolase	AAEL003666	AAEL003666	624.48	623.38	625.64	553.6	625.64
chaperonin	AAEL012746	AAEL012746	478.25	618.08	504.85	442.08	618.08
phenylalanyl-tRNA synthetase beta chain	AAEL004613	AAEL004613	505.68	612.72	563.2	598.55	612.72
DNA-directed RNA polymerase II	AAEL011087	AAEL011087	367.38	607.56	365.33	248.7	607.56
zeta-coat protein	AAEL013121	AAEL013121	606.99	431.4	553.37	527.38	606.99
adenine phosphoribosyltransferase, putative	AAEL005976	AAEL005976	485.63	605.02	605.21	560.58	605.21
proteasome regulatory subunits	AAEL014325	AAEL014325	539.71	561.01	594.32	519.16	594.32
copii-coated vesicle membrane protein P24	AAEL000208	AAEL000208	591.15	567.89	583.7	565.83	591.15
ubiquitin carboxyl-terminal hydrolase	AAEL013052	AAEL013052	525.81	589.04	590.44	584.06	590.44
Cytosolic Fe-S cluster assembly factor NUBP1 homolog	AAEL010360	AAEL010360	536.13	589.1	574.3	479.82	589.1
hiv-1 rev binding protein	AAEL000708	AAEL000708	587.59	571.72	473.48	507.21	587.59
60S ribosomal protein L13a [Source:UniProtKB/TrEMBL;Acc:Q16US7]	RpL13a	AAEL009825	374.24	462.01	582.92	477.85	582.92
ribosomal RNA methyltransferase	AAEL001037	AAEL001037	575.58	539.04	541.3	573.33	575.58
eukaryotic translation initiation factor	AAEL013675	AAEL013675	524	520.37	574.65	445.45	574.65
importin beta-1	AAEL013275	AAEL013275	437.17	571.18	532.63	441.88	571.18
retinoblastoma-binding protein 4 (rbbp4)	AAEL009882	AAEL009882	570.3	560.82	514.11	458.93	570.3
coatomer subunit beta'	AAEL024841	AAEL024841	488.72	505.6	569.78	425.29	569.78
phosphoglucomutase	AAEL010037	AAEL010037	497.95	542.34	565.12	512.33	565.12
GPN-loop GTPase 3	AAEL011135	AAEL011135	563.44	434.84	553.7	478.45	563.44
adenosine kinase	AAEL001102	AAEL001102	530.12	485.09	562.43	556.68	562.43
Adenosylhomocysteinase [Source:UniProtKB/TrEMBL;Acc:Q1HQR0]	AAEL008341	AAEL008341	366.56	554.87	302.06	292.22	554.87
coatomer, gamma-subunit, putative	AAEL011650	AAEL011650	536.1	461.57	554.36	482.43	554.36
transcription initiation factor IIB	AAEL005368	AAEL005368	483.41	493.15	504.82	548.46	548.46
proline synthetase associated protein	AAEL003491	AAEL003491	540.03	545.44	420.15	475.74	545.44
serine hydroxymethyltransferase	AAEL002510	AAEL002510	543.57	540.66	511.66	515.11	543.57
ADP-ribosylation factor, arf	AAEL003281	AAEL003281	542.73	481.83	440.61	443.69	542.73
ubiquitin-conjugating enzyme E2 j2	AAEL010844	AAEL010844	434.53	539.79	402.15	346.58	539.79
synaptobrevin homolog YKT6	AAEL017562	AAEL017562	539.16	487.61	464.21	531.34	539.16
Prohibitin family	AAEL013952	AAEL013952	533.92	514.92	511.48	470.87	533.92
heat shock 70 kDa protein 4	AAEL017315	AAEL017315	509.04	522.98	452.84	441.64	522.98
tricarboxylate transport protein	AAEL005991	AAEL005991	415.87	373.31	522.92	508.38	522.92
mitotic checkpoint protein bub3	AAEL007469	AAEL007469	470.11	436.59	496.03	517.51	517.51
60S ribosomal protein L27, putative	RpL27	AAEL011587	499.83	366.6	477.97	415.88	499.83
rRNA-processing protein UTP23 homolog	AAEL009944	AAEL009944	403.51	496.64	416.27	343.98	496.64
alpha,alpha-trehalase	AAEL009658	AAEL009658	431.22	375.05	493.34	465.41	493.34
NBP2b protein, putative	AAEL009579	AAEL009579	465.29	468.39	491.45	468.91	491.45
40S ribosomal protein S16 [Source:UniProtKB/Swiss-Prot;Acc:P62251]	RpS16	AAEL003427	470.81	353.52	487.59	409.55	487.59
AP-1 complex subunit gamma-1	AAEL001709	AAEL001709	464.92	487.26	458.59	430.34	487.26
SM protein G, putative	AAEL011233	AAEL011233	477.09	486.06	448.83	419.32	486.06
ubiquitin-conjugating enzyme E2-22 kDa	AAEL022725	AAEL022725	422.37	476.26	367.97	354.14	476.26
mitochondrial inner membrane protease subunit	AAEL001424	AAEL001424	473.61	458.98	466.45	427.55	473.61
40S ribosomal protein S12 [Source:UniProtKB/TrEMBL;Acc:Q1HRM3]	RpS12_1	AAEL010299	351.35	377.87	437.72	471.84	471.84
sumo-1-activating enzyme E1a	AAEL000091	AAEL000091	418.55	471.51	425.33	366.21	471.51
ribosome biogenesis protein brix	AAEL001917	AAEL001917	470.29	443.4	422.52	422.01	470.29
rrp4	AAEL012874	AAEL012874	425.87	458.41	465.16	469.56	469.56
ring finger	AAEL004691	AAEL004691	454.14	460.76	467.74	401.99	467.74
phosphatidyltransferase	AAEL006667	AAEL006667	466.65	445.78	444.42	440.16	466.65
hydroxymethylglutaryl-coa synthase	AAEL005201	AAEL005201	460.56	129.54	201.08	386.52	460.56
phenylalanyl-tRNA synthetase mitochondrial	AAEL003994	AAEL003994	414.07	335.11	455.61	298.02	455.61
heat shock protein	AAEL014843	AAEL014843	444.16	419.61	455.41	423.37	455.41
40S ribosomal protein S28 [Source:UniProtKB/TrEMBL;Acc:Q1HR28]	RpS28	AAEL006860	425.06	383.22	416.34	449.97	449.97
long-chain-fatty-acid coa ligase	AAEL010991	AAEL010991	449.75	415.75	419.29	405.42	449.75
RNA cytidine acetyltransferase [Source:UniProtKB/TrEMBL;Acc:Q176B3]	AAEL006469	AAEL006469	387.15	449.49	355.24	348.66	449.49
Methionine aminopeptidase [Source:UniProtKB/TrEMBL;Acc:Q0IFY6]	AAEL003769	AAEL003769	378.41	433.91	449.08	284.44	449.08
3-oxoacyl-[acyl-carrier-protein] synthase [Source:UniProtKB/TrEMBL;Acc:Q17J59]	AAEL002113	AAEL002113	338.93	448.82	321.59	322.89	448.82
H/ACA ribonucleoprotein complex subunit 3	AAEL007431	AAEL007431	416.6	445.48	434.79	438.56	445.48
40S ribosomal protein S12 [Source:UniProtKB/TrEMBL;Acc:Q1HRM3]	RpS12_2	AAEL010299	444.56	329.25	407.97	348.82	444.56
helicase	AAEL009067	AAEL009067	424.53	409.53	402.81	444.17	444.17
WD-repeat protein	AAEL004063	AAEL004063	367.96	443.73	359.65	349.59	443.73
DEAD box ATP-dependent RNA helicase	AAEL013359	AAEL013359	381.92	377.82	443.17	367.03	443.17
60S ribosomal protein L35, putative	RpL7a	AAEL005629	404.29	370.41	442.69	386.38	442.69
autophagy related gene	APG3	AAEL000955	431.26	388.8	440.47	419.61	440.47
dolichyl glycosyltransferase	AAEL006438	AAEL006438	305.43	395.87	352.45	439.05	439.05
glycerol-3-phosphate dehydrogenase	AAEL001593	AAEL001593	394.71	431.93	393.76	391.82	431.93
clathrin coat assembly protein ap19	AAEL000983	AAEL000983	376.69	430.76	411.81	371.67	430.76
structural maintenance of chromosomes 3 smc3	AAEL006937	AAEL006937	292.33	429.4	275.59	259.44	429.4
glucose inhibited division protein a	AAEL013488	AAEL013488	300.89	386.95	428.83	409.19	428.83
glucose-6-phosphate 1-dehydrogenase	AAEL009507	AAEL009507	425.37	395.74	363.24	331.19	425.37
40S ribosomal protein S9 [Source:UniProtKB/TrEMBL;Acc:Q1HRP3]	RpS9	AAEL001759	384.95	365.84	425.16	377.41	425.16
glutamyl-tRNA synthetase	AAEL005688	AAEL005688	287.19	424.24	286.45	302.26	424.24
flap endonuclease-1	AAEL005870	AAEL005870	404.36	419.98	379.8	382.72	419.98
40S ribosomal protein S29 [Source:UniProtKB/TrEMBL;Acc:Q1HRA1]	RpS29	AAEL007824	414.93	314.77	416.42	325.83	416.42
mannose-1-phosphate guanyltransferase	AAEL001331	AAEL001331	415.95	302.53	326.31	295.45	415.95
chaperonin	AAEL010063	AAEL010063	363.37	415.81	409.48	365.55	415.81
fibrillarin	AAEL010248	AAEL010248	310.71	311.28	411.8	325.52	411.8
succinate semialdehyde dehydrogenase	AAEL004685	AAEL004685	158.93	77.28	411.07	185.97	411.07
prefoldin, subunit, putative	AAEL002337	AAEL002337	372.07	354.74	411.07	332.66	411.07
WD-repeat protein	AAEL009308	AAEL009308	405.17	406.8	344.9	321.11	406.8
rab6	AAEL006091	AAEL006091	328.84	405.41	348.53	300.12	405.41
Histone deacetylase [Source:UniProtKB/TrEMBL;Acc:Q16QZ8]	AAEL011117	AAEL011117	343.52	404.87	362.29	357.75	404.87
pyruvate dehydrogenase	AAEL004338	AAEL004338	332.45	374.9	371.7	404.22	404.22
bifunctional purine biosynthesis protein	AAEL012825	AAEL012825	367.57	403.27	384.24	358.46	403.27
ribosome biogenesis protein BOP1 homolog	AAEL001169	AAEL001169	352.82	400.77	304.49	319.92	400.77
Eukaryotic translation initiation factor 3 subunit G (putative)	EIF3-S4-2	AAEL012661	350.39	389.95	398.36	312.39	398.36
elongation factor 1-beta2	AAEL000951	AAEL000951	328.23	363.49	398.06	322.87	398.06
U520	AAEL011187	AAEL011187	380.11	397.8	373.14	380.79	397.8
proteasome subunit beta type 7,10	AAEL003431	AAEL003431	393.51	373.94	380.01	374.85	393.51
histidyl-tRNA synthetase	AAEL002048	AAEL002048	226.07	391.63	261.54	216.44	391.63
Proteasome subunit alpha type [Source:UniProtKB/TrEMBL;Acc:Q1HQN1]	AAEL004308	AAEL004308	353.17	340.68	390.21	341.79	390.21
small nuclear ribonucleoprotein, core, putative	AAEL014169	AAEL014169	390.14	358.89	346.76	277.79	390.14
protein Mo25	AAEL002924	AAEL002924	333.95	359.96	388.14	362.84	388.14
replication factor C, 37-kDa subunit, putative	AAEL006788	AAEL006788	171.35	385	116.92	103.57	385
26S proteasome alpha 2 subunit	Prosalpha2	AAEL006061	340.94	334.55	383.59	346.72	383.59
mitochondrial carnitine-acylcarnitine carrier protein	AAEL027034	AAEL027034	318.08	380.13	346.09	321.4	380.13
RuvB-like helicase 1 (EC 3.6.4.12) (Pontin)	Pont	AAEL004686	379.37	365.98	349.45	373.22	379.37
uncharacterized aarF domain-containing protein kinase 1	AAEL006808	AAEL006808	236.56	379.36	323.79	265.23	379.36
mitochondrial translational initiation factor	AAEL003170	AAEL003170	307.35	270.19	320.45	375.78	375.78
cytochrome c	AAEL004457	AAEL004457	292.61	355.44	375.16	318.02	375.16
tyrosyl-tRNA synthetase	AAEL010563	AAEL010563	294.24	374.36	358.42	304.21	374.36
mitochondrial peptide chain release factor	AAEL013058	AAEL013058	303.2	372.68	307.51	239.05	372.68
glutamine-dependent NAD(+) synthetase	AAEL015411	AAEL015411	283.91	371.99	268.53	252.76	371.99
ras-related protein Rab-1A, putative	AAEL005069	AAEL005069	370.33	284.87	347.87	305.62	370.33
rad25/xp-b DNA repair helicase	AAEL013205	AAEL013205	322.16	369.42	302.61	305.47	369.42
glucosamine-fructose-6-phosphate aminotransferase	AAEL009510	AAEL009510	364.78	345.94	339.74	354.15	364.78
ribonucleoside-diphosphate reductase small chain	AAEL010691	AAEL010691	309.04	363.41	316.21	263.46	363.41
heat shock protein, putative	AAEL001052	AAEL001052	279.39	312.61	360.82	274.25	360.82
nucleolar protein 10	AAEL013463	AAEL013463	327.62	354.71	360.36	333.45	360.36
DNA polymerase delta catalytic subunit	AAEL027722	AAEL027722	254.98	360.05	312.98	325.8	360.05
cysteine desulfurylase	AAEL010743	AAEL010743	347.99	357.88	358.24	300.68	358.24
translation initiation factor eIF-2B subunit alpha	AAEL014262	AAEL014262	260.62	339.51	358.02	265.38	358.02
Methionine aminopeptidase 2 [Source:UniProtKB/TrEMBL;Acc:Q17BZ1]	AAEL004738	AAEL004738	356.68	333.38	352.21	347.24	356.68
phosphoglucomutase	AAEL011536	AAEL011536	252.03	356.39	341.77	315.38	356.39
pre-mRNA splicing factor	AAEL010387	AAEL010387	235.89	356.07	271.63	239.5	356.07
structural maintenance of chromosomes 2 smc2	AAEL003449	AAEL003449	256.45	184.68	355.77	221.99	355.77
glutaminyl-tRNA synthetase	AAEL011395	AAEL011395	308.15	355.2	311.59	260.2	355.2
26S proteasome beta 1 subunit	Prosbeta1	AAEL006441	336.36	313.31	354.62	329.71	354.62
isopentenyl-diphosphate delta isomerase	IPPI	AAEL006144	302.63	353.88	301.32	259.3	353.88
Rfc5p, putative	AAEL007581	AAEL007581	299.64	321.43	349.94	283.98	349.94
geranylgeranyl transferase type ii beta subunit	AAEL001334	AAEL001334	310.97	280.45	348.76	292.15	348.76
NADPH fad oxidoreductase	AAEL006081	AAEL006081	347.73	342.14	330.62	291.35	347.73
Catalase [Source:UniProtKB/TrEMBL;Acc:Q16J86]	Cat	AAEL013407	322.84	313.9	347.55	318.69	347.55
DNA primase [Source:UniProtKB/TrEMBL;Acc:Q16GN9]	AAEL014314	AAEL014314	266.39	305.77	347.46	288.2	347.46
Clathrin coat associated protein ap-50 [Source:UniProtKB/TrEMBL;Acc:A0A1S4F3P7]	AAEL003106	AAEL003106	296.79	337.23	306.74	346.21	346.21
U2 small nuclear ribonucleoprotein a	AAEL012656	AAEL012656	318.82	301.83	343.62	345.99	345.99
heterogeneous nuclear ribonucleoprotein 27c	AAEL008257	AAEL008257	337.98	326.69	345.61	308.16	345.61
mitotic spindle assembly checkpoint protein mad2	AAEL008316	AAEL008316	93.31	344.82	86.11	55.31	344.82
isocitrate dehydrogenase	AAEL010143	AAEL010143	308.28	344.61	316.57	286.85	344.61
peroxiredoxin 1	AAEL019408	AAEL019408	344.1	343.99	305.69	289.11	344.1
histidine triad nucleotide-binding protein 1	AAEL011468	AAEL011468	321.67	321.37	342.9	323.5	342.9
S-adenosylmethionine synthase	AAEL019568	AAEL019568	313.91	233.5	342.49	259.75	342.49
inosine triphosphate pyrophosphatase (itpase) (inosine triphosphatase)	AAEL008605	AAEL008605	342.39	314.88	314.17	318.08	342.39
pantothenate metabolizm flavoprotein	AAEL014176	AAEL014176	245.33	244.16	341.67	244.67	341.67
alpha-1,3-mannosyltransferase	AAEL012034	AAEL012034	313.43	340.47	306.73	292.07	340.47
DNA-directed RNA polymerase subunit rpb6	AAEL003552	AAEL003552	340.32	314.23	330.96	333.95	340.32
glutamate-rich WD repeat-containing protein 1	AAEL027479	AAEL027479	12.9	6.34	340.22	36.2	340.22
DEAD box ATP-dependent RNA helicase	AAEL012962	AAEL012962	278.7	339.67	257.42	271.46	339.67
protein farnesyltransferase beta subunit	AAEL004866	AAEL004866	302.87	333.34	297.44	338.93	338.93
maintenance of killer 16 (mak16) protein	AAEL011357	AAEL011357	291.8	338.92	312	276.39	338.92
DNA mismatch repair protein mlh1	AAEL005858	AAEL005858	296.99	338.36	325.68	310.69	338.36
WD-repeat protein	AAEL015199	AAEL015199	250.02	337.28	269.1	285.66	337.28
DNA replication licensing factor MCM5	AAEL002810	AAEL002810	330.35	336.67	292.99	328.9	336.67
structural maintenance of chromosomes 4 smc4	AAEL001655	AAEL001655	270.03	333.28	243.56	219.69	333.28
ATP synthase gamma subunit	AAEL008848	AAEL008848	310.49	255.95	329.79	238.46	329.79
replication factor C, 37kD-subunit, putative	AAEL020929	AAEL020929	319.6	329.31	298.97	306.52	329.31
cytochrome C1	AAEL011871	AAEL011871	123.11	328.77	109.84	93.62	328.77
DEAD box ATP-dependent RNA helicase	AAEL014414	AAEL014414	229.62	275.48	324.62	255.56	324.62
26S proteasome alpha 1 subunit	Prosalpha1	AAEL009898	128.21	107.67	322.04	145.98	322.04
s-adenosylmethionine decarboxylase	AAEL001176	AAEL001176	282.85	319.04	266.31	297.46	319.04
rho guanine nucleotide exchange factor 11	AAEL013102	AAEL013102	288.09	315.36	300.96	288.93	315.36
probable dimethyladenosine transferase	AAEL000076	AAEL000076	285.79	314.36	284.1	312.86	314.36
DEAD box ATP-dependent RNA helicase	AAEL002083	AAEL002083	246.32	273.74	310.39	244.85	310.39
xylulose kinase	AAEL010206	AAEL010206	302.38	278.61	270.37	310.33	310.33
signal recognition particle 54 kda protein	AAEL013076	AAEL013076	308.87	292.28	297.2	306.86	308.87
eukaryotic translation elongation factor	AAEL004500	AAEL004500	307.16	208.41	290.52	238.76	307.16
Striatin, putative [Source:UniProtKB/TrEMBL;Acc:A0A1S4FQR3]	AAEL010588	AAEL010588	267.53	304.71	264.72	229.51	304.71
serine/threonine protein phosphatase 2a regulatory subunit a	AAEL006977	AAEL006977	269.27	257.34	303.14	291.31	303.14
oligosaccharyl transferase	AAEL002804	AAEL002804	298.06	286.21	301.09	266.79	301.09
malate dehydrogenase	AAEL008166	AAEL008166	259.38	247.6	300.46	215.02	300.46
mitochondrial phosphate carrier protein	AAEL011184	AAEL011184	235.55	253.31	299.65	263.37	299.65
aspartyl-tRNA synthetase	AAEL002748	AAEL002748	273.28	264.21	298.11	272.39	298.11
translation initiation factor eif-2b	AAEL013828	AAEL013828	271.07	254.07	290.08	232.26	290.08
inorganic pyrophosphatase	AAEL003193	AAEL003193	236.96	287.43	289.62	192.65	289.62
ER membrane protein complex subunit 3	AAEL006611	AAEL006611	267.38	252.96	289.39	256.85	289.39
developmentally regulated GTP-binding protein 1 (drg 1)	AAEL005579	AAEL005579	215.88	168.09	288.29	155.45	288.29
prefoldin subunit	AAEL003180	AAEL003180	232.8	216.27	283.41	227.32	283.41
molecular chaperones GRP78/BiP/KAR2, HSP70 superfamily	AAEL018061	AAEL018061	274.13	233	265.3	280.78	280.78
GTP-binding protein lepa	AAEL003926	AAEL003926	246.46	275.96	258.33	205.31	275.96
protein phsophatase-2a	AAEL013068	AAEL013068	243.54	131.15	275.86	214.77	275.86
vacuolar ATP synthase subunit ac39	AAEL011025	AAEL011025	273.86	240.79	260.54	273.92	273.92
crooked neck protein	AAEL009383	AAEL009383	206.17	236.1	270.32	213.5	270.32
Sm protein G, putative	AAEL000478	AAEL000478	237.16	259.32	266.38	239.43	266.38
DEAD box ATP-dependent RNA helicase	AAEL001216	AAEL001216	229.68	265.8	254.07	187.69	265.8
40S ribosomal protein S13 [Source:UniProtKB/TrEMBL;Acc:Q5QC94]	RpS13	AAEL003582	240.09	189.65	265.66	200.63	265.66
alanine aminotransferase	AAEL009872	AAEL009872	226.92	247.73	265.48	206.09	265.48
elongator component, putative	AAEL006400	AAEL006400	197.82	123.63	263.14	134.07	263.14
tata-binding protein-associated phosphoprotein (dr1)	AAEL008763	AAEL008763	261.31	184.44	222.68	178.59	261.31
ATP-dependent (S)-NAD(P)H-hydrate dehydratase (EC 4.2.1.93)	AAEL000673	AAEL000673	254.15	248.45	259.85	229.35	259.85
ubiquitin-conjugating enzyme rad6	AAEL002118	AAEL002118	259.51	231.91	235.03	226.56	259.51
26S proteasome regulatory subunit 8	AAEL023069	AAEL023069	221.97	223.36	257.59	193.99	257.59
adenylosuccinate lyase	AAEL027199	AAEL027199	248.73	250.55	256.89	230.33	256.89
neuroendocrine differentiation factor	AAEL007509	AAEL007509	234.75	219.54	254.09	217.57	254.09
60S ribosomal protein L38 [Source:UniProtKB/Swiss-Prot;Acc:Q1HRT4]	RpL38	AAEL005451	211.7	253.77	240.25	229.71	253.77
ribosome production factor 2 homolog	AAEL004455	AAEL004455	202.24	198.51	253.12	240.94	253.12
protein farnesyltransferase alpha subunit	AAEL013783	AAEL013783	196.03	252.89	250.12	195.65	252.89
ubiquitin-conjugating enzyme m	AAEL009026	AAEL009026	214.91	213.4	244.62	208.28	244.62
probable small nuclear ribonucleoprotein Sm D1	AAEL001382	AAEL001382	163.74	216.06	244.45	185.19	244.45
autophagy related gene	APG8	AAEL007162	210.01	240.58	244.37	153.61	244.37
snare protein sec22	AAEL012875	AAEL012875	243.78	216.01	230.08	228.65	243.78
ATP-dependent transporter	AAEL010977	AAEL010977	213.14	226.27	243.46	181.97	243.46
ATPase ASNA1 homolog	ASNA1-1	AAEL011136	239.58	217.61	243.42	238.26	243.42
electron transfer flavoprotein-ubiquinone oxidoreductase	AAEL007526	AAEL007526	237.78	217.52	241.99	219.89	241.99
acetyl-coa acetyltransferase, mitochondrial (acetoacetyl-coa thiolase)	AAEL006634	AAEL006634	194.01	219.86	237.5	208.36	237.5
tRNA methyltransferase 10 homolog A	AAEL008941	AAEL008941	196.24	204.96	233.87	228.87	233.87
rab gdp-dissociation inhibitor	AAEL012904	AAEL012904	177.39	171.71	231.64	185.09	231.64
Mannose-6-phosphate isomerase [Source:UniProtKB/TrEMBL;Acc:Q17IJ3]	AAEL002331	AAEL002331	227.73	228.84	230.95	195.16	230.95
chaperonin	AAEL006946	AAEL006946	217.59	189.57	230.66	204.22	230.66
small nuclear ribonucleoprotein Sm D1, putative	AAEL001363	AAEL001363	206.66	198.72	230.65	192.98	230.65
GTP-binding protein sar1	Sar1	AAEL010012	182.3	230.56	217.16	156.35	230.56
rho guanine dissociation factor	AAEL012996	AAEL012996	200.59	201.4	229.41	170.54	229.41
DNA-directed RNA polymerase III subunit RPC1	AAEL027116	AAEL027116	219.6	207.89	228.62	217.96	228.62
UTP-glucose-1-phosphate uridylyltransferase 2 [Source:UniProtKB/TrEMBL;Acc:A0A1S4FB16]	AAEL005617	AAEL005617	159.07	184.05	227.93	150.5	227.93
UDP-N-acetylglucosamine transferase subunit ALG13 homolog	AAEL013240	AAEL013240	187.88	224.77	170.6	150.21	224.77
vesicular-fusion protein nsf	AAEL001616	AAEL001616	224.14	208.78	222.58	181.69	224.14
splicing factor 3A subunit 3	AAEL026327	AAEL026327	186.07	221.82	212.53	157.81	221.82
ras-related protein Rab-7	AAEL003503	AAEL003503	172.69	184.25	221.4	155.48	221.4
fk506-binding protein	AAEL007883	AAEL007883	148.72	178.51	220.2	168.81	220.2
DNA polymerase delta small subunit	AAEL007541	AAEL007541	205	219.91	219.02	170.01	219.91
ubiquinone/menaquinone biosynthesis methyltransferase	AAEL000178	AAEL000178	163.35	217.07	185.18	153.79	217.07
isoleucyl tRNA synthetase	AAEL000388	AAEL000388	213.93	185.39	216.93	201.86	216.93
26S proteasome regulatory subunit 7, psd7 [Source:UniProtKB/TrEMBL;Acc:Q17PP0]	AAEL000270	AAEL000270	184.24	162.35	207.4	210.8	210.8
ornithine decarboxylase	AAEL007880	AAEL007880	75.73	210.36	140.26	52.46	210.36
Vacuolar protein sorting-associated protein 28 homolog [Source:UniProtKB/TrEMBL;Acc:Q16IH3]	AAEL002324	AAEL002324	205.79	151.84	202.37	173.93	205.79
Transaldolase [Source:UniProtKB/TrEMBL;Acc:Q16VW8]	AAEL009389	AAEL009389	183.82	191.85	203.06	169.72	203.06
periodic tryptophan protein 2 homolog	AAEL019598	AAEL019598	198	198.73	200.3	188.85	200.3
Proteasome subunit beta type [Source:UniProtKB/TrEMBL;Acc:Q177C2]	AAEL006174	AAEL006174	103.12	152.78	200.07	98.95	200.07
26S protease regulatory subunit [Source:UniProtKB/TrEMBL;Acc:Q16KL0]	AAEL012943	AAEL012943	164.18	197.17	189.6	165.94	197.17
protein translocation complex beta subunit, putative	AAEL013989	AAEL013989	146.18	184.19	195.58	138.29	195.58
xpa-binding protein 1 (mbdin)	AAEL010077	AAEL010077	194.62	191.81	192.58	164.39	194.62
DNA-directed RNA polymerase III 25 kDa polypeptide	AAEL011866	AAEL011866	165.96	191.95	177.31	127.09	191.95
protein phsophatase-2a	AAEL004040	AAEL004040	176.94	190.45	185.19	150.93	190.45
phosphomannomutase	AAEL009497	AAEL009497	177.21	190.04	183.15	144.22	190.04
coatomer	AAEL013098	AAEL013098	161.68	170.03	189.88	164.98	189.88
OTU domain-containing protein 6B	AAEL002529	AAEL002529	181.51	173.72	188.42	183.73	188.42
serine/threonine-protein kinase rio1 (rio kinase 1)	AAEL011857	AAEL011857	163.13	158.43	186.02	170.06	186.02
Protein CLP1 homolog	AAEL009302	AAEL009302	167.94	155.37	185.88	158.69	185.88
116 kda U5 small nuclear ribonucleoprotein component [Source:UniProtKB/TrEMBL;Acc:Q16Q70]	AAEL011382	AAEL011382	148.7	165.96	179.35	143.47	179.35
Probable citrate synthase 2, mitochondrial Precursor (EC 2.3.3.1)	AAEL011789	AAEL011789	131.48	123.42	176.31	108.65	176.31
vacuolar protein sorting-associated protein 41 homolog	AAEL019565	AAEL019565	161.03	169.39	174.97	143.23	174.97
F-actin capping protein beta subunit	AAEL002184	AAEL002184	173.61	128.57	160.93	136.9	173.61
DNA-directed RNA polymerase II 13.3 kDa polypeptide	AAEL013700	AAEL013700	171.24	158.78	172.53	154.02	172.53
dihydrolipoamide succinyltransferase component of 2-oxoglutarate dehydrogenase	AAEL002764	AAEL002764	88.24	86.82	170.69	95.39	170.69
serine palmitoyltransferase i	AAEL010610	AAEL010610	140.57	123.16	169.62	111.4	169.62
vacuolar ATP synthase subunit f	AAEL002464	AAEL002464	63.31	96.12	112.81	169.59	169.59
cleavage and polyadenylation specificity factor	AAEL007904	AAEL007904	159.56	156.23	168.97	154.74	168.97
CTP synthase [Source:UniProtKB/TrEMBL;Acc:Q17A05]	CTPsyn	AAEL005455	90.76	168.56	153.87	52.03	168.56
multiple zinc binding domains	AAEL003385	AAEL003385	85.97	89.67	166.93	94.62	166.93
Sm protein G, putative	AAEL008719	AAEL008719	114.73	128.55	165.14	117.37	165.14
glutamyl-tRNA(Gln) amidotransferase subunit A	GatA	AAEL002766	119.39	116.24	164.73	98.3	164.73
dihydrolipoamide dehydrogenase	AAEL006928	AAEL006928	144.53	125.44	163.1	134.71	163.1
ribosomal RNA methyltransferase	AAEL008120	AAEL008120	119.85	137.9	162.8	107.57	162.8
UPF0160 protein	AAEL007356	AAEL007356	133.81	144.05	162.72	131.92	162.72
DNA repair protein rad51	AAEL006080	AAEL006080	151.5	133.97	160.01	136.05	160.01
NADPH--cytochrome P450 reductase	AAEL025363	AAEL025363	120.35	130.5	158.05	121.26	158.05
metalloprotease	AAEL011731	AAEL011731	124.18	137.12	156.18	135.4	156.18
cak1	AAEL001038	AAEL001038	151.43	154.23	144.38	111.04	154.23
transketolase	AAEL004434	AAEL004434	145.73	103.86	137.69	97.85	145.73
RuvB-like helicase 2 (EC 3.6.4.12)(Reptin)	Rept	AAEL010341	102.11	138.1	145.28	125.07	145.28
cation-transporting ATPase 13a1 (g-box binding protein)	AAEL002061	AAEL002061	133.85	135.87	144.39	119.5	144.39
Chaperonin [Source:UniProtKB/TrEMBL;Acc:A0A1S4FHA0]	AAEL007650	AAEL007650	129.08	119.87	141.61	121.43	141.61
DNA-directed RNA polymerases III 12.5 kDa polypeptide, putative	AAEL001400	AAEL001400	86.86	50.67	136.68	85.16	136.68
exosome complex exonuclease RRP41, putative	AAEL013045	AAEL013045	92.57	106.85	131.96	77.43	131.96
importin (ran-binding protein)	AAEL008741	AAEL008741	127.68	102.14	129.89	112.55	129.89
cell cycle control protein 50A	AAEL002163	AAEL002163	14.43	10.44	129.48	24.04	129.48
26S proteasome subunit S9 [Source:UniProtKB/TrEMBL;Acc:Q16M56]	AAEL012419	AAEL012419	92.04	87.76	128.97	77.94	128.97
U3 small nucleolar ribonucleoprotein protein imp4	AAEL006063	AAEL006063	91.24	120.92	126.7	84.97	126.7
DNA replication licensing factor MCM2	AAEL007007	AAEL007007	100.9	115.5	125.19	109.51	125.19
ubiquinone biosynthesis monooxygenase COQ6, mitochondrial	AAEL004180	AAEL004180	104.67	115.13	116.69	82.4	116.69
alanyl-tRNA synthetase	Aats-ala	AAEL001218	83.07	98.69	111.28	77.62	111.28
60S ribosomal protein L11 [Source:UniProtKB/TrEMBL;Acc:Q16KL2]	RpL11	AAEL012944	55.89	52.95	108.67	52.15	108.67
clathrin coat assembly protein ap-1	AAEL010704	AAEL010704	62.37	80.51	107.34	99.89	107.34
structural maintenance of chromosomes 1 smc1	AAEL005802	AAEL005802	76.45	96.58	104.06	74.68	104.06
superoxide dismutase [Cu-Zn]	AAEL019937	AAEL019937	60.18	65.11	103.92	82.34	103.92
ethanolamine-phosphate cytidylyltransferase	AAEL005651	AAEL005651	51.13	59.58	99.01	52.23	99.01
enolase (putative)	AAEL024228	AAEL024228	3.14	2.1	94.05	11.75	94.05
5'-3' exoribonuclease 2 homolog	AAEL024720	AAEL024720	71.13	67.21	92.82	66.74	92.82
Succinate dehydrogenase [ubiquinone] iron-sulfur subunit, mitochondrial [Source:UniProtKB/TrEMBL;Acc:Q16TA7]	AAEL010330	AAEL010330	20.46	20.84	92.72	31.65	92.72
tubulin gamma-1 chain	AAEL012843	AAEL012843	58.25	46.05	89	48.36	89
WD-repeat protein	AAEL011778	AAEL011778	69.67	78.36	88.97	61.45	88.97
probable nuclear transport factor 2	AAEL009772	AAEL009772	36.4	88.89	36.8	31.61	88.89
V-type proton ATPase subunit C	AAEL022497	AAEL022497	85.34	88.32	87.94	88.22	88.32
serine--tRNA ligase, mitochondrial	AAEL005831	AAEL005831	53.63	75.68	86.55	57.96	86.55
60S ribosomal protein L37a	RpL27a	AAEL013272	2.7	2.02	85.34	9.74	85.34
DEAD box ATP-dependent RNA helicase	AAEL013950	AAEL013950	59.36	63.73	84.01	53.78	84.01
vacuolar protein sorting-associated	AAEL001014	AAEL001014	68.32	66.27	82.25	60.61	82.25
Adenylyltransferase and sulfurtransferase MOCS3 (Molybdenum cofactor synthesis protein 3) [Includes Adenylyltransferase MOCS3(EC 2.7.7.-)(Sulfur carrier protein MOCS2A adenylyltransferase)(EC 2.7.7.n4);Sulfurtransferase MOCS3(EC 2.8.1.-)(Sulfur carrier protein MOCS2A sulfurtransferase)(EC 2.8.1.n1)]	AAEL004607	AAEL004607	45.35	53.4	81.85	48.38	81.85
hydroxysteroid dehydrogenase	AAEL000733	AAEL000733	57.47	58.8	76.28	53.23	76.28
galactokinase	AAEL014958	AAEL014958	36.47	40.79	72.39	39.39	72.39
electron transfer flavoprotein subunit beta	AAEL025321	AAEL025321	56.27	42.52	71.99	50.05	71.99
mitochondrial inner membrane protein translocase, 8kD-subunit, putative	AAEL000941	AAEL000941	5.11	3.99	70.6	17.8	70.6
60S ribosomal protein L24 [Source:UniProtKB/TrEMBL;Acc:Q16LE3]	RpL24_2	AAEL012681	1.39	0.54	70.02	7.3	70.02
ATP synthase delta chain, mitochondrial	AAEL002504	AAEL002504	5.1	7.19	69.66	31.08	69.66
zinc finger protein	AAEL002784	AAEL002784	27.43	27.28	68.08	40.05	68.08
protein phosphatase-5	AAEL005080	AAEL005080	41.97	33.05	67.61	38.47	67.61
DEAD box ATP-dependent RNA helicase	AAEL004445	AAEL004445	4.64	10.73	65.52	13.5	65.52
GPN-loop GTPase 2	AAEL011782	AAEL011782	53.56	49.31	65.06	43.54	65.06
trafficking protein particle complex subunit 3	AAEL007988	AAEL007988	12.79	13.58	64.83	25.44	64.83
manganese-iron (Mn-Fe) superoxide dismutase.	MNSOD1	AAEL004823	6.47	8.32	61.83	23.04	61.83
vacuolar ATP synthase proteolipid subunit	AAEL012113	AAEL012113	32.62	42.93	59.93	27.79	59.93
glutamate carboxypeptidase	AAEL001588	AAEL001588	16.08	13.94	59.32	17.59	59.32
YEATS domain containing protein 4	AAEL012525	AAEL012525	46.21	54.76	47.21	37.94	54.76
ER lumen protein retaining receptor	AAEL008434	AAEL008434	1.71	1.03	54.59	4	54.59
phenylalanyl-tRNA synthetase alpha chain	AAEL002867	AAEL002867	11.11	12.44	54.57	13.34	54.57
fumarylacetoacetate hydrolase	AAEL003365	AAEL003365	5.07	1.61	54.07	3.13	54.07
chaperonin	AAEL007702	AAEL007702	17.62	23.49	54.02	20.41	54.02
oxalyl-CoA decarboxylase	AAEL026380	AAEL026380	21.97	31.58	52.96	18.21	52.96
caax prenyl protease ste24	AAEL008786	AAEL008786	6.45	5.14	52.9	9.96	52.9
U6 snRNA-associated Sm-like protein LSm6	AAEL017161	AAEL017161	13.81	15.11	50.48	18.31	50.48
translation initiation factor	AAEL003661	AAEL003661	1.89	1.5	50.09	5.64	50.09
clathrin heavy chain	AAEL022819	AAEL022819	27.68	35.52	49.01	27.63	49.01
Phosphoglycerate kinase [Source:UniProtKB/TrEMBL;Acc:Q8WQL0]	Pgk	AAEL004988	3.71	6.17	47.04	10.04	47.04
eukaryotic peptide chain release factor subunit	AAEL011742	AAEL011742	1.3	0.51	46.96	12.25	46.96
ubiquitin fusion degradaton protein	AAEL009042	AAEL009042	4.71	4.1	45.64	10.92	45.64
btf	AAEL007056	AAEL007056	27	30.25	44.74	26.4	44.74
Histone-lysine n-methyltransferase [Source:UniProtKB/TrEMBL;Acc:A0A1S4FRI5]	AAEL010826	AAEL010826	13.73	11.7	41.1	18.29	41.1
clathrin coat assembly protein ap17	AAEL014375	AAEL014375	2.24	1.93	41.06	7.61	41.06
BRCA2-interacting transcriptional repressor EMSY	AAEL002369	AAEL002369	22.49	23.43	40.76	22.63	40.76
ubiquitin carboxyl-terminal hydrolase 14	AAEL010496	AAEL010496	15.73	14.35	40.76	13.72	40.76
o-sialoglycoprotein endopeptidase	AAEL004571	AAEL004571	2.93	1.37	40.44	18.14	40.44
syntaxin binding protein-1,2,3	AAEL007282	AAEL007282	0.81	0.8	40.11	5.36	40.11
cytoplasmic dynein light chain	AAEL011478	AAEL011478	2.24	1.06	39.51	7.6	39.51
charged multivesicular body protein	AAEL013119	AAEL013119	1.29	2.51	39.34	9.88	39.34
threonyl-tRNA synthetase	AAEL001206	AAEL001206	17.36	15.59	39.34	14.78	39.34
ATP-dependent Lon protease, putative	AAEL006474	AAEL006474	2.13	1.66	38.01	6.84	38.01
coatomer beta subunit	BetaCop	AAEL004546	1.08	1.13	37.38	4.57	37.38
Proliferating cell nuclear antigen [Source:UniProtKB/TrEMBL;Acc:Q4PKD7]	AAEL012545	AAEL012545	4.6	4.1	36.87	10.89	36.87
geranylgeranyl transferase type i beta subunit	AAEL001830	AAEL001830	1.22	1.04	34.3	3.31	34.3
vacuolar proton ATPases	AAEL014053	AAEL014053	11.67	13.2	32.9	12.46	32.9
ribonucleoside-diphosphate reductase large chain	AAEL010644	AAEL010644	18.26	19.4	32.88	18.98	32.88
proteasome subunit beta type 5,8	AAEL013236	AAEL013236	2.14	2.59	32.74	6.35	32.74
60S ribosomal protein L30 [Source:UniProtKB/TrEMBL;Acc:Q1HR35]	RpL30	AAEL005220	4.59	3.47	32.72	7.51	32.72
Ribokinase [Source:UniProtKB/TrEMBL;Acc:Q17H56]	AAEL002779	AAEL002779	8.67	8	32.64	9.2	32.64
actin	AAEL011317	AAEL011317	3.64	3.19	32.35	11.14	32.35
ATP synthase subunit beta vacuolar	AAEL005798	AAEL005798	1.3	1.04	28.96	4.94	28.96
vesicle protein sorting-associated	AAEL001859	AAEL001859	13.33	16.68	28.66	15.03	28.66
Ribosome biogenesis protein WDR12 homolog [Source:UniProtKB/Swiss-Prot;Acc:Q17BB0]	AAEL005041	AAEL005041	1.25	1.4	28.06	4.7	28.06
DNA-directed RNA polymerase subunit rpb8	AAEL000677	AAEL000677	0.91	0.66	27.76	6.21	27.76
pre-mRNA splicing factor prp8	AAEL009959	AAEL009959	8.16	8.11	26.52	11.06	26.52
NHP2 protein, putative	AAEL003469	AAEL003469	1.14	1.44	26.46	6.74	26.46
diphosphomevalonate decarboxylase	AAEL004050	AAEL004050	1.18	1.43	26.24	3.45	26.24
ATP-dependent RNA helicase DHX8	AAEL026040	AAEL026040	8.86	5.37	26.18	6.01	26.18
WD40 repeat containing protein	AAEL015455	AAEL015455	0.91	0.83	23.65	4.42	23.65
U4/U6 small nuclear ribonucleoprotein Prp31	AAEL017543	AAEL017543	0.63	0.84	23.42	3.46	23.42
heat shock 70 kDa protein cognate 3	AAEL017349	AAEL017349	1.23	14.14	21.73	1.5	21.73
pyruvate dehydrogenase	AAEL005308	AAEL005308	0.61	0.7	19.36	3.77	19.36

## Sheet: Maxillary palp libraries
			New eggs		Older eggs
Gene name	AaegL5 Name	AaegL5 Gene stable ID	ambient	eCO2	ambient	eCO2	Max
eukaryotic translation initiation factor	AAEL000185	AAEL000185	14877.4	34257.4	12440.1	13555.9	34257.4
gpi-anchor transamidase	AAEL010465	AAEL010465	14823	23966.1	14140.4	11294.5	23966.1
electron transport oxidoreductase	AAEL013739	AAEL013739	15067	13116.2	13683.9	14769.7	15067
protein RER1	AAEL019802	AAEL019802	8473.95	13511.9	8193.47	8986.45	13511.9
Deoxyhypusine hydroxylase [Source:UniProtKB/TrEMBL;Acc:Q177G8]	AAEL006129	AAEL006129	9387.47	12620.4	8913.85	8881.84	12620.4
Proteasome subunit beta type [Source:UniProtKB/TrEMBL;Acc:Q177C2]	AAEL006174	AAEL006174	1551.19	4837.67	841.7	1358.32	4837.67
40S ribosomal protein S19 [Source:UniProtKB/TrEMBL;Acc:Q1HRR8]	RpS19	AAEL010756	4641.21	3256.77	4640.72	4609.75	4641.21
40S ribosomal protein S15 [Source:UniProtKB/TrEMBL;Acc:Q16PF7]	RpS15	AAEL011656	2691.78	3857.11	1915.62	2429.71	3857.11
nitrogen fixation protein nifu	AAEL004071	AAEL004071	3752.35	2603.11	3710.12	3733.46	3752.35
40S ribosomal protein S6 [Source:UniProtKB/Swiss-Prot;Acc:Q9U761]	RpS6	AAEL000032	1308.87	3684.51	807.47	962.8	3684.51
Prefoldin subunit 3 [Source:UniProtKB/TrEMBL;Acc:Q17CV4]	AAEL004427	AAEL004427	2932.35	3616.31	3357.33	3488.71	3616.31
40S ribosomal protein S11 [Source:UniProtKB/TrEMBL;Acc:Q9GSB1]	RpS11	AAEL002372	3218.83	2761.16	3607.03	3434.54	3607.03
glutamate-rich WD repeat-containing protein 1	AAEL027479	AAEL027479	3453.96	3427.23	3338.56	3557.63	3557.63
cold induced protein (BnC24A), putative	AAEL005097	AAEL005097	2255.99	3368.11	1493.42	1202.72	3368.11
40S ribosomal protein S15a	RpS15a	AAEL009151	3186.92	2423.07	3314.48	3241.74	3314.48
60S ribosomal protein L32 [Source:UniProtKB/TrEMBL;Acc:Q1HR34]	Rp49	AAEL003396	3046.25	2374.7	3292.33	3144.95	3292.33
40S ribosomal protein S5 [Source:UniProtKB/TrEMBL;Acc:Q1HRT9]	RpS5	AAEL013625	3154.31	2401.12	3252.01	3258.61	3258.61
succinate semialdehyde dehydrogenase	AAEL004685	AAEL004685	3213.72	2211.71	2586.54	2906.72	3213.72
26S proteasome regulatory subunit 6B	AAEL025594	AAEL025594	1320.4	3201.87	1183	873.33	3201.87
60S ribosomal protein L15	AAEL025553	AAEL025553	3168	2119.41	3092.95	3076.81	3168
40S ribosomal protein S7 [Source:UniProtKB/TrEMBL;Acc:Q0IEM1]	RpS7	AAEL009496	2862.95	2407.28	3093.63	2944.36	3093.63
60S ribosomal protein L18a [Source:UniProtKB/TrEMBL;Acc:Q174U3]	RpL18a	AAEL006785	2810.66	2273.61	3057.03	3006.31	3057.03
peptidyl-prolyl cis-trans isomerase (cyclophilin)	AAEL013279	AAEL013279	2544.27	2303.03	2872.16	2843.61	2872.16
ATP synthase delta chain	AAEL010823	AAEL010823	2596.58	2299.43	2865.3	2745.95	2865.3
40S ribosomal protein S8 [Source:UniProtKB/TrEMBL;Acc:Q1HRQ9]	RpS8	AAEL008103	2684.74	2276.09	2750.29	2472.97	2750.29
actin-related protein 2/3 complex subunit 1A	AAEL007546	AAEL007546	2239.16	2242.99	2455.54	2383.56	2455.54
Ribosomal protein L37 [Source:UniProtKB/TrEMBL;Acc:Q6Q9G1]	AAEL017198	AAEL017198	2355.22	1966.84	2351.44	2149.18	2355.22
26S proteasome alpha 1 subunit	Prosalpha1	AAEL009898	2108.54	2210.5	1893.64	2114.23	2210.5
6-phosphogluconate dehydrogenase	AAEL005931	AAEL005931	2026.3	1642.62	2151.39	2052.61	2151.39
Chaperonin [Source:UniProtKB/TrEMBL;Acc:A0A1S4EZR6]	AAEL001715	AAEL001715	1886.13	1476.43	2098.92	2024.43	2098.92
RNA-binding protein pno1	AAEL011832	AAEL011832	2000.01	2098.49	1793.34	1779.25	2098.49
Methionine aminopeptidase [Source:UniProtKB/TrEMBL;Acc:Q0IFY6]	AAEL003769	AAEL003769	1904.3	1790.3	2085.65	1906.03	2085.65
multifunctional methyltransferase subunit TRM112-like protein	AAEL000330	AAEL000330	2043.41	1501.14	1999.54	1827.69	2043.41
cell cycle control protein 50A	AAEL002163	AAEL002163	1397.14	803.71	1774.71	1910.07	1910.07
Sec61 protein complex gamma subunit, putative	AAEL005471	AAEL005471	1509.79	1329.15	1778.35	1870.75	1870.75
chaperonin	AAEL000486	AAEL000486	1839.27	1286.63	1807.81	1835.66	1839.27
suppressor of actin (sac)	AAEL007660	AAEL007660	1734.3	1570.82	1817.47	1651.21	1817.47
diazepam binding inhibitor, putative	AAEL009214	AAEL009214	1806.19	1388.32	1705.46	1562.82	1806.19
coatomer subunit beta'	AAEL024841	AAEL024841	1772.84	1286.55	1757.39	1738.71	1772.84
pantothenate metabolizm flavoprotein	AAEL014176	AAEL014176	1760.81	1401.71	1673.52	1746.81	1760.81
ATP synthase subunit d	AAEL009808	AAEL009808	1575.73	1334.84	1704.18	1760.78	1760.78
mitochondrial inner membrane protein translocase, 8kD-subunit, putative	AAEL000941	AAEL000941	1184.96	881.09	1743.28	1145.01	1743.28
26S proteasome non-ATPase regulatory subunit	AAEL010048	AAEL010048	1659.28	1395.94	1698.05	1672.93	1698.05
putative ubiquitin conjugating enzyme	AAEL025779	AAEL025779	1648.19	1301.03	1610.97	1514.65	1648.19
zeta-coat protein	AAEL013121	AAEL013121	1582.03	1402.59	1642.68	1446.56	1642.68
dolichyl-diphosphooligosaccharide protein glycosyltransferase	AAEL002174	AAEL002174	1623.62	1422.41	1590.93	1466.83	1623.62
phenylalanyl-tRNA synthetase mitochondrial	AAEL003994	AAEL003994	1584.32	1057.94	1584.24	1331.32	1584.32
ATP synthase alpha subunit mitochondrial	AAEL012175	AAEL012175	1454.77	1269.4	1377.08	1333.33	1454.77
60S ribosomal protein L13a [Source:UniProtKB/TrEMBL;Acc:Q16US7]	RpL13a	AAEL009825	1217.14	1122.34	1161.61	1423.08	1423.08
40S ribosomal protein S12 [Source:UniProtKB/TrEMBL;Acc:Q1HRM3]	RpS12_1	AAEL010299	961.68	813.93	1378.16	1243.24	1378.16
nucleolar protein 58	AAEL017437	AAEL017437	1314.96	1052.16	1372.33	1354.28	1372.33
60S ribosomal protein L35, putative	RpL7a	AAEL005629	1216.89	966.52	1352.78	1337.73	1352.78
GTP-binding protein	AAEL002160	AAEL002160	839	1345.17	643.38	690.44	1345.17
autophagy related gene	APG3	AAEL000955	1321.71	1071.15	1337.32	1341.87	1341.87
NBP2b protein, putative	AAEL009579	AAEL009579	1200.36	1155.51	1341.58	1303.87	1341.58
adenosine kinase	AAEL001102	AAEL001102	1243.52	1083.83	1329.76	1308.52	1329.76
DEAD box ATP-dependent RNA helicase	AAEL013359	AAEL013359	1308.18	936.36	1329.08	1287.87	1329.08
40S ribosomal protein S27a (putative)	AAEL013533	AAEL013533	1226.15	1074.4	1127.29	1326.75	1326.75
leukotriene a-4 hydrolase	AAEL003666	AAEL003666	1280.01	1140.88	1326.12	1266.08	1326.12
malate dehydrogenase	AAEL008166	AAEL008166	1098.11	1094.85	1318.43	914.87	1318.43
60S ribosomal protein L27, putative	RpL27	AAEL011587	1202.59	997.87	1306.63	1162.62	1306.63
DEAD box ATP-dependent RNA helicase	AAEL014414	AAEL014414	1052.74	815.37	1106.18	1304.69	1304.69
Cytosolic Fe-S cluster assembly factor NUBP1 homolog	AAEL010360	AAEL010360	1205.5	1226.84	1258.19	1296.37	1296.37
dihydrolipoamide succinyltransferase component of 2-oxoglutarate dehydrogenase	AAEL002764	AAEL002764	1126.44	751.36	1187.71	1290.28	1290.28
structural maintenance of chromosomes 2 smc2	AAEL003449	AAEL003449	1284.84	1034.68	1289.68	1145.44	1289.68
40S ribosomal protein S9 [Source:UniProtKB/TrEMBL;Acc:Q1HRP3]	RpS9	AAEL001759	1154.65	974.87	1272.4	1213.63	1272.4
manganese-iron (Mn-Fe) superoxide dismutase.	MNSOD1	AAEL004823	737.22	919.46	1251.69	1050.3	1251.69
GPN-loop GTPase 3	AAEL011135	AAEL011135	1236.42	1032.62	1228.7	1173.07	1236.42
40S ribosomal protein S16 [Source:UniProtKB/Swiss-Prot;Acc:P62251]	RpS16	AAEL003427	1205.04	990.79	1227.57	1153.04	1227.57
DEAD box ATP-dependent RNA helicase	AAEL002083	AAEL002083	1123.11	910.02	1212.09	1187.64	1212.09
zinc finger protein	AAEL002784	AAEL002784	487.59	420.47	647.85	1202.38	1202.38
initiation factor 5a	AAEL003835	AAEL003835	1184.12	892.16	861.47	944.64	1184.12
Succinate dehydrogenase [ubiquinone] iron-sulfur subunit, mitochondrial [Source:UniProtKB/TrEMBL;Acc:Q16TA7]	AAEL010330	AAEL010330	863.37	750.79	1180.81	1111.74	1180.81
prefoldin, subunit, putative	AAEL002337	AAEL002337	1157.3	855.16	1175.26	1172	1175.26
ribosomal RNA methyltransferase	AAEL001037	AAEL001037	1037.44	1062.71	1170.22	1147.3	1170.22
eukaryotic translation initiation factor	AAEL013675	AAEL013675	1164.23	822.49	1110.19	1098.36	1164.23
CTP synthase [Source:UniProtKB/TrEMBL;Acc:Q17A05]	CTPsyn	AAEL005455	413.5	1145.82	330.25	267.07	1145.82
autophagy related gene	APG8	AAEL007162	1144.39	821.17	1122.63	1125.58	1144.39
AAA+-type ATPase containing the peptidase M41 domain	AAEL021307	AAEL021307	508.51	1141.4	332.55	457.13	1141.4
elongation factor 1-beta2	AAEL000951	AAEL000951	1000.12	917.47	1123.42	1104.12	1123.42
60S ribosomal protein L37a	RpL27a	AAEL013272	972.16	923.07	1066.82	1119.41	1119.41
60S ribosomal protein L11 [Source:UniProtKB/TrEMBL;Acc:Q16KL2]	RpL11	AAEL012944	708.67	443.42	908.41	1116.99	1116.99
inorganic pyrophosphatase	AAEL003193	AAEL003193	1101.54	821.69	1116.21	1106.24	1116.21
cysteine desulfurylase	AAEL010743	AAEL010743	1063.91	824.25	1112.1	1081.32	1112.1
enolase (putative)	AAEL024228	AAEL024228	938.7	923.74	1098.44	1104.02	1104.02
heat shock protein	AAEL014843	AAEL014843	1028.35	728.6	1088.11	1033.34	1088.11
40S ribosomal protein S29 [Source:UniProtKB/TrEMBL;Acc:Q1HRA1]	RpS29	AAEL007824	1079.25	828.08	1079.87	975.36	1079.87
60S acidic ribosomal protein P2 [Source:UniProtKB/TrEMBL;Acc:Q1HRM9]	RpLP2	AAEL014583	982.73	999.23	1072.37	974.65	1072.37
40S ribosomal protein S13 [Source:UniProtKB/TrEMBL;Acc:Q5QC94]	RpS13	AAEL003582	994.5	763.88	1058.25	886.24	1058.25
NADH-cytochrome B5 reductase	AAEL013225	AAEL013225	815.78	1055	647.43	701.24	1055
Proteasome subunit alpha type [Source:UniProtKB/TrEMBL;Acc:Q1HQN1]	AAEL004308	AAEL004308	1000.87	786.12	1049.63	1033.18	1049.63
ubiquitin	AAEL006511	AAEL006511	733.19	1047.05	634.27	646.85	1047.05
acidic ribosomal protein P1, putative	RpLP1_2	AAEL005027	995.82	1043.61	1011.44	981.12	1043.61
ribose-phosphate pyrophosphokinase 1	AAEL023037	AAEL023037	771.86	1041.08	506.69	572.56	1041.08
proteasome subunit beta type	AAEL007049	AAEL007049	845.37	1040.76	639.08	750.96	1040.76
mitochondrial phosphate carrier protein	AAEL011184	AAEL011184	774.24	769.61	1035.14	898.32	1035.14
60S ribosomal protein L44 L41, putative	RpL44	AAEL003942	1025.53	1012.33	975.21	995.59	1025.53
ATP synthase gamma subunit	AAEL008848	AAEL008848	1024.7	783.57	1022.25	932.97	1024.7
ATP synthase beta subunit	AAEL002827	AAEL002827	943.54	804.33	937.17	1016.3	1016.3
calnexin	AAEL015100	AAEL015100	773.08	1009.58	625.69	686.84	1009.58
cytochrome c	AAEL004457	AAEL004457	933.86	529.37	881.52	1005.32	1005.32
60S ribosomal protein L24 [Source:UniProtKB/TrEMBL;Acc:Q1HR85]	RpL24_1	AAEL008329	743.36	995.44	685.75	791.97	995.44
60S ribosomal protein L8	RpL8	AAEL000987	769.33	994.95	573.32	700.53	994.95
60S ribosomal protein L38 [Source:UniProtKB/Swiss-Prot;Acc:Q1HRT4]	RpL38	AAEL005451	723.91	418.77	982.8	776.73	982.8
40S ribosomal protein S28 [Source:UniProtKB/TrEMBL;Acc:Q1HR28]	RpS28	AAEL006860	852.36	855.96	970.1	959.82	970.1
40S ribosomal protein S12 [Source:UniProtKB/TrEMBL;Acc:Q1HRM3]	RpS12_2	AAEL010299	953.31	773.05	959.96	871.86	959.96
S-adenosylmethionine synthase	AAEL019568	AAEL019568	939.59	695.04	950	899.78	950
eukaryotic translation elongation factor	AAEL004500	AAEL004500	860.41	709.78	946.05	798.29	946.05
ATP synthase delta chain, mitochondrial	AAEL002504	AAEL002504	895.42	833.77	945.24	922.33	945.24
translationally-controlled tumor protein homolog (TCTP)	Tctp	AAEL003872	929.36	942.2	812.34	748.34	942.2
60S ribosomal protein L24 [Source:UniProtKB/TrEMBL;Acc:Q16LE3]	RpL24_2	AAEL012681	865.3	470.01	839.07	931.95	931.95
ATP synthase subunit beta vacuolar	AAEL005798	AAEL005798	510.17	349.17	920.16	583.6	920.16
ras-related protein Rab-1A, putative	AAEL005069	AAEL005069	904.79	781.82	910.83	870.31	910.83
Eukaryotic translation initiation factor 3 subunit G (putative)	EIF3-S4-2	AAEL012661	906.37	638.13	894.25	910.5	910.5
cytochrome C1	AAEL011871	AAEL011871	271.85	903.85	418.92	282.95	903.85
ATP-dependent transporter	AAEL010977	AAEL010977	817.31	883.94	872.98	899.6	899.6
heat shock protein, putative	AAEL001052	AAEL001052	851.63	618.62	896.09	889.27	896.09
UTP-glucose-1-phosphate uridylyltransferase 2 [Source:UniProtKB/TrEMBL;Acc:A0A1S4FB16]	AAEL005617	AAEL005617	840.23	625.2	891.98	845.26	891.98
ring finger	AAEL004691	AAEL004691	880.88	660.58	853.48	868.92	880.88
glutamine synthetase 1, 2 (glutamate-amonia ligase) (gs)	AAEL013458	AAEL013458	878.46	737.37	718.04	697.09	878.46
proteasome subunit beta type	AAEL008770	AAEL008770	876.42	871.84	724.21	824.45	876.42
Methionine aminopeptidase 2 [Source:UniProtKB/TrEMBL;Acc:Q17BZ1]	AAEL004738	AAEL004738	774.43	693.13	871.99	829.64	871.99
Catalase [Source:UniProtKB/TrEMBL;Acc:Q16J86]	Cat	AAEL013407	796.44	696.25	869.75	862.45	869.75
26S proteasome alpha 2 subunit	Prosalpha2	AAEL006061	797.42	639.57	868.28	837.53	868.28
DNA-directed RNA polymerase subunit rpb6	AAEL003552	AAEL003552	787.54	744.24	867.95	834.8	867.95
ubiquitin-like protein 5	AAEL008458	AAEL008458	357.02	861.82	393.54	455.25	861.82
Phosphoglycerate kinase [Source:UniProtKB/TrEMBL;Acc:Q8WQL0]	Pgk	AAEL004988	544.07	658.63	860.3	639.4	860.3
protein translocation complex beta subunit, putative	AAEL013989	AAEL013989	781.76	622.99	793.89	854.88	854.88
Small ubiquitin-related modifier [Source:UniProtKB/TrEMBL;Acc:Q16EQ3]	AAEL015064	AAEL015064	665.95	848.64	519.11	563.36	848.64
26S proteasome beta 1 subunit	Prosbeta1	AAEL006441	803.27	695.35	847.54	808.3	847.54
serine/threonine protein phosphatase 2a regulatory subunit a	AAEL006977	AAEL006977	730.65	687.56	828.93	814.87	828.93
preprotein translocase secy subunit (sec61)	AAEL004523	AAEL004523	826.46	827.11	766.67	778.8	827.11
vacuolar ATP synthase subunit f	AAEL002464	AAEL002464	359.31	475.54	313.78	826.69	826.69
proteasome subunit beta type 7,10	AAEL003431	AAEL003431	779.06	679.03	824.08	799.64	824.08
mitochondrial inner membrane protein translocase, 9kD-subunit, putative	AAEL002523	AAEL002523	615.4	820.72	506.1	585.52	820.72
Probable citrate synthase 2, mitochondrial Precursor (EC 2.3.3.1)	AAEL011789	AAEL011789	800.71	532.78	818.03	714.05	818.03
protein phsophatase-2a	AAEL013068	AAEL013068	803.62	682.5	616.11	694.06	803.62
rab gdp-dissociation inhibitor	AAEL012904	AAEL012904	731.93	797.61	746.91	766.82	797.61
long-chain-fatty-acid coa ligase	AAEL010991	AAEL010991	778.8	715.36	797.13	759.33	797.13
26S proteasome regulatory subunit 7, psd7 [Source:UniProtKB/TrEMBL;Acc:Q17PP0]	AAEL000270	AAEL000270	541.3	619.6	783.88	667.23	783.88
mitochondrial inner membrane protein translocase, 13kD-subunit, putative	AAEL008128	AAEL008128	642.58	466.52	582.86	782.83	782.83
ATP-dependent transporter	AAEL010359	AAEL010359	663.12	780.77	644.3	652.22	780.77
molecular chaperones GRP78/BiP/KAR2, HSP70 superfamily	AAEL018061	AAEL018061	709.17	627.51	779.35	777.53	779.35
fibrillarin	AAEL010248	AAEL010248	754.63	488.37	779.18	693.3	779.18
26S proteasome regulatory subunit 8	AAEL023069	AAEL023069	690.7	530.51	771.37	664.84	771.37
NHP2 protein, putative	AAEL003469	AAEL003469	499.92	416.89	759.91	532.75	759.91
oligosaccharyl transferase	AAEL002804	AAEL002804	700.34	656.6	751.9	757.33	757.33
fumarylacetoacetate hydrolase	AAEL003365	AAEL003365	547.01	388.79	749.93	568.11	749.93
integral membrane protein, Tmp	AAEL021386	AAEL021386	560.02	745.42	604.22	623.64	745.42
ras-related protein Rab-7	AAEL003503	AAEL003503	686.01	574.75	704.23	737.75	737.75
cytoplasmic dynein light chain	AAEL011478	AAEL011478	734.64	247.84	598.51	502.46	734.64
xpa-binding protein 1 (mbdin)	AAEL010077	AAEL010077	579.2	731.09	527.78	542.01	731.09
neuroendocrine differentiation factor	AAEL007509	AAEL007509	700.65	520.17	730.11	717.48	730.11
glutamate carboxypeptidase	AAEL001588	AAEL001588	606.24	338.65	727.69	697.75	727.69
developmentally regulated GTP-binding protein 1 (drg 1)	AAEL005579	AAEL005579	724.34	658.07	708.27	642.13	724.34
DEAD box ATP-dependent RNA helicase	AAEL004445	AAEL004445	540.74	573.98	721.33	698.66	721.33
ER membrane protein complex subunit 3	AAEL006611	AAEL006611	673.91	534.27	715.6	701.88	715.6
fk506-binding protein	AAEL007883	AAEL007883	592.05	577.82	612.61	710.49	710.49
caax prenyl protease ste24	AAEL008786	AAEL008786	636.44	476.36	704.82	684.09	704.82
trafficking protein particle complex subunit 3	AAEL007988	AAEL007988	625.79	566.58	694.04	594.98	694.04
eukaryotic peptide chain release factor subunit	AAEL011742	AAEL011742	556.14	406.28	688.26	603.69	688.26
alanine aminotransferase	AAEL009872	AAEL009872	668.72	498.39	682.21	675.59	682.21
small nuclear ribonucleoprotein Sm D1, putative	AAEL001363	AAEL001363	622.58	462.08	680.84	678.66	680.84
26S proteasome subunit S9 [Source:UniProtKB/TrEMBL;Acc:Q16M56]	AAEL012419	AAEL012419	673.03	501.91	610.41	645.24	673.03
ribosome production factor 2 homolog	AAEL004455	AAEL004455	568.4	549.17	669.05	666.83	669.05
small nuclear ribonucleoprotein, core, putative	AAEL014169	AAEL014169	666.61	569.75	646.26	553.83	666.61
clathrin coat assembly protein ap-1	AAEL010704	AAEL010704	456.13	315.88	539.51	665.57	665.57
inosine triphosphate pyrophosphatase (itpase) (inosine triphosphatase)	AAEL008605	AAEL008605	653.94	564.22	663.71	663.75	663.75
Sm protein G, putative	AAEL008719	AAEL008719	562.41	444.26	633.36	654.57	654.57
DEAD box ATP-dependent RNA helicase	AAEL001216	AAEL001216	637.04	568.73	651.26	649.09	651.26
chaperonin	AAEL006946	AAEL006946	576.39	472.93	646.91	619.56	646.91
ribosome biogenesis protein tsr1 (20S rRNA accumulation protein 1)	AAEL004493	AAEL004493	644.49	500.37	489.9	503.5	644.49
clathrin coat assembly protein ap17	AAEL014375	AAEL014375	489.07	364.79	548.56	644.07	644.07
ethanolamine-phosphate cytidylyltransferase	AAEL005651	AAEL005651	459.8	642.5	409.98	491.78	642.5
signal recognition particle 54 kda protein	AAEL013076	AAEL013076	600.41	496.45	636.15	638.48	638.48
Vacuolar protein sorting-associated protein 28 homolog [Source:UniProtKB/TrEMBL;Acc:Q16IH3]	AAEL002324	AAEL002324	624.24	470.3	638.39	598.95	638.39
lysyl-tRNA synthetase	AAEL014702	AAEL014702	491.53	637.03	346.82	405.72	637.03
60S ribosomal protein l7ae	RpL7ae	AAEL003352	635.14	481.98	493.13	304.16	635.14
coatomer, gamma-subunit, putative	AAEL011650	AAEL011650	616.54	634.73	585.3	582.16	634.73
elongator component, putative	AAEL006400	AAEL006400	634.13	422.9	476.25	544.65	634.13
proteasome regulatory subunits	AAEL014325	AAEL014325	532.92	459.81	544.89	633.45	633.45
Triosephosphate isomerase [Source:UniProtKB/TrEMBL;Acc:Q17HW3]	Tpi	AAEL002542	582.73	633.09	454.97	507.74	633.09
2-oxoglutarate dehydrogenase	AAEL006721	AAEL006721	594.43	487.43	605.64	629.39	629.39
aspartyl-tRNA synthetase	AAEL002748	AAEL002748	575.32	455.89	628.56	619.27	628.56
translation initiation factor	AAEL003661	AAEL003661	615.76	346.37	604.87	626.98	626.98
ubiquitin-conjugating enzyme m	AAEL009026	AAEL009026	558.75	487.81	626.97	599.41	626.97
ER lumen protein retaining receptor	AAEL008434	AAEL008434	626.96	462.42	614.89	622.24	626.96
ATP-dependent (S)-NAD(P)H-hydrate dehydratase (EC 4.2.1.93)	AAEL000673	AAEL000673	564.71	500.5	581.69	626.81	626.81
serine/threonine-protein kinase rio1 (rio kinase 1)	AAEL011857	AAEL011857	565.28	409.01	625.47	594.32	625.47
adenylosuccinate lyase	AAEL027199	AAEL027199	570.98	502.97	586.29	621.48	621.48
geranylgeranyl transferase type ii beta subunit	AAEL001334	AAEL001334	620.61	468.22	575.42	555.47	620.61
RuvB-like helicase 2 (EC 3.6.4.12)(Reptin)	Rept	AAEL010341	501.14	412.53	548.28	614.36	614.36
ubiquitin fusion degradaton protein	AAEL009042	AAEL009042	588.3	372.7	613.62	557.53	613.62
zinc binding dehydrogenase	AAEL003995	AAEL003995	537.51	610.09	491.91	561.51	610.09
probable small nuclear ribonucleoprotein Sm D1	AAEL001382	AAEL001382	609.79	384.79	558.92	546.66	609.79
ribosomal RNA methyltransferase	AAEL008120	AAEL008120	583.11	505.87	608.98	601.07	608.98
vacuolar ATP synthase subunit ac39	AAEL011025	AAEL011025	523.87	507.24	603.09	580.29	603.09
acetyl-coa acetyltransferase, mitochondrial (acetoacetyl-coa thiolase)	AAEL006634	AAEL006634	386.88	599.42	268.88	307.49	599.42
isoleucyl tRNA synthetase	AAEL000388	AAEL000388	549.8	462.56	586.62	597.61	597.61
serine hydroxymethyltransferase	AAEL002510	AAEL002510	518.8	595.95	573.87	527.84	595.95
synaptobrevin homolog YKT6	AAEL017562	AAEL017562	469.97	592.85	516.6	507.26	592.85
coatomer beta subunit	BetaCop	AAEL004546	504.75	470.65	589.09	519.57	589.09
charged multivesicular body protein	AAEL013119	AAEL013119	561.3	463.85	588.37	510.49	588.37
ribosome biogenesis protein brix	AAEL001917	AAEL001917	508.41	587.01	565.09	509.99	587.01
60S ribosomal protein L10 [Source:UniProtKB/TrEMBL;Acc:Q1HRT6]	RpL10	AAEL002534	506.8	586.74	420.5	474.26	586.74
exosome complex exonuclease RRP41, putative	AAEL013045	AAEL013045	585.17	394.94	574.47	544.93	585.17
NADP-specific isocitrate dehydrogenase	AAEL000746	AAEL000746	452.3	583.79	320.65	351.11	583.79
rab5	AAEL007845	AAEL007845	579.74	439.45	425.75	560.59	579.74
Proteasome subunit beta type [Source:UniProtKB/TrEMBL;Acc:Q17IE3]	AAEL002401	AAEL002401	576.82	445.76	426.45	564.71	576.82
maternal g10 transcript	AAEL007790	AAEL007790	527.42	546.67	575.48	457.92	575.48
dihydrolipoamide dehydrogenase	AAEL006928	AAEL006928	534.48	423.34	573.38	566.76	573.38
26S proteasome alpha 7 subunit	Prosalpha7	AAEL003871	407.04	573.01	327.82	367.55	573.01
U6 snRNA-associated Sm-like protein LSm6	AAEL017161	AAEL017161	347.35	332.22	474.38	572.3	572.3
actin	AAEL011317	AAEL011317	475.19	395.6	570.3	477.59	570.3
copii-coated vesicle membrane protein P24	AAEL000208	AAEL000208	499.36	569.31	390.27	474.59	569.31
flap endonuclease-1	AAEL005870	AAEL005870	406.12	560.19	368.21	388.18	560.19
alpha,alpha-trehalase	AAEL009658	AAEL009658	523.02	484.86	520.47	556.88	556.88
DNA-directed RNA polymerase III 25 kDa polypeptide	AAEL011866	AAEL011866	554.3	483.4	476.66	531.06	554.3
mitochondrial import inner membrane translocase subunit TIM10	TIM10	AAEL010450	518.63	554.23	513.89	454.44	554.23
tata-binding protein-associated phosphoprotein (dr1)	AAEL008763	AAEL008763	554.02	427.42	490.51	452.8	554.02
mitochondria associated granulocyte macrophage csf signaling molecule	AAEL012218	AAEL012218	399.46	545.49	412.22	463.83	545.49
protein phsophatase-2a	AAEL004040	AAEL004040	495.48	510.21	539.95	500.68	539.95
clathrin heavy chain	AAEL022819	AAEL022819	347.32	405.24	535.52	424.86	535.52
Chaperonin [Source:UniProtKB/TrEMBL;Acc:A0A1S4FHA0]	AAEL007650	AAEL007650	407.08	322.24	533.95	422.42	533.95
phenylalanyl-tRNA synthetase alpha chain	AAEL002867	AAEL002867	509.56	321.26	533.04	520.55	533.04
vesicular-fusion protein nsf	AAEL001616	AAEL001616	526.44	378.4	491.28	459.59	526.44
Clathrin coat associated protein ap-50 [Source:UniProtKB/TrEMBL;Acc:A0A1S4F3P7]	AAEL003106	AAEL003106	515.66	373.58	524.88	525.76	525.76
oxalyl-CoA decarboxylase	AAEL026380	AAEL026380	408.46	458.83	438.76	522.72	522.72
Ribosome biogenesis protein WDR12 homolog [Source:UniProtKB/Swiss-Prot;Acc:Q17BB0]	AAEL005041	AAEL005041	435.55	379.65	522.62	432.93	522.62
Protein CLP1 homolog	AAEL009302	AAEL009302	503.17	512.47	493.01	520.74	520.74
multiple zinc binding domains	AAEL003385	AAEL003385	290.37	520.01	190.82	269.1	520.01
threonyl-tRNA synthetase	AAEL001206	AAEL001206	411.78	428.11	510.83	439.19	510.83
F-actin capping protein beta subunit	AAEL002184	AAEL002184	462.75	357.39	509.85	461.78	509.85
galactokinase	AAEL014958	AAEL014958	445.85	367.12	458.76	505.63	505.63
RNA polymerase II subunit Rpb10, putative	AAEL014831	AAEL014831	502.84	323.24	435.29	497.58	502.84
transketolase	AAEL004434	AAEL004434	449.47	389.88	499.91	386.4	499.91
SM protein G, putative	AAEL013061	AAEL013061	194.65	499.09	217.78	197.23	499.09
heterogeneous nuclear ribonucleoprotein 27c	AAEL008257	AAEL008257	495.42	444.51	479.86	498.58	498.58
Transaldolase [Source:UniProtKB/TrEMBL;Acc:Q16VW8]	AAEL009389	AAEL009389	463.65	424.82	496.69	497.65	497.65
syntaxin binding protein-1,2,3	AAEL007282	AAEL007282	427.44	371.01	494.81	466.32	494.81
Proliferating cell nuclear antigen [Source:UniProtKB/TrEMBL;Acc:Q4PKD7]	AAEL012545	AAEL012545	453.71	354.1	474.52	491.12	491.12
proteasome subunit beta type 5,8	AAEL013236	AAEL013236	398.24	340.8	488.68	436.75	488.68
U4/U6 small nuclear ribonucleoprotein Prp31	AAEL017543	AAEL017543	385.11	308.41	485.7	431.47	485.7
Adenylyltransferase and sulfurtransferase MOCS3 (Molybdenum cofactor synthesis protein 3) [Includes Adenylyltransferase MOCS3(EC 2.7.7.-)(Sulfur carrier protein MOCS2A adenylyltransferase)(EC 2.7.7.n4);Sulfurtransferase MOCS3(EC 2.8.1.-)(Sulfur carrier protein MOCS2A sulfurtransferase)(EC 2.8.1.n1)]	AAEL004607	AAEL004607	420.06	308.3	485.26	481.78	485.26
GTP-binding protein sar1	Sar1	AAEL010012	479.46	358.45	474.85	480.89	480.89
glutamyl-tRNA(Gln) amidotransferase subunit A	GatA	AAEL002766	432.09	338.53	480.58	442.78	480.58
superoxide dismutase [Cu-Zn]	AAEL019937	AAEL019937	419.88	284.14	420.51	478.04	478.04
geranylgeranyl transferase type i beta subunit	AAEL001830	AAEL001830	435.4	319.01	443.02	476.99	476.99
protein farnesyltransferase beta subunit	AAEL004866	AAEL004866	299.91	476.31	382.21	464.88	476.31
Profilin [Source:UniProtKB/TrEMBL;Acc:Q16JE9]	AAEL013353	AAEL013353	383.68	476.25	395.96	387.42	476.25
ATP-dependent Lon protease, putative	AAEL006474	AAEL006474	459.05	233.88	473.98	472.98	473.98
UPF0160 protein	AAEL007356	AAEL007356	411.91	376.26	472.83	456.17	472.83
snare protein sec22	AAEL012875	AAEL012875	430.93	409.26	472.74	460.28	472.74
Sm protein G, putative	AAEL000478	AAEL000478	373.53	379.45	426.8	466.53	466.53
DNA-directed RNA polymerase subunit rpb8	AAEL000677	AAEL000677	347.41	287.62	463.85	451.67	463.85
U520	AAEL011187	AAEL011187	401.52	355.05	407.58	463.18	463.18
btf	AAEL007056	AAEL007056	314.25	198.19	460.39	320.41	460.39
Striatin, putative [Source:UniProtKB/TrEMBL;Acc:A0A1S4FQR3]	AAEL010588	AAEL010588	444.9	457.55	379.28	421.38	457.55
histidine triad nucleotide-binding protein 1	AAEL011468	AAEL011468	406.43	319.93	408.09	444.69	444.69
prefoldin subunit	AAEL003180	AAEL003180	444.69	319.27	416.3	427.97	444.69
xylulose kinase	AAEL010206	AAEL010206	359.02	443.06	436.99	384.75	443.06
glutaminyl-tRNA synthetase	AAEL011395	AAEL011395	441.73	227.73	321.46	282.65	441.73
OTU domain-containing protein 6B	AAEL002529	AAEL002529	399.41	410.4	439.88	416.67	439.88
bifunctional purine biosynthesis protein	AAEL012825	AAEL012825	439.73	370.21	382.68	401.14	439.73
DNA-directed RNA polymerase II 13.3 kDa polypeptide	AAEL013700	AAEL013700	416.64	358.67	427.43	439.51	439.51
tRNA methyltransferase 10 homolog A	AAEL008941	AAEL008941	374.07	374.33	438.76	421.6	438.76
splicing factor 3A subunit 3	AAEL026327	AAEL026327	437.04	302.67	411.46	428.35	437.04
protein Mo25	AAEL002924	AAEL002924	415.93	319.83	426.01	435.58	435.58
cation-transporting ATPase 13a1 (g-box binding protein)	AAEL002061	AAEL002061	395.27	299.19	434.72	390.19	434.72
vesicle protein sorting-associated	AAEL001859	AAEL001859	369.73	242.29	433.76	299.37	433.76
spermidine synthase	AAEL010071	AAEL010071	343.32	433.56	314.25	337.53	433.56
GPN-loop GTPase 2	AAEL011782	AAEL011782	291.7	342	431.83	332.83	431.83
Adenylosuccinate synthetase [Source:UniProtKB/Swiss-Prot;Acc:Q17G75]	AAEL003161	AAEL003161	386.94	402.39	422.39	428.47	428.47
probable 18S rRNA (guanine-N(7))-methyltransferase	AAEL010949	AAEL010949	428.44	407.87	333.79	354.42	428.44
chaperonin	AAEL007702	AAEL007702	409.12	376.6	422.24	427.27	427.27
nucleolar protein 10	AAEL013463	AAEL013463	399.49	397.76	410.71	426.1	426.1
chaperonin	AAEL012746	AAEL012746	302.44	426.02	229.64	250.2	426.02
pre-mRNA splicing factor prp8	AAEL009959	AAEL009959	282.33	425.85	402.12	289.68	425.85
Ribokinase [Source:UniProtKB/TrEMBL;Acc:Q17H56]	AAEL002779	AAEL002779	291.2	157.51	363	422.79	422.79
aminomethyltransferase	AAEL010276	AAEL010276	386.86	404.56	393.08	422.03	422.03
WD40 repeat containing protein	AAEL015455	AAEL015455	377.19	298.38	417.34	364.08	417.34
vacuolar protein sorting-associated protein 41 homolog	AAEL019565	AAEL019565	405.61	343.76	415.63	394.58	415.63
vacuolar protein sorting-associated	AAEL001014	AAEL001014	275.83	272.23	411.66	321.75	411.66
Prohibitin family	AAEL013952	AAEL013952	410.58	376.02	365.6	363.65	410.58
DNA repair helicase rad3/xp-d	AAEL000404	AAEL000404	285.05	409.24	200.47	252.74	409.24
rho guanine dissociation factor	AAEL012996	AAEL012996	384.99	405.28	401.2	334.34	405.28
AP-1 complex subunit gamma-1	AAEL001709	AAEL001709	335.04	404.89	350.84	354.74	404.89
centromere/microtubule binding protein cbf5	AAEL003514	AAEL003514	296.93	404.34	197.55	203.44	404.34
Histone-lysine n-methyltransferase [Source:UniProtKB/TrEMBL;Acc:A0A1S4FRI5]	AAEL010826	AAEL010826	328.85	302.3	402.98	392.73	402.98
ubiquitin-conjugating enzyme rad6	AAEL002118	AAEL002118	400.59	342.5	372.85	369.57	400.59
vacuolar proton ATPases	AAEL014053	AAEL014053	266.7	133.22	379.55	399.57	399.57
WD-repeat protein	AAEL011778	AAEL011778	388	252.83	366.31	359.05	388
importin (ran-binding protein)	AAEL008741	AAEL008741	355.1	307.82	387.97	321.94	387.97
probable nuclear transport factor 2	AAEL009772	AAEL009772	120.92	380.64	81.43	96.68	380.64
protein phosphatase-5	AAEL005080	AAEL005080	356.54	267.61	380.05	350.29	380.05
jun activation domain binding protein	AAEL004733	AAEL004733	373.02	379.84	297.97	376.59	379.84
Histone deacetylase [Source:UniProtKB/TrEMBL;Acc:Q16QZ8]	AAEL011117	AAEL011117	379.55	351.33	336.17	339.99	379.55
DEAD box ATP-dependent RNA helicase	AAEL013950	AAEL013950	336.4	289.04	377.15	335.13	377.15
ubiquinone biosynthesis monooxygenase COQ6, mitochondrial	AAEL004180	AAEL004180	375.71	324.88	371.28	359.31	375.71
60S ribosomal protein L30 [Source:UniProtKB/TrEMBL;Acc:Q1HR35]	RpL30	AAEL005220	372.54	182.84	347.24	363.82	372.54
phosphoglucomutase	AAEL010037	AAEL010037	371.74	344.9	313.74	364.39	371.74
protein farnesyltransferase alpha subunit	AAEL013783	AAEL013783	360.19	355.19	367.65	365.79	367.65
o-sialoglycoprotein endopeptidase	AAEL004571	AAEL004571	266.51	207.58	315.49	366.7	366.7
H/ACA ribonucleoprotein complex subunit 3	AAEL007431	AAEL007431	332.08	366.69	329.64	358.61	366.69
tyrosyl-tRNA synthetase	AAEL010563	AAEL010563	313.11	366.52	250.88	293.59	366.52
hydroxysteroid dehydrogenase	AAEL000733	AAEL000733	272.48	224.76	365.06	285.79	365.06
U3 small nucleolar ribonucleoprotein protein imp4	AAEL006063	AAEL006063	365.01	219.8	328.66	347.7	365.01
ornithine decarboxylase	AAEL007880	AAEL007880	86.26	284.21	361.86	66.5	361.86
pyruvate dehydrogenase	AAEL005308	AAEL005308	274.98	241.39	361.5	314.18	361.5
structural maintenance of chromosomes 1 smc1	AAEL005802	AAEL005802	325.95	261.12	361.16	358.28	361.16
translation initiation factor eif-2b	AAEL013828	AAEL013828	349.06	292.05	359.67	351.6	359.67
GTP-binding protein lepa	AAEL003926	AAEL003926	294.86	358.33	230.5	252.64	358.33
116 kda U5 small nuclear ribonucleoprotein component [Source:UniProtKB/TrEMBL;Acc:Q16Q70]	AAEL011382	AAEL011382	309.3	269.79	333.91	358.18	358.18
YEATS domain containing protein 4	AAEL012525	AAEL012525	171.37	358.09	113.61	129.49	358.09
cleavage and polyadenylation specificity factor	AAEL007904	AAEL007904	313.83	276.94	356.25	343.81	356.25
BRCA2-interacting transcriptional repressor EMSY	AAEL002369	AAEL002369	259.73	154.46	355.76	338.92	355.76
alanyl-tRNA synthetase	Aats-ala	AAEL001218	322.34	231.61	354.3	289.63	354.3
ubiquitin carboxyl-terminal hydrolase 14	AAEL010496	AAEL010496	273.77	216.52	352.83	350.04	352.83
crooked neck protein	AAEL009383	AAEL009383	273.21	214.25	273.54	350.58	350.58
cak1	AAEL001038	AAEL001038	344.97	294.47	349.99	333.87	349.99
nonsense-mediated mRNA decay protein	AAEL003039	AAEL003039	238.88	348.64	213.84	202.31	348.64
26S protease regulatory subunit [Source:UniProtKB/TrEMBL;Acc:Q16KL0]	AAEL012943	AAEL012943	330.62	287.33	330.69	348.11	348.11
phosphatidyltransferase	AAEL006667	AAEL006667	321.63	347.52	299.82	305.45	347.52
vacuolar ATP synthase proteolipid subunit	AAEL012113	AAEL012113	347.05	346.86	342.91	327.77	347.05
DNA repair protein rad51	AAEL006080	AAEL006080	322.82	237.42	345.97	342.68	345.97
diphosphomevalonate decarboxylase	AAEL004050	AAEL004050	266.07	327.35	345.85	306.5	345.85
60S ribosomal protein L39 [Source:UniProtKB/TrEMBL;Acc:Q1HRB5]	AAEL020290	AAEL020290	310.54	345.7	276.55	315.35	345.7
ubiquinone/menaquinone biosynthesis methyltransferase	AAEL000178	AAEL000178	271.23	341.84	275.51	274.13	341.84
NADPH--cytochrome P450 reductase	AAEL025363	AAEL025363	332.66	225.65	341.69	336.18	341.69
Mannose-6-phosphate isomerase [Source:UniProtKB/TrEMBL;Acc:Q17IJ3]	AAEL002331	AAEL002331	340.78	320.45	324.95	310.21	340.78
26S proteasome subunit	AAEL014915	AAEL014915	327.14	281.14	315.09	340.33	340.33
serine palmitoyltransferase i	AAEL010610	AAEL010610	338.75	256.03	331.45	293.06	338.75
UDP-N-acetylglucosamine transferase subunit ALG13 homolog	AAEL013240	AAEL013240	324.96	320.24	286.41	338.6	338.6
tubulin gamma-1 chain	AAEL012843	AAEL012843	337.66	317.11	332.18	292.08	337.66
ribonucleoside-diphosphate reductase large chain	AAEL010644	AAEL010644	222.54	166.47	333.77	322.82	333.77
DNA replication licensing factor MCM2	AAEL007007	AAEL007007	300.62	247.16	333.73	314.62	333.73
ATPase ASNA1 homolog	ASNA1-1	AAEL011136	309.42	262.8	333.12	330.32	333.12
isocitrate dehydrogenase	AAEL010143	AAEL010143	332.76	295.07	329.08	326.02	332.76
electron transfer flavoprotein subunit beta	AAEL025321	AAEL025321	332.45	228.17	332.31	293.3	332.45
metalloprotease	AAEL011731	AAEL011731	301.5	209.25	310.34	331.76	331.76
ATP-dependent RNA helicase DHX8	AAEL026040	AAEL026040	330.68	263.29	272.5	261.07	330.68
DNA-directed RNA polymerase III subunit RPC1	AAEL027116	AAEL027116	318.02	326.71	330.24	330.25	330.25
V-type proton ATPase subunit C	AAEL022497	AAEL022497	231.82	178.82	328.19	248.34	328.19
40S ribosomal protein S18 [Source:UniProtKB/TrEMBL;Acc:Q1HRL8]	RpS18	AAEL009747	259.82	214.44	237.45	326.9	326.9
heat shock 70 kDa protein cognate 3	AAEL017349	AAEL017349	265.23	288.16	326.02	278.57	326.02
ER membrane protein complex subunit 4 [Source:UniProtKB/TrEMBL;Acc:Q17MQ7]	AAEL000942	AAEL000942	301.8	315.98	256.67	325.77	325.77
DNA-directed RNA polymerases III 12.5 kDa polypeptide, putative	AAEL001400	AAEL001400	289.09	165.3	265.49	325.71	325.71
DNA polymerase delta small subunit	AAEL007541	AAEL007541	301.94	324.23	210.2	275.99	324.23
RNA cytidine acetyltransferase [Source:UniProtKB/TrEMBL;Acc:Q176B3]	AAEL006469	AAEL006469	321.35	281.18	295.69	289.2	321.35
periodic tryptophan protein 2 homolog	AAEL019598	AAEL019598	280.81	321.21	252.32	285.5	321.21
5'-3' exoribonuclease 2 homolog	AAEL024720	AAEL024720	310.9	314.55	306.35	320.21	320.21
U2 small nuclear ribonucleoprotein a	AAEL012656	AAEL012656	287.52	318.23	269.34	298.11	318.23
electron transfer flavoprotein-ubiquinone oxidoreductase	AAEL007526	AAEL007526	304.5	248.33	300.66	316.33	316.33
phosphomannomutase	AAEL009497	AAEL009497	315.35	212.85	274.38	287.87	315.35
coatomer	AAEL013098	AAEL013098	263.09	214.88	314.25	281.8	314.25
serine--tRNA ligase, mitochondrial	AAEL005831	AAEL005831	313.41	147.66	251.37	270.62	313.41
oligosaccharyl transferase, subunit, putative	AAEL002183	AAEL002183	212.22	313.04	144.13	180.12	313.04
ADP-ribosylation factor, arf	AAEL003281	AAEL003281	238.81	303.52	185.71	191.11	303.52
glycerol-3-phosphate dehydrogenase	AAEL001593	AAEL001593	242.5	297.77	221.75	234.65	297.77
DNA mismatch repair protein mlh1	AAEL005858	AAEL005858	249.92	290.8	232.71	244.95	290.8
DNA replication licensing factor MCM5	AAEL002810	AAEL002810	261.7	290.14	264.64	256	290.14
proline synthetase associated protein	AAEL003491	AAEL003491	257.98	280.18	231.68	232.58	280.18
WD-repeat protein	AAEL015199	AAEL015199	196.53	279.72	210.56	226.47	279.72
elongation factor tu (ef-tu)	AAEL008517	AAEL008517	279.22	279.62	221.84	270.25	279.62
rrp4	AAEL012874	AAEL012874	226.41	270.87	199.46	222.03	270.87
Adenosylhomocysteinase [Source:UniProtKB/TrEMBL;Acc:Q1HQR0]	AAEL008341	AAEL008341	270.18	218.37	238.82	232.22	270.18
heat shock 70 kDa protein 4	AAEL017315	AAEL017315	236.06	262.13	178.04	195.57	262.13
mitochondrial inner membrane protease subunit	AAEL001424	AAEL001424	229.86	252.49	180.9	213.7	252.49
SM protein G, putative	AAEL011233	AAEL011233	249.16	213.11	219.71	252.27	252.27
nucleoside-diphosphate kinase NBR-A, putative	AAEL012359	AAEL012359	248.12	233.66	229.69	242.09	248.12
microsomal signal peptidase 23 kd subunit (spc22/23)	Spase22-23	Spase22-23	201.4	248.1	180.04	159.72	248.1
sumo-1-activating enzyme E1a	AAEL000091	AAEL000091	193.85	244.01	151.55	165.6	244.01
Glucose-6-phosphate isomerase [Source:UniProtKB/TrEMBL;Acc:Q16KI0]	AAEL012994	AAEL012994	222.31	242.04	216.25	227.75	242.04
peroxiredoxin 1	AAEL019408	AAEL019408	172.13	166.23	238.35	190.12	238.35
glucosamine-fructose-6-phosphate aminotransferase	AAEL009510	AAEL009510	212.81	236.75	201.23	203.7	236.75
Pescadillo homolog	AAEL012980	AAEL012980	198.62	235.42	155.92	173.83	235.42
eukaryotic translation initiation factor eIF1	AAEL010843	AAEL010843	167.64	231.79	156.68	233.5	233.5
translation initiation factor eIF-2B subunit alpha	AAEL014262	AAEL014262	224.35	169	214.17	231.7	231.7
DEAD box ATP-dependent RNA helicase	AAEL012962	AAEL012962	171.51	229.97	165.63	162.21	229.97
WD-repeat protein	AAEL009308	AAEL009308	170	228.28	130.43	141.16	228.28
phenylalanyl-tRNA synthetase beta chain	AAEL004613	AAEL004613	184.07	223.43	176.39	225.86	225.86
uncharacterized aarF domain-containing protein kinase 1	AAEL006808	AAEL006808	185.45	225.56	167.17	194.5	225.56
structural maintenance of chromosomes 4 smc4	AAEL001655	AAEL001655	221.21	213.58	183.89	192.33	221.21
26S proteasome alpha 4 subunit	Prosalpha4	AAEL005830	203.32	219.54	178.31	191.15	219.54
glucose-6-phosphate 1-dehydrogenase	AAEL009507	AAEL009507	183.77	214.89	137.48	145.68	214.89
protein phsophatase-2a	AAEL004288	AAEL004288	107.19	212.02	139.4	85.85	212.02
histidyl-tRNA synthetase	AAEL002048	AAEL002048	131.67	208.64	120.04	126.12	208.64
hiv-1 rev binding protein	AAEL000708	AAEL000708	151.26	204.71	129.66	155.62	204.71
replication factor C, 37kD-subunit, putative	AAEL020929	AAEL020929	184.09	200.78	165.47	176.98	200.78
RuvB-like helicase 1 (EC 3.6.4.12) (Pontin)	Pont	AAEL004686	150.66	195.51	148.91	141.99	195.51
retinoblastoma-binding protein 4 (rbbp4)	AAEL009882	AAEL009882	159.48	189.94	128.9	139.09	189.94
DNA polymerase delta catalytic subunit	AAEL027722	AAEL027722	172.14	161.26	171.22	187.68	187.68
6-phosphogluconolactonase [Source:UniProtKB/TrEMBL;Acc:Q16H01]	AAEL014204	AAEL014204	143.56	184.91	121.89	130.31	184.91
ribosome biogenesis protein BOP1 homolog	AAEL001169	AAEL001169	147.17	183.39	129.49	128.47	183.39
alpha-1,3-mannosyltransferase	AAEL012034	AAEL012034	182.49	161.34	164.69	182.68	182.68
WD-repeat protein	AAEL004063	AAEL004063	151.72	181.58	132.56	152.82	181.58
rab6	AAEL006091	AAEL006091	140.52	180.91	107.35	117	180.91
rho guanine nucleotide exchange factor 11	AAEL013102	AAEL013102	141.09	178.42	136.99	147.94	178.42
glucose inhibited division protein a	AAEL013488	AAEL013488	153.52	159.21	169.66	177.24	177.24
40S ribosomal protein S14 [Source:UniProtKB/Swiss-Prot;Acc:Q1HR24]	RpS14	AAEL005266	140.42	158.26	177.15	173.17	177.15
mitochondrial peptide chain release factor	AAEL013058	AAEL013058	143.77	177	98.15	110.35	177
60S ribosomal protein LP0	RpLP0	AAEL010821	142.09	154.36	175.1	171.63	175.1
U3 small nucleolar ribonucleoprotein protein IMP3 (U3 snoRNP protein IMP3), putative	AAEL005263	AAEL005263	148.52	168.38	127.27	141.59	168.38
hydroxymethylglutaryl-coa synthase	AAEL005201	AAEL005201	130.02	132.27	165.41	131.65	165.41
rad25/xp-b DNA repair helicase	AAEL013205	AAEL013205	150.19	155.65	146.3	157.47	157.47
glutamine-dependent NAD(+) synthetase	AAEL015411	AAEL015411	157.37	148.91	145.73	147.2	157.37
3-oxoacyl-[acyl-carrier-protein] synthase [Source:UniProtKB/TrEMBL;Acc:Q17J59]	AAEL002113	AAEL002113	140.1	156.81	137.4	124.53	156.81
mannose-1-phosphate guanyltransferase	AAEL001331	AAEL001331	150.56	143.53	98.55	122.71	150.56
phosphoglucomutase	AAEL011536	AAEL011536	145.66	129.85	147.77	149.8	149.8
chaperonin	AAEL010063	AAEL010063	132.1	120.98	114.34	142.64	142.64
adaptin, alpha/gamma/epsilon	AAEL004469	AAEL004469	134.59	119.5	120.69	142.63	142.63
structural maintenance of chromosomes 3 smc3	AAEL006937	AAEL006937	62.9	135.74	46.15	52	135.74
pyruvate dehydrogenase	AAEL004338	AAEL004338	102.08	135.5	102.02	118.07	135.5
protein transport protein sec23	AAEL007484	AAEL007484	96.15	135.02	91.5	98.12	135.02
s-adenosylmethionine decarboxylase	AAEL001176	AAEL001176	108.3	108.31	98.78	125.6	125.6
ubiquitin-conjugating enzyme E2 j2	AAEL010844	AAEL010844	84.85	119.73	76.99	63.47	119.73
ubiquitin-conjugating enzyme E2-22 kDa	AAEL022725	AAEL022725	87.59	114.46	79.68	86.75	114.46
dolichyl glycosyltransferase	AAEL006438	AAEL006438	80.31	113.22	60.41	73.65	113.22
adenine phosphoribosyltransferase, putative	AAEL005976	AAEL005976	72.04	111.62	59.89	94.48	111.62
probable dimethyladenosine transferase	AAEL000076	AAEL000076	78.4	98.69	70.43	75.85	98.69
clathrin coat assembly protein ap19	AAEL000983	AAEL000983	94.49	88.41	79.34	86.49	94.49
ribonucleoside-diphosphate reductase small chain	AAEL010691	AAEL010691	83.94	65.79	73.91	74.73	83.94
protein disulfide isomerase	AAEL000641	AAEL000641	40.57	78.51	32.55	36.65	78.51
isopentenyl-diphosphate delta isomerase	IPPI	AAEL006144	44.41	64.5	33.03	34.52	64.5
vacuolar ATP synthase subunit g	AAEL007184	AAEL007184	28.25	61.05	23.86	34.15	61.05
U6 snRNA-associated Sm-like protein LSm8	AAEL027935	AAEL027935	57.39	61.04	49.45	59.93	61.04
vacuolar ATP synthase subunit e	AAEL012035	AAEL012035	31.51	57.84	19.48	39.75	57.84
importin beta-1	AAEL013275	AAEL013275	34.26	52.82	35.94	43.17	52.82
NADPH fad oxidoreductase	AAEL006081	AAEL006081	35.64	39.35	42.66	39.36	42.66
mitochondrial carnitine-acylcarnitine carrier protein	AAEL027034	AAEL027034	25.29	39.16	23.24	25.76	39.16
transcription initiation factor IIB	AAEL005368	AAEL005368	33.26	39.13	22.21	26.85	39.13
pre-mRNA splicing factor	AAEL010387	AAEL010387	30.97	33.46	23.98	27.54	33.46
succinyl-CoA synthetase small subunit, putative	AAEL006833	AAEL006833	20.39	31.71	20.31	19.02	31.71
maintenance of killer 16 (mak16) protein	AAEL011357	AAEL011357	29.49	26.14	23.32	27.73	29.49
replication factor C, 37-kDa subunit, putative	AAEL006788	AAEL006788	15.08	28.23	13.72	13.65	28.23
Rfc5p, putative	AAEL007581	AAEL007581	24.48	24.76	19.98	22.8	24.76
DNA primase [Source:UniProtKB/TrEMBL;Acc:Q16GN9]	AAEL014314	AAEL014314	8.89	14.9	8.83	8.86	14.9
mitotic checkpoint protein bub3	AAEL007469	AAEL007469	9.45	10.96	7.21	7.58	10.96
tricarboxylate transport protein	AAEL005991	AAEL005991	2.47	5.08	10.08	4.78	10.08
helicase	AAEL009067	AAEL009067	6.18	6.37	7.07	9.53	9.53
FAD NADPH dehydrogenase	AAEL006733	AAEL006733	5.96	7.31	7.78	3.59	7.78
small nuclear ribonucleoprotein sm d2	AAEL009914	AAEL009914	5.45	4.14	2.16	3.42	5.45
rRNA-processing protein UTP23 homolog	AAEL009944	AAEL009944	3.04	4.57	1.23	1.51	4.57
ubiquitin carboxyl-terminal hydrolase	AAEL013052	AAEL013052	2.17	4.4	2.8	2.64	4.4
glutamyl-tRNA synthetase	AAEL005688	AAEL005688	1.83	2.04	1.14	1.18	2.04
mitochondrial translational initiation factor	AAEL003170	AAEL003170	1.07	1.06	1.52	1.35	1.52
guanine nucleotide-binding protein subunit beta-like protein	Rack1	AAEL013069	0.21	0.47	0.59	1.21	1.21
mitochondrial processing peptidase alpha subunit	AAEL002068	AAEL002068	0.9	0.09	0.54	0.6	0.9
mitotic spindle assembly checkpoint protein mad2	AAEL008316	AAEL008316	0.21	0.61	0.2	0.82	0.82
DNA-directed RNA polymerase II	AAEL011087	AAEL011087	0.33	0.57	0.16	0.36	0.57
