# Supplementary material for: Impact of elevated CO2 level and egg quiescence duration on gene expression in the peripheral olfactory system of Aedes aegypti
Source: Sci Rep. 2025 Apr 24;15:14318. doi: 10.1038/s41598-025-98159-w (PMC12022256; doi:10.1038/s41598-025-98159-w)
Supplement: Supplementary file 4 — Supplementary Information 4. [file 41598_2025_98159_MOESM4_ESM.xlsx]

## Sheet: Sheet1
	Antennae																													Maxillary palps
	ambient new vs older eggs antennae	ID	Name	Bgd count	Result count	Result gene list	Pct of bgd	Fold enrichment	Odds ratio	P-value	Benjamini	Bonferroni				eCO2 new vs older eggs antennae	ID	Name	Bgd count	Result count	Result gene list	Pct of bgd	Fold enrichment	Odds ratio	P-value	Benjamini	Bonferroni			ambient vs eCO2 older eggs maxillary palps	ID	Name	Bgd count	Result count	Result gene list	Pct of bgd	Fold enrichment	Odds ratio	P-value	Benjamini	Bonferroni			ambient new vs older eggs maxillary palp	ID	Name	Bgd count	Result count	Result gene list
		ec00380	Tryptophan metabolism	270	5	AAEL008018,AAEL008963,AAEL017136,AAEL017556,AAEL026694,	1.9	3.2	4.26	0.0151958646534	0.113849124691	1.0					ec00620	Pyruvate metabolism	103	4	AAEL007283,AAEL012162,AAEL014600,AAEL016992,	3.9	3.07	3.43	0.0392801640293	0.872365163112	1.0				ec00250	Alanine, aspartate and glutamate metabolism	71	2	AAEL010480,AAEL011981,	2.8	9.73	12.98	0.0164943743025	0.440900283614	0.511325603376				ec00020	Citrate cycle (TCA cycle)	57	3	AAEL000025,AAEL000080,AAEL005429,
		ec00360	Phenylalanine metabolism	167	5	AAEL008018,AAEL008963,AAEL014600,AAEL017136,AAEL017556,	3.0	5.17	7.25	0.00192322012907	0.0790095774082	0.138471849293					ec00220	Arginine biosynthesis	45	4	AAEL002675,AAEL003345,AAEL008963,AAEL009881,	8.9	7.02	8.46	0.00222495036889	0.246969490946	0.246969490946				ec00260	Glycine, serine and threonine metabolism	104	2	AAEL003443,AAEL010480,	1.9	6.64	8.67	0.0338784047695	0.440900283614	1.0				ec00620	Pyruvate metabolism	103	4	AAEL000025,AAEL000080,AAEL013603,AAEL027336,
		ec00130	Ubiquinone and other terpenoid-quinone biosynthesis	172	5	AAEL008018,AAEL008963,AAEL014600,AAEL017136,AAEL017556,	2.9	5.02	7.02	0.00219471048356	0.0790095774082	0.158019154816					ec00440	Phosphonate and phosphinate metabolism	21	2	AAEL008963,AAEL009881,	9.5	7.52	8.64	0.0281575794683	0.872365163112	1.0				ec00401	Novobiocin biosynthesis	15	1	AAEL010480,	6.7	23.03	27.97	0.042667769382	0.440900283614	1.0				ec00010	Glycolysis / Gluconeogenesis	129	4	AAEL000025,AAEL000080,AAEL013603,AAEL027336,
		ec00943	Isoflavonoid biosynthesis	68	3	AAEL008018,AAEL017136,AAEL017556,	4.4	7.62	9.52	0.00634745617977	0.109365985009	0.457016844943																																	ec00053	Ascorbate and aldarate metabolism	227	6	AAEL008757,AAEL010390,AAEL013603,AAEL020054,AAEL027336,AAEL027985,
		ec00966	Glucosinolate biosynthesis	129	4	AAEL008018,AAEL008963,AAEL017136,AAEL017556,	3.1	5.35	6.99	0.00532702727198	0.109365985009	0.383545963583																																	ec00400	Phenylalanine, tyrosine and tryptophan biosynthesis	68	3	AAEL003508,AAEL013603,AAEL027985,
		ec00901	Indole alkaloid biosynthesis	131	3	AAEL008018,AAEL017136,AAEL017556,	2.3	3.95	4.72	0.0370791765171	0.148316706068	1.0					ec01055	Biosynthesis of vancomycin group antibiotics	2	1	AAEL008963,	50.0	39.47	80.21	0.0251788464668	0.872365163112	1.0																		ec00260	Glycine, serine and threonine metabolism	104	4	AAEL003508,AAEL010276,AAEL013603,AAEL027336,
		ec00311	Penicillin and cephalosporin biosynthesis	6	1	AAEL000213,	16.7	28.78	36.56	0.0342762858089	0.145170151661	1.0																																	ec00310	Lysine degradation	132	4	AAEL005429,AAEL009731,AAEL014734,AAEL027336,
		ec00404	Staurosporine biosynthesis	163	4	AAEL008018,AAEL017136,AAEL017556,AAEL026694,	2.5	4.24	5.43	0.0121517761121	0.109365985009	0.874927880073																																	ec00073	Cutin, suberine and wax biosynthesis	73	3	AAEL000928,AAEL010390,AAEL013603,
		ec00261	Monobactam biosynthesis	176	4	AAEL008018,AAEL017136,AAEL017556,AAEL026694,	2.3	3.92	4.99	0.0158123784293	0.113849124691	1.0																																	ec00960	Tropane, piperidine and pyridine alkaloid biosynthesis	120	4	AAEL003508,AAEL008757,AAEL020054,AAEL027985,
		ec00940	Phenylpropanoid biosynthesis	238	4	AAEL008018,AAEL017136,AAEL017556,AAEL023844,	1.7	2.9	3.58	0.0427253832454	0.160903226738	1.0																																	ec00981	Insect hormone biosynthesis	80	3	AAEL013603,AAEL027336,AAEL027985,
		ec00998	Biosynthesis of various secondary metabolites - part 2	186	4	AAEL008018,AAEL017136,AAEL017556,AAEL026694,	2.2	3.71	4.7	0.0190673727796	0.115443438277	1.0																																	ec00625	Chloroalkane and chloroalkene degradation	77	4	AAEL013603,AAEL021532,AAEL027336,AAEL027985,
		ec00997	Biosynthesis of various secondary metabolites - part 3	50	2	AAEL008963,AAEL026694,	4.0	6.91	8.03	0.032766202123	0.145170151661	1.0																																	ec00365	Furfural degradation	103	4	AAEL008757,AAEL013603,AAEL020054,AAEL027985,
		ec01055	Biosynthesis of vancomycin group antibiotics	2	1	AAEL008963,	50.0	86.34	183.07	0.011550165199	0.109365985009	0.831611894325
		ec00905	Brassinosteroid biosynthesis	78	3	AAEL008018,AAEL017136,AAEL017556,	3.8	6.64	8.22	0.00929947796302	0.109365985009	0.669562413337
		ec00904	Diterpenoid biosynthesis	123	3	AAEL008018,AAEL017136,AAEL017556,	2.4	4.21	5.05	0.0315294372566	0.145170151661	1.0
		ec00522	Biosynthesis of 12-, 14- and 16-membered macrolides	141	3	AAEL008018,AAEL017136,AAEL017556,	2.1	3.67	4.36	0.0446953407604	0.160903226738	1.0
		ec00643	Styrene degradation	80	3	AAEL008018,AAEL017136,AAEL017556,	3.8	6.48	8.0	0.00997214004298	0.109365985009	0.717994083095
		ec00361	Chlorocyclohexane and chlorobenzene degradation	105	3	AAEL008018,AAEL017136,AAEL017556,	2.9	4.93	5.98	0.0208203838857	0.115443438277	1.0
		ec00626	Naphthalene degradation	144	3	AAEL008018,AAEL017136,AAEL017556,	2.1	3.6	4.27	0.0471258948111	0.161574496495	1.0
		ec00623	Toluene degradation	191	4	AAEL008018,AAEL017136,AAEL017556,AAEL023844,	2.1	3.62	4.56	0.0208439541333	0.115443438277	1.0
		ec00363	Bisphenol degradation	204	4	AAEL008018,AAEL017136,AAEL017556,AAEL023844,	2.0	3.39	4.25	0.0259442024696	0.133427326986	1.0
[truncated: 18 more columns]
