# Supplementary material for: Impact of elevated CO2 level and egg quiescence duration on gene expression in the peripheral olfactory system of Aedes aegypti
Source: Sci Rep. 2025 Apr 24;15:14318. doi: 10.1038/s41598-025-98159-w (PMC12022256; doi:10.1038/s41598-025-98159-w)
Supplement: Supplementary file 5 — Supplementary Information 5. [file 41598_2025_98159_MOESM5_ESM.xlsx]

## Sheet: Antennae
																																							2
	New eggs		Old eggs											New eggs		Old eggs					New eggs		Old eggs											New eggs		Old eggs				New eggs		Old eggs
Gene	ambient	eCO2	ambient	eCO2	400vseCO2newantennae	FDRp-value	400vseCO2oldantennae	FDRp-value	atambientnewvsoldantennae	FDRp-value	at1000ppmnewvsoldantennae	FDRp-value		ambient	eCO2	ambient	eCO2			Gene	ambient	eCO2	ambient	eCO2	max	400vseCO2newantennae	FDRp-value	400vseCO2oldantennae	FDRp-value	atambientnewvsoldantennae	FDRp-value	at1000ppmnewvsoldantennae	FDRp-value	ambient	eCO2	ambient	eCO2		Gene	ambient	eCO2	ambient	eCO2	Max	400vseCO2newantennae	FDRp-value	400vseCO2oldantennae	FDRp-value	atambientnewvsoldantennae
OR32	#N/A	#N/A	#N/A	#N/A	#N/A	#N/A	#N/A	#N/A	#N/A	#N/A	#N/A	#N/A	OR32							Gr4	19.14	26.21	28.75	23.98	28.75	1.21	0.84	-1.11	1	1.4	0.66	1.04	0.93	1.28194	1.41847	1.45864	1.37985		AaegIr25a	145.99	177.91	165.91	143.52	177.91	1.12	0.91	-1.06	1	1.09
Orco	2077.18	2252.64	2195.35	1968.48	-1.02	0.98	-1.01	1	-1.01	1	1.01	0.99	Orco	3.31747	3.35269	3.3415	3.29413			gr77	4.19	4.42	3.89	4.11	4.42	-1.07	0.96	1.2	1	-1.18	0.96	1.08	0.93	0.622214	0.645422	0.58995	0.613842		AaegIr87a.2	53.12	56.63	49.75	48.74	56.63	-1.04	0.96	1.08	1	-1.13
OR84	272.52	286.31	357.82	323.74	-1.06	0.95	1.02	1	1.22	0.91	1.31	0.49	OR84	2.4354	2.45684	2.55366	2.5102			Gr2	2.75	2.71	3.82	3.46	3.82	-1.12	0.94	-1.01	1	1.29	0.94	1.44	0.62	0.439333	0.432969	0.582063	0.539076		AaegIr75k.1	44.76	48.66	51.88	48.36	51.88	-1.01	0.99	1.02	1	1.1
Or4	251.38	254.66	234.79	224.53	-1.11	0.9	1.06	1	-1.16	0.95	1.02	0.98	Or4	2.40033	2.40596	2.37068	2.35127			AAEL022316	2.28	2.16	2.54	2.09	2.54	-1.2	0.93	-1.08	1	1.04	0.99	1.14	0.94	0.357935	0.334454	0.404834	0.320146		AaegIr41a.2	38.57	48.89	47.37	45.44	48.89	1.16	0.88	1.06	1	1.16
OR11	185.64	249.16	243.6	216.55	1.23	0.85	-1.02	1	1.25	0.9	-1	1	OR11	2.26867	2.39648	2.38668	2.33556			gr19	1.66	1.46	2.26	1.95	2.26	-1.25	0.91	-1.03	1	1.27	0.94	1.54	0.63	0.220108	0.164353	0.354108	0.290035		AaegIr8a	31.3	36.89	40.21	37.93	40.21	1.08	0.92	1.03	1	1.22
OR113	151.38	131.35	155.82	143.25	-1.3	0.79	1.03	1	-1.06	0.98	1.27	0.5	OR113	2.18007	2.11843	2.19262	2.15609			Gr11	1.55	1.28	1.46	1.99	1.99	-1.37	0.91	1.42	1	-1.12	0.98	1.73	0.71	0.190332	0.10721	0.164353	0.298853		AaegIr41p.2	31.31	33.22	36.72	37.33	37.33	-1.06	0.95	1.12	1	1.09
AAEL022663	103.45	146.9	113.88	135.65	1.28	0.75	1.32	1	1.03	0.99	1.06	0.9	AAEL022663	2.01473	2.16702	2.05645	2.13242			Gr51	0.38	1.09	0.63	1.56	1.56	2.6	0.78	2.9	1	1.54	0.96	1.72	0.71	-0.420216	0.0374265	-0.200659	0.193125		AaegIr41n	26.3	32.92	27.4	24.13	32.92	1.12	0.89	-1.03	1	-1.03
OR47	85.53	97.74	84.36	89.26	1	1	1.17	1	-1.11	0.97	1.04	0.93	OR47	1.93212	1.99007	1.92614	1.95066			Gr20	1.2	1.34	1.03	1.44	1.44	1	1	1.56	1	-1.26	0.96	1.24	0.8	0.0791812	0.127105	0.0128372	0.158362		AaegIr76b	20.11	27.24	20.87	22.11	27.24	1.21	0.85	1.15	1	-1.03
AAEL026829	85.81	78.87	85.12	89.47	-1.21	0.83	1.18	1	-1.09	0.97	1.31	0.41	AAEL026829	1.93354	1.89691	1.93003	1.95168			Gr45	0.59	1	0.81	1.15	1.15	1.51	0.91	1.56	1	1.3	0.98	1.3	0.92	-0.229148	0	-0.091515	0.0606978		AaegIr41k	18.79	22.47	23.67	18.61	23.67	1.07	0.92	-1.18	1	1.17
AAEL024663	71.99	82.9	75.89	65.46	1.02	0.98	-1.02	1	-1.04	0.99	-1.08	0.89	AAEL024663	1.85727	1.91855	1.88018	1.81598			gr67	0.84	0.8	0.54	0.81	0.84	-1.17	0.95	1.59	1	-1.64	0.92	1.16	0.93	-0.0757207	-0.09691	-0.267606	-0.091515		AaegIr75k.2	20.75	20.55	14.86	13.44	20.75	-1.12	0.89	1.01	1	-1.48
OR87	71.1	79.63	64.54	71.01	-1.01	0.99	1.23	1	-1.2	0.9	1.03	0.96	OR87	1.85187	1.90108	1.80983	1.85132			Gr66	0.58	0.73	0.63	0.83	0.83	1.14	0.97	1.47	1	1.06	0.99	1.34	0.87	-0.236572	-0.136677	-0.200659	-0.0809219		AaegIr41i	19.25	19.08	17.96	17.49	19.25	-1.11	0.89	1.07	1	-1.15
Or103	60.36	51.44	77.15	68.63	-1.32	0.78	1	1	1.18	0.94	1.56	0.14	Or103	1.78075	1.7113	1.88734	1.83651			gr60	0.71	0.49	0.31	0.55	0.71	-1.57	0.89	1.98	1	-2.56	0.81	1.2	0.95	-0.148742	-0.309804	-0.508638	-0.259637		AaegIr101	16.48	8.35	18.56	8.2	18.56	-2.19	0.46	-1.97	0.15	1.07
Or104	69.79	63.31	68	60.41	-1.25	0.83	-1.01	1	-1.12	0.96	1.11	0.84	Or104	1.84379	1.80147	1.83251	1.78111			Gr1	0.04	0.02	0.03	0.55	0.55	-2.36	0.89	20.29	0.15	-1.59	0.98	30.05	0.01	-1.39794	-1.69897	-1.52288	-0.259637		AaegIr75k.3	8.34	11.38	16.26	10.82	16.26	1.23	0.85	-1.34	1	1.81
Or2	58.89	53.14	55.29	54.55	-1.25	0.83	1.1	1	-1.15	0.93	1.18	0.66	Or2	1.77004	1.72542	1.74265	1.73679			gr3	0.06	0.48	0.22	0.42	0.48	6.62	0.6	1.98	1	3.29	0.85	-1.01	1	-1.22185	-0.318759	-0.657577	-0.376751		AaegIr75e.3	13.98	15.31	16.21	13.33	16.21	-1.03	0.98	-1.11	1	1.07
OR71	52.01	55.89	52.12	53.24	-1.03	0.98	1.13	1	-1.07	0.98	1.09	0.87	OR71	1.71609	1.74733	1.717	1.72624			Gr65	0.17	0.4	0.35	0.47	0.47	2.09	0.87	1.59	1	1.78	0.96	1.38	0.89	-0.769551	-0.39794	-0.455932	-0.327902		AaegIr41d.3	12.82	14.16	15.89	14.15	15.89	-1	1	-1.03	1	1.17
AAEL005489	53.21	53.72	51.72	49.84	-1.1	0.91	1.08	1	-1.11	0.96	1.07	0.9	AAEL005489	1.72599	1.73014	1.71366	1.69758			gr33	0.37	0.39	0.42	0.39	0.42	-1.04	0.99	1.06	1	1.05	0.99	1.16	0.94	-0.431798	-0.408935	-0.376751	-0.408935		AaegIr87a.1	14.78	14.69	15.55	14.15	15.55	-1.11	0.89	-1	1	-1.01
OR55	52.65	43.23	44.73	34.04	-1.36	0.71	-1.18	1	-1.27	0.76	-1.1	0.81	OR55	1.7214	1.63579	1.6506	1.53199			AAEL000043	0.23	0.31	0.37	0.37	0.37	1.23	0.95	1.06	1	1.61	0.95	1.32	0.89	-0.638272	-0.508638	-0.431798	-0.431798		AaegIr75d	6.89	12.26	10.72	8.54	12.26	1.62	0.56	-1.14	1	1.47
OR50	39.33	38.17	49.57	52.24	-1.15	0.85	1.17	1	1.17	0.91	1.58	0.03	OR50	1.59472	1.58172	1.69522	1.718			AAEL017323	0.25	0.33	0.33	0.28	0.33	1.19	0.97	-1.03	1	1.2	0.99	-1	1	-0.60206	-0.481486	-0.481486	-0.552842		AaegIr41j	8.44	11.53	8.29	8.79	11.53	1.22	0.85	1.16	1	-1.1
Or69	40.85	38.13	44.47	39.31	-1.2	0.85	-1.01	1	1.01	1	1.2	0.66	Or69	1.61119	1.58127	1.64807	1.5945			Gr34	0.31	0.32	0.17	0.21	0.32	-1.08	0.98	1.3	1	-1.78	0.94	-1.28	0.91	-0.508638	-0.49485	-0.769551	-0.677781		AaegIr75i	8.22	9.33	7.05	6.88	9.33	1.02	0.99	1.07	1	-1.26
OR30	24.36	40.32	26.38	34.75	1.49	0.45	1.47	0.78	1.01	1	-1.01	0.99	OR30	1.38668	1.60552	1.42127	1.54095			gr76	0.15	0.02	0.28	0.08	0.28	-5.94	0.73	-3.06	1	1.75	0.96	3.42	0.61	-0.823909	-1.69897	-0.552842	-1.09691		AaegIr75l	4.72	6.14	6.67	5.15	6.67	1.16	0.91	-1.22	1	1.33
OR94	35.85	38.33	37.32	35.17	-1.05	0.96	1.05	1	-1.03	0.99	1.05	0.92	OR94	1.55449	1.58354	1.57194	1.54617			Gr59	0.1	0.07	0.28	0.14	0.28	-1.65	0.91	-1.97	1	2.65	0.89	2.1	0.78	-1	-1.1549	-0.552842	-0.853872		AaegIr75o	6.51	5.79	6.33	4.54	6.51	-1.26	0.84	-1.25	1	-1.11
Or63	32.64	37.33	38.12	32.56	1.02	0.98	-1.05	1	1.08	0.97	1.01	0.99	Or63	1.51375	1.57206	1.58115	1.51268			AAEL024307	0.24	0.23	0.19	0.15	0.24	-1.14	0.98	-1.15	1	-1.3	0.98	-1.27	0.92	-0.619789	-0.638272	-0.721246	-0.823909		AaegIr41d.2	3.91	6.03	5.71	5.5	6.03	1.38	0.83	1.06	1	1.36
Or27	25.54	28.03	35.66	30.59	-1.01	0.99	-1.05	1	1.3	0.67	1.26	0.49	Or27	1.40722	1.44762	1.55218	1.48558			gr22	0.17	0.2	0.15	0.23	0.23	1.07	0.99	1.65	1	-1.24	0.98	1.31	0.91	-0.769551	-0.69897	-0.823909	-0.638272		AaegIr92a	4.52	4.29	4.3	3.86	4.52	-1.18	0.87	-1.01	1	-1.13
AAEL019984	34.2	32.43	33.28	31.51	-1.19	0.85	1.07	1	-1.12	0.95	1.13	0.79	AAEL019984	1.53403	1.51095	1.52218	1.49845			Gr25	0.11	0.03	0.1	0.23	0.23	-3.05	0.85	2.59	1	-1.22	0.99	6.66	0.42	-0.958607	-1.52288	-1	-0.638272		AaegIr106.1	3.31	4.33	3.82	3.39	4.33	1.16	0.87	-1.04	1	1.07
OR10	32.4	29.96	33.12	33.43	-1.22	0.85	1.12	1	-1.06	0.98	1.29	0.46	OR10	1.51055	1.47654	1.52009	1.52414			AAEL027709	0.18	0.09	0.11	0.19	0.19	-2.29	0.85	1.74	1	-1.6	0.96	2.41	0.63	-0.744727	-1.04576	-0.958607	-0.721246		AaegIr40a	3.47	4.13	4	3.17	4.13	1.1	0.95	-1.16	1	1.12
OR41	22.55	23.89	26.4	30.47	-1.06	0.93	1.29	1	1.08	0.97	1.48	0.18	OR41	1.35315	1.37822	1.4216	1.48387			AAEL023231	0.19	0.14	0.11	0.07	0.19	-1.48	0.92	-1.6	1	-1.59	0.97	-1.71	0.83	-0.721246	-0.853872	-0.958607	-1.1549		AaegIr64a	1.56	2.75	2.94	3.17	3.17	1.59	0.79	1.18	1	1.75
Or6	26.37	28.21	29.54	28.7	-1.04	0.97	1.09	1	1.04	0.98	1.18	0.68	Or6	1.42111	1.4504	1.47041	1.45788			AAEL019647	0.14	0.13	0.13	0.1	0.14	-1.24	0.96	-1.17	1	-1.22	0.99	-1.17	0.96	-0.853872	-0.886057	-0.886057	-1		AaegIr41e	2.23	3.1	3.06	2.63	3.1	1.24	0.89	-1.03	1	1.26
OR14	26.95	29.38	24.81	24.71	-1.03	0.98	1.11	1	-1.16	0.94	-1.02	0.97	OR14	1.43056	1.46805	1.39463	1.39287			gr43	0.03	0.13	0.09	0.04	0.13	3.74	0.85	-1.93	1	2.91	0.92	-2.47	0.73	-1.52288	-0.886057	-1.04576	-1.39794		AaegIr93a	2.43	2.54	2.83	2.34	2.83	-1.04	0.98	-1.09	1	1.12
Or59	26.12	23.01	27.49	20.27	-1.3	0.81	-1.23	1	-1.04	0.99	1.01	0.99	Or59	1.41697	1.36192	1.43917	1.30685			AAEL000069	0.12	0.01	0.07	0.05	0.12	-8.82	0.73	-1.24	1	-1.76	0.97	4.14	NaN	-0.920819	-2	-1.1549	-1.30103		AaegIr7z.1	1.76	1.8	2.73	2.61	2.73	-1.1	0.96	1.07	1	1.45
Or23	22.94	26.69	24.57	24.64	1.04	0.97	1.11	1	-1	1	1.07	0.9	Or23	1.36059	1.42635	1.39041	1.39164			AAEL024133	0.11	0	0	0	0.11	-10	0.83	NaN	NaN	-9.44	NaN	NaN	NaN	-0.958607					AaegIr21a	2.02	1.8	2.2	1.7	2.2	-1.23	0.91	-1.18	1	1.04
OR88	22.69	25.4	24.75	22.22	-1	1	-1	1	1.02	0.99	1.02	0.98	OR88	1.35583	1.40483	1.39358	1.34674			Gr16	0.02	0.02	0.06	0.11	0.11	-1.16	0.98	1.84	1	2.63	NaN	5.67	0.46	-1.69897	-1.69897	-1.22185	-0.958607		AaegIr7q.2	0.44	1.18	0.79	1.45	1.45	2.37	0.82	2.02	1	1.67
AAEL025135	17.56	23.89	20.81	18.54	1.23	0.84	-1.01	1	1.11	0.96	-1.13	0.84	AAEL025135	1.24452	1.37822	1.31827	1.26811			gr49	0.1	0.05	0.08	0.03	0.1	-2.18	0.89	-1.61	1	-1.44	0.98	-1.13	NaN	-1	-1.30103	-1.09691	-1.52288		AaegIr31a	1.01	1.44	0.46	1.02	1.44	1.24	0.94	2.43	1	-2.31
AAEL027053	20.08	23.19	23.14	20.79	1.02	0.98	-1.01	1	1.06	0.98	1.03	0.97	AAEL027053	1.30276	1.3653	1.36436	1.31785			Gr6	0.06	0.02	0.00859	0.09	0.09	-2.63	0.86	7.16	1	-4.71	0.89	3.89	0.61	-1.22185	-1.69897	-2.06601	-1.04576		AaegIr7v.2	0.99	1.42	1.26	1.12	1.42	1.27	0.91	1.01	1	1.18
AAEL000614	16.54	23.09	19.4	16.2	1.25	0.85	-1.06	1	1.08	0.98	-1.23	0.69	AAEL000614	1.21854	1.36342	1.2878	1.20952			Gr9	0.04	0.04	0.07	0.06	0.07	1.08	0.99	-1.13	1	1.82	0.97	1.5	0.91	-1.39794	-1.39794	-1.1549	-1.22185		AaegIr41p.1	0.55	0.41	0.54	0.64	0.64	-1.45	0.91	1.3	1	-1.06
OR21	14.65	22.38	21.73	19.83	1.36	0.83	1.05	1	1.36	0.77	1.04	0.96	OR21	1.16584	1.34986	1.33706	1.29732			Gr14	0.01	0.01	0.06	0.05	0.06	-1.16	0.98	-1.12	1	3.12	0.92	3.4	NaN	-2	-2	-1.22185	-1.30103		AaegIr41o	0.37	0.32	0.62	0.44	0.62	-1.27	0.95	-1.31	1	1.62
OR100	15.96	16.47	22.11	17.3	-1.12	0.91	-1.14	1	1.26	0.86	1.23	0.65	OR100	1.20303	1.21669	1.34459	1.23805			Gr7	0	0	0.05	0.0085	0.05	NaN	NaN	-4.19	1	12.32	NaN	3.29	NaN			-1.30103	-2.07058		AaegIr68a	0.23	0.23	0.31	0.2	0.31	-1.22	0.96	-1.4	1	1.26
Or79	17.45	14.8	21.53	18.75	-1.35	0.83	-1.02	1	1.13	0.97	1.49	0.28	Or79	1.2418	1.17026	1.33304	1.273			gr37	0.01	0	0	0.04	0.04	-3.28	0.89	9.14	NaN	-3.12	NaN	9.64	NaN	-2			-1.39794		AaegIr100a.2	0.16	0.14	0.15	0.14	0.16	-1.31	0.95	1.02	1	-1.16
OR114	13.4	14.08	20.76	16.44	-1.07	0.95	-1.11	1	1.42	0.78	1.37	0.5	OR114	1.1271	1.1486	1.31723	1.2159			AAEL019947	0.01	0.01	0	0.03	0.03	-1.14	0.98	7.34	NaN	-3.12	NaN	2.63	NaN	-2	-2		-1.52288		AaegIr7v.1	0.06	0.11	0.01	0.11	0.11	1.76	0.91	6.57	1	-3.49
Or36	14.86	9.5	20.36	15.05	-1.69	0.24	-1.24	1	1.3	0.82	1.78	0.06	Or36	1.17202	0.977724	1.30878	1.17754			GPr1	0	0.02	0.02	0	0.02	4.55	0.87	-3.49	NaN	3.49	NaN	-4.54	NaN		-1.69897	-1.69897			AaegIr7q.1	0.09	0.05	0.07	0.02	0.09	-2.11	0.87	-3.03	1	-1.34
Or26	11.94	10.01	19.61	15.46	-1.34	0.84	-1.13	1	1.52	0.12	1.81	0.17	Or26	1.077	1.00043	1.29248	1.18921			Gr10	0	0.00795	0.0089	0.00868	0.0089	2.75	0.91	-1.16	NaN	3.49	NaN	1.12	NaN		-2.09963	-2.05061	-2.06148		AaegIr120	0	0.01	0.00763	0.06	0.06	4.55	0.87	5.58	1	3.49
OR76	18.87	18.29	17.55	19.45	-1.15	0.89	1.23	1	-1.15	0.94	1.23	0.65	OR76	1.27577	1.26221	1.24428	1.28892			Gr17	0	0	0	0	0	NaN	NaN	NaN	NaN	NaN	NaN	NaN	NaN						AaegIr100d	0.00722	0	0	0.03	0.03	-3.28	0.89	9.42	NaN	-3.12
Or78	10.57	12.95	18.41	15.85	1.09	0.92	-1.04	1	1.62	0.15	1.43	0.38	Or78	1.02407	1.11227	1.26505	1.20003																						AaegIr100c.2	0.01	0.03	0.02	0	0.03	1.96	0.91	-6.03	NaN	1.17
Or85	16.44	17.71	18.16	16.85	-1.03	0.98	1.05	1	1.03	0.99	1.11	0.85	Or85	1.2159	1.24822	1.25912	1.2266																						AaegIr41g	0.02	0.00703	0.02	0.03	0.03	-2.7	0.87	1.87	1	-1.2
Or115	16.32	17.94	17.06	15.57	-1.02	0.98	1.02	1	-1.03	0.99	1.01	0.99	Or115	1.21272	1.25382	1.23198	1.19229																						AaegIr7y.1	0	0.00685	0.01	0.02	0.02	2.75	0.91	2.01	NaN	3.49
Or45	14.35	15.08	16.47	15.68	-1.08	0.93	1.06	1	1.05	0.98	1.21	0.66	Or45	1.15685	1.1784	1.21669	1.19535																						AaegIr7s.2	0.01	0	0.02	0	0.02	-5.52	0.85	-8.27	NaN	1.65
Or25	12.42	15.1	13.64	15.37	1.1	0.92	1.24	1	1.04	0.99	1.17	0.8	Or25	1.09412	1.17898	1.13481	1.18667																						AaegIr7m.1	0.02	0	0	0.01	0.02	-5.52	0.85	5.24	NaN	-5.23
OR97	8.39	12.21	15.17	12.1	1.29	0.85	-1.12	1	1.68	0.07	1.15	0.83	OR97	0.923762	1.08672	1.18099	1.08279																						AaegIr100e.2	0	0	0	0.01	0.01	NaN	NaN	5.24	NaN	NaN
Or16	14.21	14.7	12.88	13.83	-1.1	0.91	1.2	1	-1.2	0.93	1.09	0.88	Or16	1.15259	1.16732	1.10992	1.14082																						AaegIr7r.1	0.01	0	0	0.00576	0.01	-5.52	0.85	3.14	NaN	-5.23
OR15	12.62	13.4	14.11	12.82	-1.05	0.95	1.01	1	1.04	0.99	1.1	0.85	OR15	1.10106	1.1271	1.14953	1.10789																						AaegIr7l	0	0	0.01	0	0.01	NaN	NaN	-3.49	NaN	3.49
AAEL015286	9.5	13.88	12.5	13.03	1.31	0.83	1.16	1	1.23	0.92	1.08	0.89	AAEL015286	0.977724	1.14239	1.09691	1.11494																						AaegIr7n.2	0.00805	0	0	0	0.00805	-3.28	0.89	NaN	NaN	-3.12
OR95	9.91	10.55	13.75	11.38	-1.05	0.96	-1.08	1	1.29	0.89	1.26	0.65	OR95	0.996074	1.02325	1.1383	1.05614																						AaegIr7v.3	0	0	0	0.00516	0.00516	NaN	NaN	3.14	NaN	NaN
Or52	12.82	13.66	13.65	12.58	-1.05	0.95	1.02	1	-1.02	0.99	1.06	0.92	Or52	1.10789	1.13545	1.13513	1.09968																						AaegIr7k.1	0	0	0	0	0	NaN	NaN	NaN	NaN	NaN
Or70	4.28	13.35	1.31	6.4	3.04	0.79	4.68	0.97	-3.09	0.9	-2.01	0.47	Or70	0.631444	1.12548	0.117271	0.80618
Or91	9.63	9.88	11.65	9.91	-1.09	0.93	-1.05	1	1.13	0.96	1.18	0.76	Or91	0.983626	0.994757	1.06633	0.996074
OR24	9.81	10.09	10.55	10.67	-1.1	0.91	1.12	1	-1	1	1.23	0.66	OR24	0.991669	1.00389	1.02325	1.02816
AAEL021097	7.36	8.22	9.96	7.67	1	1	-1.17	1	1.26	0.87	1.07	0.91	AAEL021097	0.866878	0.914872	0.998259	0.884795
OR125	9.72	7.95	9.92	7.82	-1.38	0.81	-1.13	1	-1.05	0.98	1.16	0.8	OR125	0.987666	0.900367	0.996512	0.893207
OR86	5	5.39	9.55	9.31	-1.01	0.99	1.06	1	1.84	0.25	1.97	0.03	OR86	0.69897	0.731589	0.980003	0.96895
AAEL018080	7.87	9.07	9.51	9.52	1.03	0.98	1.12	1	1.12	0.98	1.22	0.81	AAEL018080	0.895975	0.957607	0.978181	0.978637
AAEL018070	5.92	5.77	9.34	8.06	-1.14	0.91	-1.03	1	1.47	0.64	1.64	0.42	AAEL018070	0.772322	0.761176	0.970347	0.906335
AAEL023626	6.74	7.67	8.31	8.54	1.03	0.98	1.18	1	1.16	0.96	1.33	0.65	AAEL023626	0.82866	0.884795	0.919601	0.931458
OR96	7.3	8.38	7.76	6.92	1.03	0.98	-1.01	1	-1	1	-1.04	0.96	OR96	0.863323	0.923244	0.889862	0.840106
AAEL025139	6.58	6.7	7.87	7.94	-1.1	0.93	1.13	1	1.12	0.97	1.39	0.56	AAEL025139	0.818226	0.826075	0.895975	0.899821
Or44	6.94	5.79	7.84	7.29	-1.35	0.84	1.02	1	1.05	0.99	1.46	0.45	Or44	0.841359	0.762679	0.894316	0.862728
AAEL023017	7.58	7.83	4.77	4.45	-1.07	0.96	1.04	1	-1.67	0.58	-1.51	0.59	AAEL023017	0.879669	0.893762	0.678518	0.64836
OR33	6.21	7.43	6.2	6.24	1.07	0.95	1.13	1	-1.09	0.98	-1.04	0.97	OR33	0.793092	0.870989	0.792392	0.795185
OR121	4.46	3.96	6.4	5.04	-1.26	0.87	-1.13	1	1.35	0.82	1.5	0.48	OR121	0.649335	0.597695	0.80618	0.702431
Or99	6.25	5.18	6.01	5.64	-1.35	0.88	1.05	1	-1.12	0.98	1.27	0.81	Or99	0.79588	0.71433	0.778874	0.751279
Or110	5.75	6.22	3.99	4	-1.04	0.98	1.1	1	-1.59	0.77	-1.39	0.66	Or110	0.759668	0.79379	0.600973	0.60206
Or93	4.67	4.44	5.34	4.09	-1.17	0.9	-1.16	1	1.08	0.98	1.08	0.94	Or93	0.669317	0.647383	0.727541	0.611723
AAEL027258	3.34	4.93	4.15	3.31	1.33	0.86	-1.15	1	1.17	0.97	-1.31	0.74	AAEL027258	0.523746	0.692847	0.618048	0.519828
OR81	3.94	4.87	4.34	3.87	1.11	0.92	-1.02	1	1.04	0.99	-1.09	0.91	OR81	0.595496	0.687529	0.63749	0.587711
OR80	3.02	4.75	4.44	4.03	1.42	0.83	1.02	1	1.35	0.89	-1.02	0.99	OR80	0.480007	0.676694	0.647383	0.605305
Or123	2.11	2.08	4.48	4.4	-1.13	0.95	1.09	1	1.99	0.61	2.45	0.17	Or123	0.324282	0.318063	0.651278	0.643453
Or72	3.32	2.8	4.14	3.15	-1.32	0.86	-1.15	1	1.14	0.97	1.31	0.73	Or72	0.521138	0.447158	0.617	0.498311
Or13	2.17	1.85	4.1	2.47	-1.3	0.89	-1.46	1	1.76	0.81	1.56	0.68	Or13	0.33646	0.267172	0.612784	0.392697
AAEL018107	2.52	2.53	3.9	2.65	-1.12	0.95	-1.32	1	1.44	0.89	1.22	0.87	AAEL018107	0.401401	0.403121	0.591065	0.423246
Or42	2.39	2.92	3.08	3.61	1.1	0.96	1.32	1	1.21	0.97	1.44	0.7	Or42	0.378398	0.465383	0.488551	0.557507
Or119	2.54	2.01	3.27	2.8	-1.43	0.87	-1.07	1	1.22	0.97	1.62	0.65	Or119	0.404834	0.303196	0.514548	0.447158
OR101	2.42	3.01	3.12	2.96	1.13	0.95	1.06	1	1.2	0.97	1.15	0.9	OR101	0.383815	0.478566	0.494155	0.471292
AAEL026266	2.3	2.94	2.44	2.44	1.15	0.92	1.1	1	1	1	-1.05	0.97	AAEL026266	0.361728	0.468347	0.38739	0.38739
AAEL017294	2.18	2.76	2.52	2.87	1.12	0.96	1.29	1	1.06	0.99	1.21	0.87	AAEL017294	0.338456	0.440909	0.401401	0.457882
OR117	2.06	2.78	2.04	1.72	1.18	0.92	-1.07	1	-1.1	0.98	-1.4	0.74	OR117	0.313867	0.444045	0.30963	0.235528
OR122	2.71	1.6	2.36	1.49	-1.88	0.78	-1.41	1	-1.23	0.97	1.09	0.96	OR122	0.432969	0.20412	0.372912	0.173186
Or107	1.03	2.1	2.25	0.86	1.86	0.83	-2.3	1	2.07	0.72	-2.06	0.47	Or107	0.0128372	0.322219	0.352183	-0.0655015
AAEL013422	1.2	1.29	1.84	1.33	-1.04	0.98	-1.23	1	1.42	0.93	1.19	0.89	AAEL013422	0.0791812	0.11059	0.264818	0.123852
AAEL022723	0.98	0	0	0.42	-236.3	0.16	106.81	0.82	-222.53	0.17	112.69	0.16	AAEL022723	-0.00877392			-0.376751
AAEL020435	0.06	0.12	0.73	0.43	1.68	0.91	-1.45	1	9.52	0.05	3.96	0.41	AAEL020435	-1.22185	-0.920819	-0.136677	-0.366532
AAEL020825	0.35	0.58	0.54	0.39	1.44	0.89	-1.34	1	1.49	0.96	-1.32	0.89	AAEL020825	-0.455932	-0.236572	-0.267606	-0.408935
Or58	0.01	0.41	0.03	0.03	20.26	0.55	1.16	NaN	1.95	NaN	-10.04	0.34	Or58	-2	-0.387216	-1.52288	-1.52288
AAEL019985	0.23	0.32	0.4	0.17	1.28	0.93	-2.09	1	1.61	0.93	-1.64	0.8	AAEL019985	-0.638272	-0.49485	-0.39794	-0.769551
Or34	0.1	0.17	0.37	0.37	1.49	0.91	1.09	1	3.39	0.76	2.43	0.63	Or34	-1	-0.769551	-0.431798	-0.431798
Or40	0.03	0.13	0.16	0.12	3.24	0.85	-1.26	1	3.93	0.85	-1.03	0.99	Or40	-1.52288	-0.886057	-0.79588	-0.920819
OR8	0	0	0.05	0.11	NaN	NaN	2.52	1	11.01	NaN	32.93	0.38	OR8			-1.30103	-0.958607
AAEL005680	0.04	0.00965	0	0.05	-3.44	0.86	11.54	NaN	-9.21	NaN	4.14	NaN	AAEL005680	-1.39794	-2.01547		-1.30103
Or9	0	0	0	0.03	NaN	NaN	7.34	NaN	NaN	NaN	7.73	NaN	Or9				-1.52288
OR66	0.01	0.02	0	0.01	1.45	0.95	3.14	NaN	-3.12	NaN	-1.48	NaN	OR66	-2	-1.69897		-2
Or49	0	0	0	0	0	0	0	0	0	0	0	0	Or49
[truncated: 101 more columns]

## Sheet: Maxillary palp
	New eggs		Old eggs												New eggs		Old eggs				New eggs		Old eggs											New eggs		Old eggs					New eggs		Old eggs
Gene	ambient	eCO2	ambient	eCO2	Max	400vseCO2newmaxillarypalps	FDRp-value	400vseCO2oldmaxillarypalps	FDRp-value	atambientnewvsoldmaxillarypalp	FDRp-value	at1000ppmnewvsoldmaxillarypalp	FDRp-value		ambient	eCO2	ambient	eCO2		Gene	ambient	eCO2	ambient	eCO2	Max	400vseCO2newmaxillarypalps	FDRp-value	400vseCO2oldmaxillarypalps	FDRp-value	atambientnewvsoldmaxillarypalp	FDRp-value	at1000ppmnewvsoldmaxillarypalp	FDRp-value	ambient	eCO2	ambient	eCO2		Gene	Id	ambient	eCO2	ambient	eCO2	Max	400vseCO2newmaxillarypalps	FDRp-value	400vseCO2oldmaxillarypalps	FDRp-value
Or49	273.676	404.145	206.599	251.031	404.145	1.39488	0.999066	1.14423	0.999739	-1.30631	0.982444	-1.57512	0.346679		2.43724	2.60654	2.31513	2.39973		Gr2	375.91	454.21	428.37	365.68	454.21	1.17	1	-1.24	1	1.17	1	-1.25	0.63	2.57508	2.65726	2.63182	2.5631		AaegIr25a	AAEL009813	31.52	45.65	22.49	23.56	45.65	1.37	0.97	-1	1
Orco	217.42	299.96	156.15	181.4	299.96	1.32	1	1.1	1	-1.35	0.95	-1.64	0.11		2.3373	2.47706	2.19354	2.25864		gr3	155.02	212.1	131.08	135.92	212.1	1.31	1	-1.01	1	-1.16	1	-1.56	0.15	2.19039	2.32654	2.11754	2.13328		AaegIr106.1	AAEL019784	4	3.5	3.36	3.64	4	-1.18	1	1.03	1
OR8	116.61	148.58	97.71	109.49	148.58	1.23	1	1.06	1	-1.16	1	-1.36	0.36		2.06674	2.17196	1.98994	2.03937		Gr1	151.48	194.36	138.53	127.36	194.36	1.24	1	-1.14	1	-1.06	1	-1.52	0.22	2.18036	2.28861	2.14154	2.10503		AaegIr8a	Ir8a	1.65	1.36	1.57	1.52	1.65	-1.21	1	-1.06	1
AAEL019985	0.65	0.54	0.56	0.49	0.65	-1.17	1	-1.17	1	-1.12	1	-1.14	0.91		-0.187087	-0.267606	-0.251812	-0.309804		Gr45	0.99	1.4	0.88	0.78	1.4	1.42	1	-1.15	1	-1.1	1	-1.81	0.59	-0.00436481	0.146128	-0.0555173	-0.107905		AaegIr93a	AAEL021659	0.6	0.94	0.52	1.01	1.01	1.51	1	1.84	0.83
Or4	0.51	0.15	0.22	0.27	0.51	-3.16	0.94	1.26	1	-2.07	1	1.88	0.7		-0.29243	-0.823909	-0.657577	-0.568636		gr19	1.16	1.22	0.87	0.87	1.22	-1.02	1	-1.06	1	-1.34	1	-1.42	0.65	0.064458	0.0863598	-0.0604807	-0.0604807		AaegIr100e.2	AAEL015079	0.66	0.23	0.23	0.15	0.66	-2.62	0.93	-1.54	1
Or31	0.4	0.08	0.23	0.29	0.4	-4.84	0.88	1.12	1	-1.55	1	3.48	0.42		-0.39794	-1.09691	-0.638272	-0.537602		Gr4	0.81	0.52	0.59	0.79	0.81	-1.51	1	1.29	1	-1.3	1	1.5	0.68	-0.091515	-0.283997	-0.229148	-0.102373		AaegIr76b	AAEL006360	0.64	0.27	0.36	0.34	0.64	-2.41	0.89	-1.11	1
Or34	0.33	0.07	0.12	0.17	0.33	-4.67	0.84	1.33	1	-2.58	1	2.43	0.6		-0.481486	-1.1549	-0.920819	-0.769551		Gr11	0.59	0.14	0.27	0.31	0.59	-4.15	0.73	1.09	1	-2.07	1	2.19	0.6	-0.229148	-0.853872	-0.568636	-0.508638		AaegIr100a.2	AAEL020714	0.35	0.3	0.14	0.42	0.42	-1.2	1	2.9	0.7
OR84	0.12	0.02	0.08	0.21	0.21	-5.87	0.91	2.75	1	-1.5	1	10.62	0.17		-0.920819	-1.69897	-1.09691	-0.677781		AAEL019647	0.43	0.45	0.23	0.3	0.45	1.02	1	1.25	1	-1.86	1	-1.54	0.73	-0.366532	-0.346787	-0.638272	-0.522879		AaegIr64a	AAEL024160	0.18	0.32	0.21	0.36	0.36	1.78	1	1.6	1
OR11	0.2	0.1	0.02	0.14	0.2	-1.93	1	4.98	0.93	-6.93	0.67	1.3	0.94		-0.69897	-1	-1.69897	-0.853872		Gr20	0.36	0.42	0.29	0.24	0.42	1.12	1	-1.25	1	-1.2	1	-1.7	0.55	-0.443697	-0.376751	-0.537602	-0.619789		AaegIr75e.3	AAEL010775	0.22	0.33	0.15	0.33	0.33	1.51	1	2.09	1
OR47	0.2	0.00874	0.06	0.1	0.2	-14.14	0.7	1.85	1	-3.15	1	8.23	0.29		-0.69897	-2.05849	-1.22185	-1		AAEL000043	0.37	0.22	0.25	0.3	0.37	-1.84	1	1.18	1	-1.43	1	1.45	0.81	-0.431798	-0.657577	-0.60206	-0.522879		AaegIr101	AAEL022101	0.23	0.29	0.18	0.26	0.29	1.17	1	1.41	1
OR55	0.18	0.02	0.03	0.08	0.18	-7.9	0.82	2.74	1	-5.31	0.98	4	0.53		-0.744727	-1.69897	-1.52288	-1.09691		gr33	0.3	0.19	0.11	0.14	0.3	-1.64	1	1.21	1	-2.43	1	-1.23	0.92	-0.522879	-0.721246	-0.958607	-0.853872		AaegIr120	AAEL007786	0.28	0.17	0.17	0.19	0.28	-1.74	1	1.07	1
OR113	0.04	0.0082	0.06	0.17	0.17	-3.05	NaN	2.77	1	1.7	1	14.42	0.18		-1.39794	-2.08619	-1.22185	-0.769551		gr43	0.15	0.1	0.27	0.27	0.27	-1.48	1	-1.03	1	1.77	1	2.59	0.47	-0.823909	-1	-0.568636	-0.568636		AaegIr75o	AAEL014086	0.18	0.25	0.22	0.2	0.25	1.4	1	-1.18	1
AAEL021097	0.13	0.02	0.05	0.15	0.15	-5.34	0.91	2.81	1	-2.44	1	6.08	0.23		-0.886057	-1.69897	-1.30103	-0.823909		Gr59	0.26	0.16	0.08	0.13	0.26	-1.66	1	1.58	1	-3.11	1	-1.21	0.94	-0.585027	-0.79588	-1.09691	-0.886057		AaegIr87a.2	AAEL011690	0.19	0	0	0.03	0.19	-61.24	0.55	11.44	NaN
Or103	0.14	0	0.05	0.02	0.14	-31.91	NaN	-2.82	1	-2.38	1	4.91	NaN		-0.853872		-1.30103	-1.69897		AAEL024133	0.05	0.24	0.02	0.24	0.24	4.2	1	6.94	0.93	-1.64	NaN	-1.03	0.99	-1.30103	-0.619789	-1.69897	-0.619789		AaegIr75k.1	AAEL014089	0.13	0.17	0.08	0.12	0.17	1.2	1	1.42	1
OR71	0.14	0.14	0.07	0.11	0.14	1.04	1	1.51	1	-1.91	1	-1.34	0.9		-0.853872	-0.853872	-1.1549	-0.958607		gr77	0.22	0.13	0.13	0.13	0.22	-1.64	1	-1.06	1	-1.68	1	-1.06	0.98	-0.657577	-0.886057	-0.886057	-0.886057		AaegIr41k	AAEL000066	0.07	0.17	0.08	0.16	0.17	2.38	1	1.89	1
OR10	0.07	0.14	0.07	0.07	0.14	2.02	1	1.09	1	1.01	1	-1.84	0.77		-1.1549	-0.853872	-1.1549	-1.1549		Gr9	0.22	0.13	0.09	0.02	0.22	-1.65	1	-4.67	1	-2.45	1	-6.84	0.22	-0.657577	-0.886057	-1.04576	-1.69897		AaegIr41d.2	AAEL000027	0.17	0.13	0.06	0.05	0.17	-1.31	1	-1.06	1
OR21	0.14	0	0	0.00828	0.14	-27.81	NaN	2.85	NaN	-26.74	NaN	2.97	NaN		-0.853872			-2.08197		Gr34	0.18	0.14	0.08	0.09	0.18	-1.24	1	1.06	1	-2.18	1	-1.7	0.79	-0.744727	-0.853872	-1.09691	-1.04576		AaegIr75k.2	AAEL024757	0.07	0.16	0.13	0.11	0.16	2.07	1	-1.28	1
OR41	0.13	0	0	0.03	0.13	-31.51	0.74	10.32	NaN	-30.31	NaN	10.7	NaN		-0.886057			-1.52288		Gr25	0.17	0.07	0.02	0.11	0.17	-2.36	1	4.53	1	-6.91	NaN	1.51	0.88	-0.769551	-1.1549	-1.69897	-0.958607		AaegIr41e	AAEL000011	0.16	0.06	0.08	0.04	0.16	-2.64	1	-2.09	1
Or91	0.13	0	0.00966	0	0.13	-31.91	NaN	-3.17	NaN	-10.14	NaN	NaN	NaN		-0.886057		-2.01502			gr67	0.13	0.16	0.09	0.08	0.16	1.24	1	-1.15	1	-1.37	1	-2.02	0.68	-0.886057	-0.79588	-1.04576	-1.09691		AaegIr41d.3	AAEL000095	0.1	0	0	0.03	0.1	-35.22	0.71	12.49	1
AAEL026829	0.1	0	0	0.12	0.12	-27.81	NaN	36.13	0.73	-26.74	NaN	37.07	0.21		-1			-0.920819		Gr51	0	0.15	0	0.09	0.15	30.05	0.91	19.6	0.95	NaN	NaN	-1.63	0.83		-0.823909		-1.04576		AaegIr75i	AAEL013198	0.09	0	0.04	0.07	0.09	-47.5	0.58	1.67	1
OR87	0.07	0.02	0.05	0.12	0.12	-3.45	1	2.12	1	-1.26	1	5.45	0.36		-1.1549	-1.69897	-1.30103	-0.920819		gr22	0.02	0.15	0.05	0.1	0.15	5.82	0.83	2.05	1	1.91	1	-1.52	0.8	-1.69897	-0.823909	-1.30103	-1		AaegIr92a	AAEL011001	0.07	0.03	0.03	0.02	0.07	-2.66	1	-1.33	1
AAEL024663	0.02	0	0.01	0.1	0.1	-5.12	NaN	7.7	1	-1.64	NaN	23.94	0.33		-1.69897		-2	-1		AAEL027709	0.12	0.08	0.09	0.15	0.15	-1.49	1	1.54	1	-1.21	1	1.87	0.7	-0.920819	-1.09691	-1.04576	-0.823909		AaegIr41j	AAEL000018	0.06	0	0	0.00502	0.06	-20.45	NaN	2.85	NaN
OR97	0.02	0.1	0	0.04	0.1	3.82	1	10.38	NaN	-4.9	NaN	-1.98	0.8		-1.69897	-1		-1.39794		gr49	0.07	0.15	0.01	0.01	0.15	1.85	1	-1.09	NaN	-4.28	NaN	-8.33	0.29	-1.1549	-0.823909	-2	-2		AaegIr41a.2	AAEL027498	0.05	0	0	0.03	0.05	-13.28	NaN	8.45	NaN
OR94	0	0.03	0.02	0.09	0.09	6.78	NaN	3.78	1	5.14	NaN	2.71	0.62			-1.52288	-1.69897	-1.04576		gr76	0.02	0.12	0.11	0	0.12	5.79	0.95	-29.95	0.79	5.48	1	-30.68	0.19	-1.69897	-0.920819	-0.958607			AaegIr68a	AAEL005039	0	0.05	0.03	0.02	0.05	18.41	0.97	-1.74	1
Or23	0.05	0.03	0.09	0.08	0.09	-1.46	NaN	-1.1	1	1.79	1	2.36	0.72		-1.30103	-1.52288	-1.04576	-1.09691		AAEL022316	0.07	0.1	0.08	0.07	0.1	1.34	1	-1.08	1	1.13	1	-1.35	0.9	-1.1549	-1	-1.09691	-1.1549		AaegIr7y.1	AAEL014686	0.05	0	0	0	0.05	-16.82	NaN	NaN	NaN
Or93	0	0.09	0	0.01	0.09	20.21	0.96	4.71	NaN	NaN	NaN	-4.56	0.43			-1.04576		-2		Gr65	0.08	0	0	0.02	0.08	-13.74	NaN	4.76	NaN	-13.21	NaN	4.96	NaN	-1.09691			-1.69897		AaegIr41p.2	AAEL018060	0.04	0.04	0	0.03	0.04	1	1	11.44	NaN
AAEL005489	0	0.06	0.02	0.08	0.08	12.42	NaN	3.53	1	5.13	NaN	1.34	0.94			-1.22185	-1.69897	-1.09691		AAEL024307	0.06	0.08	0.01	0.06	0.08	1.26	1	4.62	1	-4.15	NaN	-1.16	0.96	-1.22185	-1.09691	-2	-1.22185		AaegIr41i	AAEL000047	0.04	0.03	0.01	0.02	0.04	-1.46	NaN	1.27	NaN
OR30	0.08	0	0	0.02	0.08	-16.82	NaN	4.71	NaN	-16.16	NaN	4.91	NaN		-1.09691			-1.69897		Gr7	0	0.07	0	0.04	0.07	15.5	1	10.32	NaN	NaN	NaN	-1.69	0.85		-1.1549		-1.39794		AaegIr41n	AAEL000089	0.03	0	0.01	0.02	0.03	-9.21	NaN	1.26	NaN
Or25	0.08	0	0.00901	0.00689	0.08	-20.45	NaN	-1.09	NaN	-6.55	NaN	2.97	NaN		-1.09691		-2.04528	-2.16178		AAEL017323	0.04	0.05	0.05	0.06	0.06	1.46	1	1.17	1	1.46	NaN	1.18	0.96	-1.39794	-1.30103	-1.30103	-1.22185		AaegIr75k.3	AAEL023538	0.02	0.02	0	0.02	0.02	-1.03	NaN	10.32	NaN
AAEL005680	0	0.08	0.03	0.05	0.08	16.47	0.99	1.47	1	7.09	NaN	-1.71	0.84			-1.09691	-1.52288	-1.30103		AAEL000069	0.04	0.06	0.03	0.03	0.06	1.36	NaN	-1.1	NaN	-1.28	NaN	-2	NaN	-1.39794	-1.22185	-1.52288	-1.52288		AaegIr75d	AAEL021712	0.01	0	0.02	0.00465	0.02	-5.12	NaN	-3.3	NaN
Or104	0	0.04	0	0.07	0.07	9.91	NaN	19.52	0.97	NaN	NaN	1.78	0.86			-1.39794		-1.1549		Gr14	0	0.06	0	0.03	0.06	18.83	0.97	9.4	NaN	NaN	NaN	-2.14	0.77		-1.22185		-1.52288		AaegIr7v.2	AAEL020546	0	0.01	0.02	0.00983	0.02	4.83	NaN	-2	NaN
OR50	0.07	0.03	0.02	0.02	0.07	-2.43	NaN	-1.13	NaN	-2.26	NaN	-1.1	NaN		-1.1549	-1.52288	-1.69897	-1.69897		AAEL023231	0.05	0.03	0.03	0.01	0.05	-2.08	NaN	-2	NaN	-1.43	NaN	-1.46	NaN	-1.30103	-1.52288	-1.52288	-2		AaegIr7k.1	AAEL003340	0	0	0.02	0.01	0.02	NaN	NaN	-1.84	NaN
Or69	0.07	0	0	0.07	0.07	-17.36	NaN	19.77	0.98	-16.68	NaN	20.14	0.37		-1.1549			-1.1549		gr60	0	0.04	0.00963	0.00862	0.04	8.7	NaN	-1.09	NaN	3.09	NaN	-3.26	NaN		-1.39794	-2.01637	-2.06449		AaegIr7s.2	AAEL015150	0.01	0	0.00539	0.02	0.02	-5.12	NaN	3.35	NaN
Or16	0.01	0.06	0.07	0.03	0.07	4.43	1	-1.96	1	5.45	1	-1.7	0.85		-2	-1.22185	-1.1549	-1.52288		Gr17	0	0.03	0.04	0.02	0.04	4.83	NaN	-1.55	NaN	7.09	NaN	-1.09	NaN		-1.52288	-1.39794	-1.69897		AaegIr7z.1	AAEL028238	0	0	0.01	0.00678	0.01	NaN	NaN	-1.83	NaN
AAEL022663	0.02	0.06	0.06	0.02	0.06	2.48	NaN	-3.33	1	3.04	NaN	-2.72	NaN		-1.69897	-1.22185	-1.22185	-1.69897		Gr16	0	0.03	0.03	0.02	0.03	6.76	NaN	-1.55	NaN	7.2	NaN	-1.45	NaN		-1.52288	-1.52288	-1.69897		AaegIr21a	AAEL013366	0	0.00456	0.01	0	0.01	2.9	NaN	-7.7	NaN
OR81	0.05	0.06	0.04	0.04	0.06	1.18	1	1.01	1	-1.09	1	-1.3	0.93		-1.30103	-1.22185	-1.39794	-1.39794		Gr10	0.03	0	0.02	0.00679	0.03	-9.21	NaN	-2.57	NaN	-1.27	NaN	2.97	NaN	-1.52288		-1.69897	-2.16813		AaegIr31a	AAEL013153	0	0	0.01	0	0.01	NaN	NaN	-3.17	NaN
OR100	0	0	0.04	0.05	0.05	NaN	NaN	1.1	1	9.25	NaN	10.71	NaN				-1.39794	-1.30103		Gr6	0	0.02	0.02	0.02	0.02	4.84	NaN	-1.53	NaN	7.24	NaN	-1.09	NaN		-1.69897	-1.69897	-1.69897		AaegIr7v.1	AAEL027230	0	0	0.01	0.00501	0.01	NaN	NaN	-1.83	NaN
OR14	0.04	0.01	0	0.00827	0.04	-3.05	NaN	2.85	NaN	-8.82	NaN	-1.07	NaN		-1.39794	-2		-2.08249		AAEL019947	0	0	0.02	0	0.02	NaN	NaN	-5.31	NaN	5.13	NaN	NaN	NaN			-1.69897			AaegIr7m.1	AAEL027719	0	0.01	0	0	0.01	4.84	NaN	NaN	NaN
Or115	0.04	0	0.02	0	0.04	-9.2	NaN	-5.31	NaN	-1.78	NaN	NaN	NaN		-1.39794		-1.69897			GPr1	0	0	0.01	0	0.01	NaN	NaN	-3.17	NaN	3.09	NaN	NaN	NaN			-2			AaegIr7n.2	AAEL003353	0	0.0075	0.01	0	0.01	2.9	NaN	-5.31	NaN
OR15	0.04	0	0	0.01	0.04	-9.2	NaN	4.72	NaN	-8.83	NaN	4.91	NaN		-1.39794			-2		Gr66	0	0	0	0	0	NaN	NaN	NaN	NaN	NaN	NaN	NaN	NaN						AaegIr7v.3	AAEL018101	0.01	0	0	0	0.01	-5.12	NaN	NaN	NaN
OR96	0.04	0	0	0	0.04	-9.2	NaN	NaN	NaN	-8.83	NaN	NaN	NaN		-1.39794					gr37	0	0	0	0	0	NaN	NaN	NaN	NaN	NaN	NaN	NaN	NaN						AaegIr87a.1	AAEL011691	0.00967	0.00937	0	0.00832	0.00967	-1.02	NaN	4.71	NaN
OR121	0.03	0	0.04	0	0.04	-9.21	NaN	-14.01	NaN	1.43	NaN	NaN	NaN		-1.52288		-1.39794																						AaegIr41g	AAEL018358	0	0	0.00751	0	0.00751	NaN	NaN	-3.17	NaN
AAEL027258	0.04	0.00964	0	0	0.04	-3.04	NaN	NaN	NaN	-8.82	NaN	-3.04	NaN		-1.39794	-2.01592																							AaegIr7q.2	AAEL003341	0	0	0	0.00712	0.00712	NaN	NaN	2.85	NaN
OR80	0.04	0.02	0	0	0.04	-1.8	NaN	NaN	NaN	-12.75	NaN	-7.18	NaN		-1.39794	-1.69897																							AaegIr41p.1	AAEL000063	0	0	0.00617	0.0053	0.00617	NaN	NaN	-1.09	NaN
AAEL020825	0.01	0.04	0	0	0.04	2.13	NaN	NaN	NaN	-4.9	NaN	-11	NaN		-2	-1.39794																							AaegIr100c.2	AAEL015267	0	0.00594	0	0	0.00594	2.9	NaN	NaN	NaN
AAEL019984	0	0.03	0	0.00906	0.03	6.74	NaN	2.85	NaN	NaN	NaN	-2.5	NaN			-1.52288		-2.04287																					AaegIr40a	AAEL025467	0	0	0	0.00516	0.00516	NaN	NaN	2.85	NaN
OR86	0	0	0	0.03	0.03	NaN	NaN	7.85	NaN	NaN	NaN	8.17	NaN					-1.52288																					AaegIr75l	AAEL023890	0	0	0	0	0	NaN	NaN	NaN	NaN
Or123	0.02	0.01	0	0.03	0.03	-1.7	NaN	6.32	NaN	-4.9	NaN	2.11	NaN		-1.69897	-2		-1.52288																					AaegIr41o	AAEL000039	0	0	0	0	0	NaN	NaN	NaN	NaN
AAEL026266	0.03	0.00633	0	0	0.03	-3.05	NaN	NaN	NaN	-8.83	NaN	-3.04	NaN		-1.52288	-2.1986																							AaegIr7q.1	AAEL003329	0	0	0	0	0	NaN	NaN	NaN	NaN
AAEL022723	0	0	0.01	0.03	0.03	NaN	NaN	2.69	NaN	3.09	NaN	8.73	NaN				-2	-1.52288																					AaegIr100d	AAEL015265	0	0	0	0	0	NaN	NaN	NaN	NaN
AAEL020435	0	0.03	0.00843	0	0.03	6.78	NaN	-3.17	NaN	3.09	NaN	-7.21	NaN			-1.52288	-2.07417																						AaegIr7r.1	AAEL015149	0	0	0	0	0	NaN	NaN	NaN	NaN
Or63	0.02	0	0	0.02	0.02	-5.12	NaN	4.71	NaN	-4.9	NaN	4.91	NaN		-1.69897			-1.69897																					AaegIr7l	AAEL000462	0	0	0	0	0	NaN	NaN	NaN	NaN
Or6	0	0.01	0.02	0.02	0.02	4.84	NaN	1.27	NaN	5.14	NaN	1.28	NaN			-2	-1.69897	-1.69897
Or59	0	0	0	0.02	0.02	NaN	NaN	6.72	NaN	NaN	NaN	6.98	NaN					-1.69897
OR88	0	0.02	0	0.02	0.02	4.84	NaN	6.61	NaN	NaN	NaN	1.26	NaN			-1.69897		-1.69897
AAEL025135	0.02	0	0	0	0.02	-5.12	NaN	NaN	NaN	-4.9	NaN	NaN	NaN		-1.69897
AAEL027053	0	0	0	0.02	0.02	NaN	NaN	6.61	NaN	NaN	NaN	6.82	NaN					-1.69897
Or85	0	0	0	0.02	0.02	NaN	NaN	4.72	NaN	NaN	NaN	4.91	NaN					-1.69897
Or45	0.02	0	0	0.00782	0.02	-5.12	NaN	2.85	NaN	-4.9	NaN	2.97	NaN		-1.69897			-2.10679
AAEL015286	0.02	0	0	0	0.02	-5.12	NaN	NaN	NaN	-4.9	NaN	NaN	NaN		-1.69897
OR125	0	0.02	0.00836	0	0.02	5.01	NaN	-3.17	NaN	3.09	NaN	-5.24	NaN			-1.69897	-2.07779
AAEL018070	0	0	0.02	0	0.02	NaN	NaN	-5.33	NaN	5.19	NaN	NaN	NaN				-1.69897
Or119	0	0.02	0.01	0	0.02	4.84	NaN	-3.17	NaN	3.09	NaN	-5.13	NaN			-1.69897	-2
AAEL017294	0.02	0	0.00836	0.00864	0.02	-5.12	NaN	-1.09	NaN	-1.64	NaN	2.97	NaN		-1.69897		-2.07779	-2.06349
OR122	0.02	0	0	0	0.02	-5.12	NaN	NaN	NaN	-4.9	NaN	NaN	NaN		-1.69897
Or58	0	0	0.02	0	0.02	NaN	NaN	-5.31	NaN	5.13	NaN	NaN	NaN				-1.69897
OR114	0	0.01	0	0	0.01	2.9	NaN	NaN	NaN	NaN	NaN	-3.04	NaN			-2
Or36	0	0.00489	0	0.01	0.01	2.9	NaN	6.58	NaN	NaN	NaN	2.16	NaN			-2.31069		-2
AAEL023626	0	0	0	0.01	0.01	NaN	NaN	2.85	NaN	NaN	NaN	2.97	NaN					-2
Or99	0	0.01	0	0	0.01	2.9	NaN	NaN	NaN	NaN	NaN	-3.04	NaN			-2
Or110	0	0.01	0	0	0.01	2.9	NaN	NaN	NaN	NaN	NaN	-3.04	NaN			-2
AAEL000614	0	0	0	0.00945	0.00945	NaN	NaN	2.85	NaN	NaN	NaN	2.97	NaN					-2.02457
AAEL025139	0	0	0.00867	0	0.00867	NaN	NaN	-3.17	NaN	3.09	NaN	NaN	NaN				-2.06198
Or52	0	0	0.00833	0.00358	0.00833	NaN	NaN	-1.83	NaN	5.13	NaN	2.97	NaN				-2.07935	-2.44612
Or70	0	0	0	0.00798	0.00798	NaN	NaN	2.85	NaN	NaN	NaN	2.97	NaN					-2.098
Or26	0	0	0	0.00748	0.00748	NaN	NaN	2.85	NaN	NaN	NaN	2.97	NaN					-2.1261
OR117	0	0	0.00647	0.00579	0.00647	NaN	NaN	-1.09	NaN	3.09	NaN	2.97	NaN				-2.1891	-2.23732
Or72	0	0.00572	0	0	0.00572	2.9	NaN	NaN	NaN	NaN	NaN	-3.04	NaN			-2.2426
Or2	0	0	0	0	0	NaN	NaN	NaN	NaN	NaN	NaN	NaN	NaN
Or27	0	0	0	0	0	NaN	NaN	NaN	NaN	NaN	NaN	NaN	NaN
Or79	0	0	0	0	0	NaN	NaN	NaN	NaN	NaN	NaN	NaN	NaN
OR76	0	0	0	0	0	NaN	NaN	NaN	NaN	NaN	NaN	NaN	NaN
Or78	0	0	0	0	0	NaN	NaN	NaN	NaN	NaN	NaN	NaN	NaN
OR95	0	0	0	0	0	NaN	NaN	NaN	NaN	NaN	NaN	NaN	NaN
OR24	0	0	0	0	0	NaN	NaN	NaN	NaN	NaN	NaN	NaN	NaN
AAEL018080	0	0	0	0	0	NaN	NaN	NaN	NaN	NaN	NaN	NaN	NaN
Or44	0	0	0	0	0	NaN	NaN	NaN	NaN	NaN	NaN	NaN	NaN
AAEL023017	0	0	0	0	0	NaN	NaN	NaN	NaN	NaN	NaN	NaN	NaN
OR33	0	0	0	0	0	NaN	NaN	NaN	NaN	NaN	NaN	NaN	NaN
Or13	0	0	0	0	0	NaN	NaN	NaN	NaN	NaN	NaN	NaN	NaN
AAEL018107	0	0	0	0	0	NaN	NaN	NaN	NaN	NaN	NaN	NaN	NaN
Or42	0	0	0	0	0	NaN	NaN	NaN	NaN	NaN	NaN	NaN	NaN
OR101	0	0	0	0	0	NaN	NaN	NaN	NaN	NaN	NaN	NaN	NaN
Or107	0	0	0	0	0	NaN	NaN	NaN	NaN	NaN	NaN	NaN	NaN
AAEL013422	0	0	0	0	0	NaN	NaN	NaN	NaN	NaN	NaN	NaN	NaN
Or40	0	0	0	0	0	NaN	NaN	NaN	NaN	NaN	NaN	NaN	NaN
Or9	0	0	0	0	0	NaN	NaN	NaN	NaN	NaN	NaN	NaN	NaN
OR66	0	0	0	0	0	NaN	NaN	NaN	NaN	NaN	NaN	NaN	NaN
OR32						#N/A	#N/A	#N/A	#N/A	#N/A	#N/A	#N/A	#N/A
[truncated: 103 more columns]
