# Supplementary material for: Impact of elevated CO2 level and egg quiescence duration on gene expression in the peripheral olfactory system of Aedes aegypti
Source: Sci Rep. 2025 Apr 24;15:14318. doi: 10.1038/s41598-025-98159-w (PMC12022256; doi:10.1038/s41598-025-98159-w)
Supplement: Supplementary file 6 — Supplementary Information 6. [file 41598_2025_98159_MOESM6_ESM.xlsx]

## Sheet: Sheet1
Replicates	Tissue	CO2	Egg quiescence period	No.of reads
1	Antennae	Ambient	New eggs	13,645,391
2	Antennae	Ambient	New eggs	14,153,019
3	Antennae	Ambient	New eggs	10,852,617
4	Antennae	Ambient	New eggs	12,304,884
1	Antennae	Ambient	Older eggs	11,577,293
2	Antennae	Ambient	Older eggs	12,773,338
3	Antennae	Ambient	Older eggs	11,536,521
4	Antennae	Ambient	Older eggs	15,141,019
1	Antennae	Elevated	New eggs	14,234,15
2	Antennae	Elevated	New eggs	13,475,244
3	Antennae	Elevated	New eggs	14,841,712
4	Antennae	Elevated	New eggs	15,357,154
1	Antennae	Elevated	Older eggs	13,945,410
2	Antennae	Elevated	Older eggs	14,396,217
3	Antennae	Elevated	Older eggs	13,348,023
4	Antennae	Elevated	Older eggs	12,843,864
1	Maxillary palps	Ambient	New eggs	13,395,854
2	Maxillary palps	Ambient	New eggs	12,431,317
3	Maxillary palps	Ambient	New eggs	14,346,874
4	Maxillary palps	Ambient	New eggs	15,879,174
1	Maxillary palps	Ambient	Older eggs	13,567,628
2	Maxillary palps	Ambient	Older eggs	13,874,967
3	Maxillary palps	Ambient	Older eggs	13,789,788
4	Maxillary palps	Ambient	Older eggs	12,396,433
1	Maxillary palps	Elevated	New eggs	10,643,132
2	Maxillary palps	Elevated	New eggs	12,951,518
3	Maxillary palps	Elevated	New eggs	13,308,454
4	Maxillary palps	Elevated	New eggs	13,961,844
1	Maxillary palps	Elevated	Older eggs	15,452,891
2	Maxillary palps	Elevated	Older eggs	13,588,826
3	Maxillary palps	Elevated	Older eggs	16,834,437
4	Maxillary palps	Elevated	Older eggs	13,466,796
